# Supplementary material for: Unique properties of a subset of human pluripotent stem cells with high capacity for self-renewal
Source: Nat Commun. 2020 May 15;11:2420. doi: 10.1038/s41467-020-16214-8 (PMC7229198; doi:10.1038/s41467-020-16214-8)
Supplement: Supplementary file 5 — Supplementary Data 1 [file 41467_2020_16214_MOESM5_ESM.xlsx]

## Sheet: Supplemental_Table_S1
chr	start	end	id	logFC	logCPM	adjP
chr1	873407	880054	peak12	-0.6078	5.3685	0.000212
chr1	894096	895476	peak14	-0.6619	3.3406	0.00451
chr1	919294	920125	peak19	-0.7993	2.1767	0.00329
chr1	932146	937816	peak20	-0.9029	5.7543	7.2e-09
chr1	948099	951242	peak21	-0.5505	4.444	0.00466
chr1	954130	958554	peak22	-0.9197	5.0959	1.05e-07
chr1	958960	961086	peak23	-0.525	4.0558	0.00996
chr1	966400	971026	peak24	-0.6351	5.4237	8.83e-05
chr1	974891	977260	peak25	-0.6202	4.4898	0.000658
chr1	993250	996219	peak26	-0.795	4.6483	5.72e-06
chr1	998523	1000343	peak27	-0.5751	4.0727	0.00502
chr1	1001917	1006272	peak28	-0.7132	5.0252	4.42e-05
chr1	1051038	1052520	peak31	-0.7994	4.9504	7.25e-07
chr1	1077368	1078585	peak34	-0.8313	1.9715	0.00392
chr1	1165992	1168612	peak42	-0.5363	4.6987	0.0035
chr1	1208255	1210248	peak46	-0.5281	4.0557	0.00836
chr1	1239152	1245944	peak52	-0.5974	5.8527	0.000207
chr1	1282860	1285427	peak58	-0.7315	4.4815	4.98e-05
chr1	1549733	1552211	peak79	-0.5041	5.1578	0.00342
chr1	1562469	1568120	peak80	-0.5807	5.1175	0.000551
chr1	1623620	1625141	peak86	-0.6476	4.7123	0.000273
chr1	1655305	1656430	peak87	-0.5718	3.826	0.00734
chr1	1676967	1678389	peak88	-0.652	3.9705	0.00103
chr1	1837318	1841797	peak95	-0.5424	5.1223	0.00146
chr1	1848216	1853331	peak96	-0.6916	5.8674	2.54e-05
chr1	1950660	1951637	peak101	-0.6792	2.8102	0.00545
chr1	1980517	1983360	peak102	-0.6224	5.4729	0.000131
chr1	2063458	2065817	peak109	-0.6634	5.0431	0.00012
chr1	2125078	2127624	peak114	-0.5576	4.7906	0.002
chr1	2134872	2138202	peak116	-0.5873	4.9181	0.00115
chr1	2157429	2159940	peak118	-0.4738	5.0537	0.00874
chr1	2322217	2324084	peak127	-0.5334	4.6296	0.0042
chr1	2343021	2346847	peak128	-0.5582	5.335	0.000919
chr1	2456887	2462409	peak134	-0.5887	5.82	0.000362
chr1	2474666	2480952	peak137	-0.7854	6.1912	1.21e-07
chr1	2516093	2519568	peak140	-0.5052	5.31	0.00309
chr1	2721500	2722163	peak144	-1.1017	2.227	3.34e-05
chr1	2985121	2990013	peak148	-0.5737	4.955	0.000911
chr1	3102630	3103809	peak154	-0.806	2.0885	0.00408
chr1	3163839	3164770	peak158	-0.8311	2.1216	0.00226
chr1	3236181	3237770	peak161	-0.6254	2.9441	0.00935
chr1	3369477	3372320	peak168	-0.7409	5.2225	5.93e-06
chr1	3387547	3389294	peak170	-0.8049	3.8404	3.6e-05
chr1	3446297	3449659	peak174	-0.5555	4.9077	0.00131
chr1	3525830	3531010	peak179	-0.5664	5.3289	0.000763
chr1	3540306	3542629	peak181	-0.6952	4.7711	4.84e-05
chr1	3565935	3570221	peak183	-0.5783	5.1326	0.000682
chr1	3633671	3636216	peak192	-0.6489	4.0278	0.000799
chr1	3709340	3711170	peak199	-0.5548	4.4658	0.00465
chr1	3815750	3818866	peak206	-0.6689	6.1773	1.09e-05
chr1	5285319	5286964	peak245	-0.5679	3.7937	0.00709
chr1	5334540	5335333	peak247	-0.9015	1.6353	0.00537
chr1	6050837	6054369	peak274	-0.6035	5.7043	0.000298
chr1	6258841	6260966	peak290	-0.5392	4.3697	0.00515
chr1	6264500	6267134	peak291	-0.4666	4.9734	0.0096
chr1	6294708	6297129	peak292	-0.6327	4.2453	0.00141
chr1	6319548	6323149	peak293	-0.6462	5.0633	9.12e-05
chr1	6451903	6454751	peak305	-0.5986	5.2356	0.000376
chr1	6499551	6502504	peak311	-0.64	4.5444	0.000562
chr1	6503261	6510270	peak312	-0.6027	6.424	0.000112
chr1	6660153	6664798	peak323	-0.5637	5.7459	0.00126
chr1	6672514	6676370	peak324	-0.972	5.7652	2.66e-10
chr1	6843918	6846900	peak337	-0.7831	6.3068	1.05e-07
chr1	6870001	6870865	peak338	-1.0671	1.4655	0.000919
chr1	7021231	7025143	peak346	-0.5239	6.2843	0.00236
chr1	7595997	7597833	peak376	-0.6268	3.504	0.00628
chr1	7761823	7766286	peak387	-0.4845	5.576	0.00376
chr1	7843096	7845547	peak391	-0.4935	5.052	0.00649
chr1	8084906	8087940	peak404	-0.8169	4.8649	1.47e-06
chr1	8760946	8764216	peak447	-0.5094	5.0236	0.00411
chr1	8876406	8878799	peak458	-0.6236	4.8672	0.000301
chr1	8936482	8941117	peak465	-0.6659	5.6198	6.42e-05
chr1	9187338	9190543	peak480	-0.6087	4.9715	0.000419
chr1	9293791	9295744	peak490	-0.5605	4.3792	0.0027
chr1	9351801	9355840	peak498	-0.534	4.6499	0.00335
chr1	9488302	9489848	peak507	-0.5345	4.6172	0.00328
chr1	9648112	9650552	peak516	-0.4842	4.5806	0.00937
chr1	9686508	9688183	peak519	-0.6171	3.4994	0.00499
chr1	9746998	9751479	peak522	-0.7343	5.8	2.8e-06
chr1	9773590	9776182	peak524	-0.6161	5.0001	0.000733
chr1	9969057	9971566	peak541	-0.5771	5.7906	0.000324
chr1	10091963	10094185	peak548	-0.5456	5.5868	0.000826
chr1	10534303	10535944	peak565	-0.6015	4.2544	0.00225
chr1	10753550	10756105	peak585	-0.7724	4.7008	7.61e-06
chr1	10853269	10857284	peak595	-0.9184	4.8623	4.07e-08
chr1	10894651	10898038	peak600	-0.4717	5.3041	0.00653
chr1	11029393	11030239	peak611	-0.823	2.0567	0.00312
chr1	11071739	11073670	peak615	-0.5337	4.6424	0.00352
chr1	11332331	11334285	peak625	-0.522	4.2149	0.00853
chr1	11397331	11398714	peak631	-0.7132	3.0529	0.00347
chr1	11473517	11474616	peak636	-0.8156	1.8838	0.0047
chr1	11538123	11541575	peak639	-0.7358	5.1303	8.06e-06
chr1	11740147	11743646	peak659	-0.742	5.4206	3.72e-06
chr1	11749069	11754560	peak660	-0.5208	5.5365	0.00182
chr1	11795511	11797758	peak666	-0.5556	4.7201	0.00209
chr1	11862624	11867002	peak670	-0.5347	6.1827	0.000935
chr1	11966701	11971280	peak678	-0.9399	6.2567	5.49e-10
chr1	11985184	11987045	peak679	-0.5964	3.991	0.00298
chr1	12675416	12680557	peak714	-0.6326	5.826	0.000115
chr1	15478511	15481860	peak800	-0.5361	5.2784	0.00137
chr1	15650903	15651830	peak814	-0.8636	1.6458	0.00562
chr1	15848960	15854331	peak824	-0.9082	6.6513	4.61e-10
chr1	15942898	15945188	peak828	-0.5724	4.9336	0.00113
chr1	16159515	16164799	peak843	-0.8681	5.8697	1.99e-08
chr1	16173307	16177007	peak844	-0.506	5.2813	0.00336
chr1	16338646	16341947	peak854	-0.5753	5.0386	0.000894
chr1	16352493	16354702	peak855	-0.6779	4.6346	0.000118
chr1	16374212	16376142	peak857	-0.5471	4.5241	0.00397
chr1	16440640	16443753	peak864	-0.5642	4.1652	0.0039
chr1	16465726	16467129	peak866	-0.7573	2.3588	0.00349
chr1	16477462	16483831	peak868	-0.5381	5.7829	0.00188
chr1	16488254	16490416	peak869	-0.7532	3.7333	0.000218
chr1	16493524	16495351	peak870	-0.5732	4.348	0.00331
chr1	16538496	16539806	peak874	-0.6536	3.8714	0.00181
chr1	16541591	16545000	peak875	-0.879	5.3944	2.77e-08
chr1	16552493	16555470	peak876	-0.5113	4.7239	0.00563
chr1	16860433	16863770	peak891	-0.4743	5.939	0.0083
chr1	17017199	17029279	peak905	-0.4311	6.9944	0.00862
chr1	17221648	17224179	peak924	-0.5367	5.7725	0.00375
chr1	17229444	17234025	peak925	-0.6565	6.0501	3.13e-05
chr1	17239502	17242367	peak926	-0.6229	4.7684	0.000502
chr1	17379921	17381408	peak940	-0.5387	4.4518	0.00423
chr1	17425082	17426001	peak943	-0.9958	1.5426	0.00171
chr1	17565742	17568143	peak951	-0.5799	3.6705	0.00874
chr1	17762701	17768905	peak964	-0.5222	5.39	0.00248
chr1	17795051	17797746	peak966	-0.5484	4.6593	0.0043
chr1	18435495	18438415	peak1006	-0.5289	4.7927	0.00302
chr1	18955728	18960955	peak1051	-0.8411	5.1225	2.6e-07
chr1	18962161	18964968	peak1052	-0.738	4.3127	5.78e-05
chr1	18968586	18970949	peak1053	-0.7623	4.3107	2.46e-05
chr1	19051198	19052279	peak1061	-0.7288	2.2833	0.00754
chr1	19280816	19284427	peak1077	-0.4519	5.3872	0.00846
chr1	19810497	19813645	peak1112	-0.4705	5.2601	0.00699
chr1	20315963	20318380	peak1142	-0.8027	4.5135	7.67e-06
chr1	20951525	20952464	peak1183	-0.8515	1.8965	0.00324
chr1	20959208	20961652	peak1184	-0.7412	4.9818	6.26e-06
chr1	21043621	21045347	peak1189	-0.6375	4.1518	0.00114
chr1	21112349	21114916	peak1192	-0.5458	5.4461	0.000943
chr1	21213743	21214343	peak1193	-1.004	1.4791	0.00232
chr1	21501694	21504318	peak1200	-0.7368	5.1992	5.7e-06
chr1	21610475	21611618	peak1209	-0.8264	2.0627	0.0034
chr1	21633883	21635910	peak1211	-0.5978	3.2861	0.00978
chr1	21834646	21838380	peak1233	-0.4784	5.374	0.00659
chr1	21985321	21986853	peak1252	-0.8009	3.9078	4.47e-05
chr1	22108362	22111675	peak1257	-0.6835	5.7942	2.17e-05
chr1	22144726	22145808	peak1259	-0.7461	2.5006	0.00314
chr1	22261473	22265122	peak1267	-0.6124	4.7475	0.00104
chr1	22552102	22553161	peak1292	-0.78	2.6862	0.00118
chr1	22571422	22573063	peak1295	-0.6899	2.9166	0.00384
chr1	22777512	22779695	peak1314	-0.658	4.6885	0.000144
chr1	23131635	23133644	peak1339	-0.6763	3.3666	0.0021
chr1	23589228	23591127	peak1365	-0.7129	3.6893	0.000715
chr1	23669597	23671955	peak1366	-0.4933	5.3324	0.00349
chr1	23809183	23811859	peak1375	-0.5898	5.1205	0.000468
chr1	23879905	23887355	peak1381	-0.5198	6.5358	0.00133
chr1	24475939	24478664	peak1417	-0.5281	5.2102	0.00249
chr1	24739529	24740848	peak1436	-0.852	3.8143	1.49e-05
chr1	24967849	24970936	peak1448	-0.5124	5.4366	0.00227
chr1	25030698	25032671	peak1451	-0.637	4.6053	0.000473
chr1	25065764	25067060	peak1454	-0.9135	2.5239	0.000184
chr1	25068493	25073855	peak1455	-0.6318	6.0351	6.54e-05
chr1	25255097	25262038	peak1465	-0.6633	5.7217	3.4e-05
chr1	25663243	25665691	peak1490	-0.5161	4.6648	0.00553
chr1	25756249	25758535	peak1493	-0.66	5.4998	0.000139
chr1	25942002	25946215	peak1509	-0.549	5.6294	0.00105
chr1	26231350	26234132	peak1532	-0.762	5.677	9.52e-07
chr1	26323590	26325739	peak1536	-0.6679	4.9825	7.21e-05
chr1	26559720	26561963	peak1557	-0.6181	5.3022	0.000437
chr1	26632183	26633918	peak1563	-0.5211	4.4084	0.00712
chr1	26643897	26645004	peak1564	-0.6599	2.8914	0.00622
chr1	26645805	26646591	peak1565	-0.9801	1.9394	0.000982
chr1	26661491	26663982	peak1567	-0.6286	4.8972	0.000226
chr1	26734775	26740257	peak1574	-0.731	5.7803	2.68e-06
chr1	26757751	26759470	peak1576	-0.5094	4.2699	0.00911
chr1	26796029	26800231	peak1578	-0.6298	5.6131	0.000134
chr1	26944665	26948863	peak1584	-0.9015	5.558	7.08e-09
chr1	27018501	27021286	peak1586	-0.4796	4.8833	0.00868
chr1	27188279	27192783	peak1599	-0.4583	5.7839	0.00616
chr1	27319121	27322293	peak1608	-0.6551	5.4143	7.95e-05
chr1	27370714	27373152	peak1612	-0.6021	4.1914	0.0016
chr1	27478356	27482485	peak1623	-0.6301	5.0462	0.000169
chr1	27691218	27694204	peak1635	-0.4569	5.3927	0.00846
chr1	27717150	27720472	peak1638	-0.626	5.0293	0.000256
chr1	27815861	27817756	peak1643	-0.5027	5.0959	0.00418
chr1	27893251	27900039	peak1652	-0.511	5.8055	0.0018
chr1	28051033	28053427	peak1667	-0.5215	5.9608	0.00198
chr1	28585140	28587921	peak1688	-0.6179	5.2719	0.000158
chr1	28878671	28880661	peak1704	-0.5698	4.7545	0.00116
chr1	28906616	28909893	peak1705	-0.7246	4.896	1.77e-05
chr1	28973994	28976941	peak1711	-0.7404	5.1226	4.9e-06
chr1	29062094	29064739	peak1715	-0.6562	5.4585	4.86e-05
chr1	29507198	29509494	peak1740	-0.6176	4.9797	0.000438
chr1	29650495	29652840	peak1754	-0.6033	5.3473	0.00028
chr1	31189887	31193367	peak1821	-0.5839	6.025	0.000363
chr1	31199628	31201520	peak1822	-0.6806	3.2444	0.0036
chr1	31313511	31314422	peak1832	-0.96	2.0174	0.000538
chr1	31537626	31539554	peak1851	-0.5294	4.7592	0.0034
chr1	32109484	32111413	peak1884	-0.6204	5.1454	0.000249
chr1	32179674	32182302	peak1889	-0.507	5.9611	0.00338
chr1	32253418	32255714	peak1899	-0.705	4.8695	3.03e-05
chr1	32402886	32404747	peak1905	-0.4995	4.7795	0.0066
chr1	32537145	32539792	peak1918	-0.8652	5.5318	2.13e-08
chr1	32799552	32803361	peak1934	-0.6757	5.1952	5.92e-05
chr1	32816218	32818308	peak1936	-0.5792	4.7219	0.00208
chr1	33115493	33117677	peak1953	-0.5536	5.3497	0.00111
chr1	33282055	33284490	peak1963	-0.555	5.371	0.000898
chr1	33335088	33338936	peak1964	-0.4941	4.7338	0.00756
chr1	33365439	33367544	peak1969	-0.6505	3.5407	0.00264
chr1	33545873	33548306	peak1982	-0.606	4.7401	0.000808
chr1	33645796	33648398	peak1994	-0.5239	5.3205	0.00176
chr1	33807324	33808874	peak2001	-0.5925	4.155	0.00274
chr1	33894978	33897410	peak2007	-0.5388	5.0114	0.00163
chr1	35657023	35659703	peak2087	-0.6612	5.4797	4.64e-05
chr1	36348060	36350899	peak2125	-0.5387	5.0794	0.00158
chr1	36688597	36691034	peak2143	-0.5233	5.7496	0.00144
chr1	36928920	36931195	peak2159	-0.5579	4.6194	0.00218
chr1	37235407	37238239	peak2178	-0.5356	4.3259	0.0056
chr1	37875630	37876983	peak2218	-0.7324	2.645	0.00264
chr1	37938949	37944071	peak2224	-0.5673	5.3153	0.0012
chr1	38155221	38158908	peak2238	-0.472	5.8102	0.00634
chr1	38509691	38514443	peak2259	-0.476	5.79	0.00458
chr1	38751184	38752549	peak2277	-0.8796	2.8644	0.000776
chr1	40363648	40365332	peak2375	-0.5198	4.3323	0.00632
chr1	40365524	40368799	peak2376	-0.5875	5.5361	0.000501
chr1	41130080	41132386	peak2412	-0.5846	4.4208	0.00182
chr1	41156407	41158674	peak2414	-0.541	5.4694	0.00105
chr1	41267031	41270149	peak2418	-0.5157	4.5781	0.00715
chr1	41323149	41329149	peak2424	-0.5311	6.1352	0.00102
chr1	41733713	41734387	peak2440	-0.9019	1.9803	0.0012
chr1	41824791	41829848	peak2449	-0.4406	6.1531	0.00938
chr1	42216753	42217275	peak2475	-1.3523	0.781	0.00196
chr1	43146123	43149630	peak2508	-0.4936	5.6327	0.00436
chr1	43231382	43233758	peak2514	-0.4861	5.6861	0.00439
chr1	43281723	43283562	peak2517	-0.4981	4.6186	0.00799
chr1	43422726	43425723	peak2526	-0.5215	5.6826	0.00239
chr1	43813883	43816028	peak2549	-0.4474	5.6252	0.00845
chr1	44494737	44499015	peak2593	-0.4924	5.709	0.00315
chr1	44972629	44974300	peak2623	-0.6424	3.3943	0.00359
chr1	45138998	45141141	peak2638	-0.4827	6.1286	0.00463
chr1	45195567	45198426	peak2645	-0.6307	4.6718	0.00038
chr1	45264634	45266981	peak2651	-0.6521	5.6577	3.64e-05
chr1	45284438	45286743	peak2654	-0.4907	4.8872	0.00658
chr1	45768157	45772266	peak2664	-0.5245	5.3761	0.00164
chr1	45955030	45958184	peak2672	-0.5273	5.8211	0.00134
chr1	45985929	45988854	peak2676	-0.4741	5.1561	0.0066
chr1	46048463	46051923	peak2681	-0.6715	5.9882	1.57e-05
chr1	46150975	46154475	peak2686	-0.6198	5.9195	8.75e-05
chr1	46391889	46393982	peak2694	-0.6108	4.1055	0.00206
chr1	46597027	46599923	peak2701	-0.5312	5.7925	0.00113
chr1	46930603	46933587	peak2723	-0.7975	4.1387	1.38e-05
chr1	46945330	46946272	peak2725	-0.9372	1.9131	0.00104
chr1	46953020	46960032	peak2726	-0.6116	5.5606	0.000149
chr1	47695987	47698924	peak2771	-0.737	4.2177	7.06e-05
chr1	47901839	47905566	peak2781	-0.6663	5.4094	4.79e-05
chr1	47909095	47911511	peak2782	-0.6761	3.6852	0.00249
chr1	50887838	50889807	peak2877	-0.6049	4.1298	0.00225
chr1	50890425	50894120	peak2878	-0.4956	4.4964	0.00997
chr1	51433443	51436212	peak2893	-0.4783	5.1486	0.00575
chr1	51441749	51444851	peak2894	-0.776	4.4445	2.09e-05
chr1	52829874	52832973	peak2938	-0.4893	5.3354	0.00491
chr1	53441436	53443203	peak2972	-0.5852	3.7878	0.00605
chr1	54410327	54412669	peak3034	-0.6143	5.2548	0.000277
chr1	54952448	54957476	peak3074	-0.5439	5.9313	0.000882
chr1	63654615	63656276	peak3492	-0.61	3.5683	0.00614
chr1	91003066	91004076	peak4630	-0.7613	2.1609	0.00605
chr1	97580163	97581001	peak4916	-0.7807	2.3435	0.00344
chr1	102179264	102180040	peak5081	-1.1354	1.3982	0.00148
chr1	109418764	109420512	peak5223	-0.5626	4.2933	0.00309
chr1	110025592	110027987	peak5255	-0.5741	4.7484	0.00117
chr1	110880111	110883282	peak5322	-0.5758	6.535	0.000165
chr1	112932964	112934355	peak5412	-0.6295	3.595	0.00347
chr1	113249121	113250802	peak5428	-0.4875	4.837	0.00802
chr1	113255874	113259652	peak5429	-0.5473	5.947	0.000857
chr1	113359703	113363247	peak5438	-0.7009	4.8982	2.42e-05
chr1	114574484	114578342	peak5478	-0.5847	4.6602	0.00107
chr1	117172168	117173202	peak5578	-0.8353	2.0282	0.00239
chr1	117714399	117715258	peak5609	-0.7141	2.3329	0.00826
chr1	118147553	118151134	peak5624	-0.4746	5.592	0.00566
chr1	119529453	119533429	peak5660	-0.5836	5.1674	0.000466
chr1	120837747	120839637	peak5719	-0.5202	5.8952	0.00154
chr1	143742839	143744910	peak5745	-0.5537	4.9792	0.0014
chr1	144519481	144520509	peak5758	-0.9717	3.0207	1.14e-05
chr1	144530822	144536706	peak5760	-0.6981	7.3839	2.23e-06
chr1	144683126	144683816	peak5771	-1.0541	1.242	0.00262
chr1	144930324	144934109	peak5783	-0.5037	6.8005	0.00148
chr1	145381544	145384031	peak5816	-0.646	5.1014	0.000109
chr1	145394732	145400221	peak5817	-0.8628	6.0835	1.99e-08
chr1	145437379	145439193	peak5819	-0.6679	4.4009	0.00049
chr1	145457040	145458262	peak5823	-0.6607	2.7661	0.00684
chr1	145469902	145471219	peak5824	-0.6088	3.8766	0.00363
chr1	145547626	145549600	peak5834	-0.554	4.0909	0.00545
chr1	145574496	145577084	peak5837	-0.6157	5.2457	0.000182
chr1	146554946	146557246	peak5849	-0.709	4.7374	9.17e-05
chr1	147069650	147073099	peak5866	-0.6168	5.6736	0.000101
chr1	147198171	147199106	peak5874	-0.8333	1.8754	0.00633
chr1	147734912	147738092	peak5888	-0.8024	5.5703	4.56e-07
chr1	147805757	147807930	peak5893	-0.5445	4.8506	0.00554
chr1	147930859	147931703	peak5896	-0.864	3.2647	7.06e-05
chr1	147993323	147995940	peak5898	-0.7344	5.3626	8.22e-06
chr1	148240684	148242770	peak5904	-0.7893	5.3552	2.32e-06
chr1	148604041	148605683	peak5915	-0.6421	3.74	0.00339
chr1	149222100	149225646	peak5923	-0.7149	6.6249	2.82e-06
chr1	149513303	149514403	peak5934	-1.1956	2.7537	1.33e-07
chr1	149584726	149585285	peak5935	-1.3037	0.5663	0.00307
chr1	149605225	149606276	peak5936	-1.0388	2.8892	8.24e-06
chr1	149682835	149685812	peak5944	-0.5083	4.6354	0.00596
chr1	149746417	149747623	peak5947	-0.7347	2.3525	0.00668
chr1	149763872	149765376	peak5949	-0.6187	3.9651	0.00424
chr1	149782185	149785806	peak5950	-0.7543	5.4557	6.88e-06
chr1	149814874	149815424	peak5951	-1.2389	0.8216	0.00233
chr1	149816439	149817925	peak5952	-0.691	2.969	0.00594
chr1	149819988	149822114	peak5953	-0.7549	2.9497	0.00205
chr1	149855905	149861167	peak5954	-0.8497	6.4744	2.51e-08
chr1	150185525	150186954	peak5974	-0.5896	3.6547	0.00595
chr1	150206483	150209776	peak5975	-0.582	5.3588	0.00101
chr1	150335532	150337665	peak5984	-0.6369	4.8111	0.000236
chr1	150487064	150489633	peak5989	-0.5281	5.0149	0.00317
chr1	150550148	150553017	peak5995	-0.5979	5.4749	0.000228
chr1	150601039	150603529	peak5999	-0.6294	5.9819	0.000289
chr1	150668647	150670371	peak6002	-0.5199	4.7716	0.0053
chr1	150848117	150850298	peak6007	-0.6842	5.3371	2.01e-05
chr1	150897920	150899444	peak6009	-0.7898	4.1647	1.95e-05
chr1	151042227	151044433	peak6020	-0.5472	4.2261	0.00511
chr1	151102926	151106477	peak6021	-0.5139	5.2284	0.00546
chr1	151137258	151139492	peak6024	-0.5128	4.4825	0.00834
chr1	151169888	151171906	peak6026	-0.6167	4.0827	0.0015
chr1	151252941	151256616	peak6029	-0.6158	6.472	0.000104
chr1	151299197	151301075	peak6033	-0.5441	4.4846	0.00342
chr1	151318948	151320498	peak6035	-0.6286	5.0405	0.000213
chr1	151430174	151432543	peak6039	-0.783	4.2121	1.9e-05
chr1	151482187	151487119	peak6042	-0.5618	5.5823	0.000989
chr1	151511591	151514199	peak6045	-0.6662	5.1335	0.000101
chr1	151555439	151556010	peak6048	-1.1139	0.7226	0.00869
chr1	151583730	151586409	peak6050	-0.643	4.7757	0.000199
chr1	151687298	151690182	peak6055	-0.7216	4.0991	0.000139
chr1	151693425	151694594	peak6056	-0.7307	3.0489	0.00164
chr1	151881461	151883090	peak6068	-0.5512	4.705	0.00335
chr1	153504729	153506729	peak6107	-0.5484	4.3027	0.00491
chr1	153605815	153607320	peak6119	-0.8864	4.578	1.47e-07
chr1	153642848	153644883	peak6122	-0.6651	4.9471	0.000108
chr1	153755399	153756955	peak6129	-0.6694	4.0599	0.000722
chr1	153894056	153896852	peak6133	-0.6796	5.5584	2.4e-05
chr1	153934358	153937303	peak6136	-0.5191	5.4232	0.00236
chr1	153938786	153941210	peak6137	-0.5222	5.3474	0.00304
chr1	153957519	153960009	peak6139	-0.5893	4.6949	0.00146
chr1	153962463	153963845	peak6140	-0.9621	3.6288	2.01e-06
chr1	153968479	153970417	peak6141	-0.8342	2.7332	0.00416
chr1	154192298	154194541	peak6147	-0.741	5.0587	8.36e-06
chr1	154296532	154300260	peak6149	-0.6824	5.2126	5.94e-05
chr1	154300297	154302628	peak6150	-0.5263	4.2649	0.00776
chr1	154529878	154532534	peak6163	-0.7268	4.7738	1.66e-05
chr1	154579582	154582786	peak6165	-0.5219	4.6358	0.00408
chr1	154785189	154787143	peak6178	-0.7579	2.8679	0.00119
chr1	154908497	154910963	peak6185	-0.7248	5.0392	2.59e-05
chr1	154941909	154948819	peak6189	-0.7714	6.9994	1.61e-07
chr1	154954606	154956998	peak6190	-0.5192	5.0783	0.00291
chr1	154971132	154978026	peak6192	-0.8479	6.465	7.59e-09
chr1	154983354	154985338	peak6193	-0.6159	3.8957	0.00318
chr1	155022342	155025500	peak6196	-0.5859	5.0533	0.000661
chr1	155033503	155038277	peak6197	-0.8013	5.9763	2.57e-07
chr1	155040674	155046019	peak6198	-0.6499	5.4581	9.4e-05
chr1	155055912	155059322	peak6199	-0.8492	5.8396	5.51e-08
chr1	155096900	155103160	peak6203	-0.5333	5.2575	0.00293
chr1	155138280	155140998	peak6206	-0.5924	5.1735	0.000915
chr1	155144882	155148569	peak6207	-0.7133	5.1729	1.32e-05
chr1	155161679	155167418	peak6209	-0.6389	6.5006	4.35e-05
chr1	155213489	155215429	peak6213	-0.5255	4.9731	0.00257
chr1	155246445	155249726	peak6218	-0.734	5.5326	3.5e-06
chr1	155276932	155280105	peak6220	-0.5351	5.2746	0.00388
chr1	155289682	155295711	peak6221	-0.5632	6.575	0.000474
chr1	155828460	155830252	peak6239	-0.7966	3.5979	0.000262
chr1	155944978	155950222	peak6245	-0.5026	5.534	0.00375
chr1	156022373	156025595	peak6250	-0.6757	5.6709	2.04e-05
chr1	156049840	156055448	peak6254	-0.7927	6.0831	2.36e-07
chr1	156162981	156164629	peak6267	-0.5351	4.6433	0.00343
chr1	156307241	156309030	peak6273	-0.5207	5.3404	0.00478
chr1	156389199	156393058	peak6284	-0.7206	5.3579	1.51e-05
chr1	156398631	156400729	peak6285	-0.8603	3.6513	2.4e-05
chr1	156408682	156410778	peak6287	-1.1121	3.449	3.7e-08
chr1	156425796	156428364	peak6289	-0.4617	5.5003	0.00776
chr1	156467512	156471947	peak6294	-0.6741	5.846	1.6e-05
chr1	156636629	156641194	peak6308	-0.5278	4.788	0.00564
chr1	156642733	156648467	peak6309	-0.5379	5.9828	0.00147
chr1	156658504	156664942	peak6311	-0.4741	6.1655	0.00401
chr1	156672601	156680014	peak6312	-0.6754	6.2874	1.18e-05
chr1	156710098	156711915	peak6315	-0.4931	5.2473	0.00427
chr1	157014819	157017485	peak6335	-0.5225	4.7948	0.00311
chr1	158162229	158163416	peak6401	-0.66	2.6429	0.00848
chr1	159914636	159916656	peak6447	-0.4751	5.1953	0.00587
chr1	160017509	160018452	peak6453	-0.843	1.5694	0.0084
chr1	160369196	160372086	peak6483	-0.4997	4.8333	0.00529
chr1	161195005	161197837	peak6535	-0.4859	5.2407	0.00527
chr1	175887222	175888545	peak7193	-0.8821	3.5074	3.7e-05
chr1	181057033	181060309	peak7402	-0.5951	5.6671	0.000212
chr1	181148604	181151984	peak7414	-0.5952	4.5458	0.000968
chr1	201271275	201272180	peak8205	-0.8148	1.7512	0.00861
chr1	202031883	202033634	peak8271	-0.7289	3.4013	0.0017
chr1	202053523	202056851	peak8273	-0.6143	4.9219	0.000772
chr1	203155169	203156817	peak8359	-0.6531	2.7743	0.00812
chr1	203236288	203237312	peak8362	-0.7445	2.9446	0.00186
chr1	203295738	203297543	peak8369	-0.4746	5.0404	0.00838
chr1	204378822	204382023	peak8454	-0.5123	5.1758	0.00353
chr1	204475006	204477717	peak8462	-0.683	5.1985	4.11e-05
chr1	205262691	205264926	peak8520	-0.6327	4.3527	0.000886
chr1	205399416	205400568	peak8532	-0.6502	2.982	0.0086
chr1	205599796	205602066	peak8552	-0.4413	5.5514	0.00935
chr1	205717472	205720872	peak8564	-0.5937	5.7485	0.000437
chr1	212778577	212785116	peak8897	-0.4572	6.5752	0.00487
chr1	226186304	226188071	peak9523	-0.7046	4.7351	3.73e-05
chr1	226248928	226253087	peak9526	-0.5915	5.7487	0.000209
chr1	227126827	227129090	peak9581	-0.5361	5.5138	0.00214
chr1	228245986	228249803	peak9630	-0.5976	6.1085	0.000132
chr1	228352095	228354813	peak9639	-0.599	5.6999	0.00019
chr1	228644564	228647539	peak9655	-0.6677	5.8317	2.4e-05
chr1	228651133	228653313	peak9656	-0.5599	4.6027	0.00217
chr1	228673810	228676084	peak9660	-0.5596	4.63	0.00219
chr1	235666528	235669317	peak9979	-0.4493	5.9262	0.0068
chr1	244996585	245000035	peak10383	-0.5103	5.7908	0.00184
chr1	245025615	245028933	peak10384	-0.6551	5.6839	4.05e-05
chr10	1093486	1097039	peak10584	-0.4674	6.0099	0.00451
chr10	3214091	3216531	peak10662	-0.4431	6.106	0.00935
chr10	6242266	6248126	peak10778	-0.513	6.5206	0.00133
chr10	8084805	8088663	peak10848	-0.5395	4.7306	0.00298
chr10	8091062	8094597	peak10849	-0.5767	5.4076	0.000581
chr10	8094919	8098473	peak10850	-0.481	5.2733	0.00633
chr10	13140648	13143215	peak11025	-0.4866	4.8637	0.00662
chr10	13388289	13395553	peak11036	-0.5075	6.4015	0.0015
chr10	21003759	21004380	peak11313	-1.0435	1.3714	0.00353
chr10	21179159	21179918	peak11315	-0.8026	1.7107	0.00953
chr10	21813448	21818804	peak11343	-0.6692	5.9866	2.04e-05
chr10	21822068	21824719	peak11344	-0.553	5.5479	0.000773
chr10	22608765	22611647	peak11377	-0.8877	4.401	3.79e-07
chr10	22622474	22626377	peak11379	-0.834	5.3062	1.94e-07
chr10	22628992	22630744	peak11380	-0.6378	4.0114	0.00152
chr10	24301039	24301842	peak11443	-1.1159	2.0884	3.15e-05
chr10	31319833	31322132	peak11753	-0.5216	5.2508	0.0032
chr10	32017577	32018332	peak11770	-0.9302	1.8617	0.00188
chr10	32047371	32050027	peak11772	-0.4923	5.5145	0.00337
chr10	32634352	32637222	peak11793	-0.6081	5.4188	0.0002
chr10	32667267	32669188	peak11795	-0.6253	4.1035	0.00187
chr10	33246021	33248371	peak11804	-0.4765	5.0575	0.00648
chr10	35415061	35417170	peak11884	-0.5682	5.0589	0.000793
chr10	35483945	35485616	peak11886	-0.6733	3.3972	0.00205
chr10	35925823	35933707	peak11910	-0.6937	6.5848	4.26e-06
chr10	43848390	43849514	peak11983	-0.8574	2.3432	0.000731
chr10	43901301	43905722	peak11992	-0.6489	5.7243	3.64e-05
chr10	45472235	45476469	peak12038	-0.6995	4.6351	5.46e-05
chr10	65244519	65245445	peak12671	-0.8658	1.6341	0.00586
chr10	70882553	70885343	peak12830	-0.4877	5.5874	0.00377
chr10	71327379	71335336	peak12860	-0.4805	5.8359	0.00363
chr10	71559370	71564364	peak12880	-0.4772	5.4902	0.0054
chr10	72127777	72129521	peak12914	-0.7659	3.6894	0.000314
chr10	72248633	72249480	peak12924	-0.9232	1.7661	0.00203
chr10	72845253	72845980	peak12964	-0.7818	1.9117	0.0071
chr10	73655870	73656891	peak13031	-0.7552	2.7583	0.00256
chr10	73796935	73798386	peak13040	-0.6725	2.4991	0.00891
chr10	73974833	73976424	peak13051	-0.5422	4.5707	0.00329
chr10	74019483	74022097	peak13055	-0.5162	5.6467	0.0017
chr10	74031973	74039384	peak13057	-0.7485	6.6502	2.02e-06
chr10	74056511	74059139	peak13058	-0.4721	4.9197	0.00869
chr10	74112939	74115570	peak13066	-0.4563	5.0108	0.0099
chr10	74855121	74857469	peak13099	-0.6043	5.1547	0.000457
chr10	75756308	75759913	peak13143	-0.4736	5.9585	0.00398
chr10	77158168	77166664	peak13196	-0.5508	6.4196	0.000492
chr10	77167016	77170808	peak13197	-0.5254	4.8181	0.0033
chr10	79446639	79447912	peak13282	-0.7146	2.2734	0.00832
chr10	80137006	80137650	peak13326	-0.9813	1.2464	0.00709
chr10	80310882	80312110	peak13338	-0.7628	2.6058	0.0018
chr10	86326600	86328243	peak13618	-0.7318	3.1126	0.00242
chr10	91145709	91146479	peak13846	-0.9785	1.5309	0.00361
chr10	93440975	93442464	peak13933	-0.6791	2.7443	0.00617
chr10	95039368	95042000	peak14006	-0.596	4.9758	0.000457
chr10	95510722	95512180	peak14040	-0.7134	2.5417	0.00455
chr10	97122830	97123844	peak14092	-0.777	2.0801	0.00566
chr10	97981678	97982873	peak14127	-0.7517	2.6911	0.00205
chr10	98590141	98593985	peak14166	-0.619	5.7196	0.000168
chr10	98899631	98901673	peak14183	-0.6906	2.9937	0.00289
chr10	99051450	99053222	peak14191	-0.4887	4.9578	0.00562
chr10	99096533	99098399	peak14194	-0.5793	4.5541	0.00146
chr10	99257261	99260148	peak14205	-0.4429	5.8633	0.00845
chr10	99787461	99791670	peak14246	-0.5245	5.5621	0.00187
chr10	101292197	101293638	peak14309	-0.6108	3.319	0.00849
chr10	102105155	102108077	peak14348	-0.4854	5.3382	0.00568
chr10	102244799	102246942	peak14353	-0.5642	4.0504	0.0051
chr10	102413383	102417114	peak14363	-0.4796	4.7146	0.00933
chr10	102490286	102492274	peak14371	-0.7079	3.1768	0.00303
chr10	102496655	102503088	peak14372	-0.7912	5.4339	7.54e-07
chr10	102503098	102506940	peak14373	-0.8635	5.2096	7.86e-08
chr10	102819334	102823912	peak14397	-0.5781	5.7146	0.000482
chr10	102870507	102871441	peak14402	-0.7955	2.1499	0.00402
chr10	102973016	102978716	peak14412	-0.5317	5.4702	0.00164
chr10	102986706	102990506	peak14414	-0.6433	4.7633	0.000341
chr10	102995448	102997662	peak14415	-0.6216	4.224	0.000935
chr10	103043479	103047740	peak14420	-0.6061	4.6202	0.000625
chr10	103049758	103053459	peak14421	-0.5013	4.4241	0.00849
chr10	103124298	103125053	peak14429	-0.7047	5.8512	1.66e-05
chr10	103576955	103579675	peak14452	-0.4909	5.8429	0.00441
chr10	103634024	103634526	peak14458	-1.4037	0.4783	0.00159
chr10	103999475	104002592	peak14476	-0.5003	4.9906	0.00511
chr10	104152999	104157176	peak14486	-0.6506	5.9381	6.95e-05
chr10	104158224	104160430	peak14487	-0.5967	4.4829	0.00318
chr10	104177841	104183374	peak14490	-0.6821	6.4523	9.76e-06
chr10	104220328	104223632	peak14495	-0.485	4.8302	0.00776
chr10	104261018	104265135	peak14497	-0.566	6.8292	0.000274
chr10	104401080	104408080	peak14505	-0.533	6.4913	0.000827
chr10	104502617	104504791	peak14512	-0.6313	5.0524	0.000148
chr10	104675992	104680621	peak14522	-0.5688	6.3726	0.000317
chr10	105880152	105882952	peak14605	-0.5097	5.7203	0.00308
chr10	106862342	106863396	peak14664	-0.7452	2.4079	0.00364
chr10	113636883	113637683	peak14908	-0.805	1.9183	0.00531
chr10	114708385	114714069	peak14960	-0.4381	5.822	0.00934
chr10	115169890	115171101	peak14992	-0.822	2.2558	0.00191
chr10	118921825	118923885	peak15171	-0.5329	4.5105	0.00423
chr10	119295583	119298065	peak15193	-0.6184	4.0118	0.00192
chr10	119300671	119304011	peak15194	-0.5172	4.8884	0.00443
chr10	124891997	124897944	peak15418	-0.7267	5.6883	3.88e-06
chr10	124903972	124911575	peak15420	-0.5881	5.9962	0.000264
chr10	124912964	124915011	peak15421	-0.4629	5.4543	0.00746
chr10	125229635	125230662	peak15428	-1.0252	2.8178	1.33e-05
chr10	125343035	125344438	peak15438	-0.6826	2.8476	0.00407
chr10	125540878	125542280	peak15450	-0.8683	2.3031	0.000765
chr10	125779424	125781725	peak15467	-0.633	3.7536	0.00218
chr10	125834663	125835772	peak15471	-0.8231	2.1778	0.00326
chr10	126105718	126108469	peak15485	-0.62	5.4911	0.000216
chr10	126135345	126140523	peak15486	-0.4663	5.3023	0.00736
chr10	126846825	126851577	peak15531	-0.5198	5.5596	0.00165
chr10	127811857	127812728	peak15557	-0.7766	2.0467	0.0063
chr10	127934896	127935502	peak15565	-1.3013	0.7992	0.00174
chr10	130804081	130804580	peak15657	-1.1796	0.6653	0.00719
chr10	131755062	131756176	peak15693	-0.7689	2.8746	0.00151
chr10	131756266	131758701	peak15694	-0.7632	4.2948	3.55e-05
chr10	131760197	131764041	peak15695	-0.7421	5.4109	3.39e-06
chr10	131768562	131772201	peak15696	-0.7769	4.531	9.16e-06
chr10	133794012	133796522	peak15776	-0.5968	4.5666	0.000965
chr10	134120281	134123223	peak15799	-0.4639	5.1635	0.00787
chr10	134144464	134146410	peak15800	-0.614	4.324	0.00154
chr10	134230784	134235762	peak15810	-0.4959	5.0677	0.00405
chr10	134263992	134267395	peak15814	-0.5436	4.2868	0.00622
chr10	134349533	134352724	peak15820	-0.6174	5.7024	0.000152
chr10	134596742	134603415	peak15834	-0.517	5.3123	0.00262
chr10	134940707	134942292	peak15859	-0.7835	2.9262	0.00199
chr10	134971835	134975650	peak15863	-0.5602	4.768	0.00206
chr10	135048296	135052432	peak15866	-0.4946	4.8119	0.00655
chr10	135074051	135076723	peak15869	-0.7124	3.9919	0.000485
chr10	135121002	135123533	peak15872	-0.5542	5.0847	0.00118
chr10	135461853	135462418	peak15886	-0.9713	1.1971	0.00811
chr11	235560	237614	peak15896	-0.5331	4.8525	0.00331
chr11	313062	318552	peak15903	-0.7023	5.0216	3.68e-05
chr11	405466	409113	peak15914	-0.5495	4.5477	0.00331
chr11	447664	451630	peak15918	-0.6179	5.5948	0.000139
chr11	505811	508355	peak15920	-0.6377	5.1875	0.000131
chr11	558565	562063	peak15924	-0.5274	5.3158	0.00179
chr11	567216	570079	peak15925	-0.7866	4.9491	2.3e-06
chr11	574109	577394	peak15926	-0.525	5.088	0.0029
chr11	694243	697552	peak15934	-0.5116	5.8657	0.00182
chr11	719378	722732	peak15937	-0.5268	4.3653	0.0066
chr11	743191	745228	peak15939	-0.6184	4.4439	0.00147
chr11	746028	748485	peak15940	-0.5473	4.8093	0.00235
chr11	795863	799766	peak15947	-0.4776	5.2379	0.0053
chr11	817646	822298	peak15950	-0.7012	5.2863	2.21e-05
chr11	841471	846179	peak15951	-0.5251	6.0927	0.00166
chr11	847738	852206	peak15952	-0.4738	5.4118	0.00652
chr11	1408826	1413098	peak15992	-0.5383	5.7233	0.000908
chr11	1566835	1571189	peak16004	-0.6662	5.3137	4.13e-05
chr11	1575103	1578932	peak16005	-0.5877	4.6711	0.00117
chr11	1591658	1596406	peak16007	-0.6658	5.5733	6.44e-05
chr11	2018662	2024524	peak16032	-0.5584	5.077	0.00274
chr11	2156923	2159703	peak16041	-0.6834	4.256	0.000249
chr11	2159819	2162700	peak16042	-0.5684	4.0219	0.00661
chr11	2171311	2173875	peak16043	-0.6082	4.1694	0.00213
chr11	2397703	2400031	peak16057	-0.7269	4.6952	3.3e-05
chr11	2719346	2722850	peak16067	-0.6109	4.7953	0.000515
chr11	2903023	2908501	peak16079	-1.032	6.1775	3.72e-12
chr11	2911252	2914677	peak16080	-0.495	4.7213	0.00704
chr11	2947614	2953256	peak16083	-0.5526	5.7773	0.000919
chr11	3401436	3403505	peak16111	-0.6604	3.8587	0.00199
chr11	9593385	9597743	peak16419	-0.4557	6.1773	0.00812
chr11	10954539	10956515	peak16491	-0.517	4.3357	0.00964
chr11	12695122	12697350	peak16581	-0.4825	5.1154	0.00569
chr11	20933956	20935395	peak16997	-0.8785	2.6547	0.000216
chr11	32911957	32916325	peak17370	-0.4646	5.8148	0.00538
chr11	34377152	34381450	peak17454	-0.4713	5.7542	0.00471
chr11	43577252	43580815	peak17698	-0.5423	4.114	0.00797
chr11	43597994	43599317	peak17701	-0.7577	3.4842	0.000504
chr11	43599899	43603339	peak17702	-0.4952	4.8047	0.0059
chr11	44329542	44333567	peak17743	-0.7641	4.8239	7.79e-06
chr11	44547580	44548506	peak17756	-1.1616	1.7064	7.4e-05
chr11	44585712	44589879	peak17760	-0.5294	5.6868	0.00158
chr11	44746609	44751139	peak17770	-0.5076	5.1689	0.00362
chr11	44970210	44973282	peak17796	-0.6694	4.9251	6.88e-05
chr11	44978228	44980083	peak17797	-0.8477	3.0108	0.000451
chr11	45166687	45169789	peak17815	-0.4774	5.1591	0.006
chr11	45353873	45354409	peak17827	-1.057	1.0584	0.0049
chr11	45792521	45794025	peak17858	-0.6098	3.8793	0.00535
chr11	45847869	45848569	peak17861	-0.9061	2.2409	0.000795
chr11	46140669	46144302	peak17886	-0.9339	5.3951	1.78e-09
chr11	46258352	46261574	peak17891	-0.4871	5.4386	0.00616
chr11	46358983	46362095	peak17902	-0.5894	5.135	0.000644
chr11	46399674	46405388	peak17909	-0.4658	6.1288	0.00422
chr11	47289277	47292851	peak17967	-0.5083	5.3317	0.00291
chr11	47421178	47422917	peak17973	-0.5721	3.748	0.00744
chr11	47663157	47665009	peak17993	-0.5354	4.4899	0.00431
chr11	57224377	57229605	peak18055	-0.6427	5.497	8.24e-05
chr11	57297600	57299164	peak18064	-0.5086	4.4699	0.0067
chr11	57364468	57366569	peak18072	-0.4908	4.6263	0.00791
chr11	57404625	57409435	peak18073	-0.4415	6.0813	0.00778
chr11	57411713	57418202	peak18074	-0.4694	5.518	0.00581
chr11	57424189	57425780	peak18075	-0.5827	4.5637	0.00132
chr11	57433949	57436502	peak18076	-0.5736	6.0381	0.000281
chr11	58344964	58347740	peak18095	-0.5593	5.7689	0.000507
chr11	59315283	59320789	peak18127	-0.6413	5.7597	4.31e-05
chr11	59322542	59326201	peak18128	-0.7929	4.8614	3.82e-06
chr11	59327197	59329233	peak18129	-0.5717	4.301	0.00293
chr11	59435291	59437683	peak18132	-0.5395	5.1271	0.00164
chr11	60130836	60132175	peak18147	-0.6557	2.888	0.00625
chr11	60680364	60683661	peak18167	-0.4974	4.9884	0.00487
chr11	60927814	60930171	peak18179	-0.5627	4.6754	0.00165
chr11	61047102	61048199	peak18183	-1.0809	2.1939	3.04e-05
chr11	61196484	61198076	peak18192	-0.5385	4.2636	0.00562
chr11	61266860	61268192	peak18199	-0.576	3.8147	0.00624
chr11	61274716	61277737	peak18200	-0.5521	5.3542	0.00153
chr11	61321759	61323902	peak18205	-0.6885	3.6647	0.000913
chr11	61334346	61337548	peak18206	-0.6839	4.7142	8.59e-05
chr11	61346647	61349614	peak18207	-0.6912	5.1728	1.99e-05
chr11	61353981	61356957	peak18208	-0.5506	5.0613	0.00215
chr11	61446615	61448486	peak18220	-0.6831	3.3164	0.00229
chr11	61514650	61518124	peak18226	-0.5216	4.342	0.00722
chr11	61581377	61585381	peak18235	-0.5255	6.1811	0.00168
chr11	61657456	61660066	peak18240	-0.7212	4.819	1.85e-05
chr11	61722127	61724526	peak18248	-0.4912	4.7678	0.00954
chr11	61727870	61732648	peak18249	-0.6688	4.2705	0.00065
chr11	61733103	61736648	peak18250	-0.8152	4.911	1.12e-06
chr11	61875167	61876035	peak18255	-0.8414	2.0663	0.00233
chr11	61890796	61892502	peak18256	-0.6621	4.3488	0.000473
chr11	62340390	62342970	peak18283	-0.7056	4.8837	2.4e-05
chr11	62366289	62371039	peak18285	-0.5724	5.945	0.000381
chr11	62378187	62381541	peak18287	-0.5408	5.2557	0.0016
chr11	62431702	62437865	peak18291	-0.8702	5.4909	2.51e-08
chr11	62472743	62478113	peak18296	-0.6273	6.309	7.14e-05
chr11	62493771	62496625	peak18298	-0.7788	5.6231	4.18e-07
chr11	62520745	62523139	peak18299	-0.6812	5.5907	2.15e-05
chr11	62536769	62540114	peak18301	-0.6598	5.1941	6.96e-05
chr11	62553521	62555678	peak18302	-0.4991	5.3439	0.00344
chr11	62571518	62574153	peak18304	-0.6744	4.8325	9.97e-05
chr11	62596952	62601593	peak18305	-0.7483	5.9192	1.31e-06
chr11	62606172	62610618	peak18306	-0.7423	7.126	8.19e-07
chr11	62622455	62625274	peak18308	-0.6192	4.6618	0.000704
chr11	62646782	62649705	peak18310	-0.5716	5.2467	0.00166
chr11	63295110	63299443	peak18332	-0.7004	4.7055	7.66e-05
chr11	63437895	63439842	peak18341	-0.557	4.9343	0.00159
chr11	63448012	63450589	peak18342	-0.6064	4.9392	0.000355
chr11	63528054	63533791	peak18345	-0.5885	6.1331	0.000394
chr11	63534428	63537766	peak18346	-0.75	5.3588	4.33e-06
chr11	63604293	63608307	peak18351	-0.7766	5.5478	1.11e-06
chr11	63673968	63679382	peak18356	-0.5069	5.0309	0.00412
chr11	63682374	63689224	peak18357	-0.7016	6.7697	3.7e-06
chr11	63705105	63707399	peak18358	-0.6797	4.9013	5.03e-05
chr11	63794730	63797578	peak18365	-0.6798	4.0902	0.000457
chr11	63834197	63835600	peak18370	-0.8343	2.4027	0.000929
chr11	63951745	63954866	peak18381	-0.701	6.2397	4.54e-06
chr11	63996730	63998959	peak18384	-0.7386	4.8639	7.93e-06
chr11	64000874	64003082	peak18385	-0.6153	4.1664	0.00154
chr11	64007293	64010518	peak18386	-0.7205	5.8901	3.41e-06
chr11	64013004	64020195	peak18387	-0.7091	6.3296	2.41e-06
chr11	64035797	64040282	peak18389	-0.7858	6.1304	1.67e-07
chr11	64051378	64054341	peak18390	-0.7722	5.5473	6.98e-07
chr11	64071228	64074860	peak18392	-0.8042	6.195	9.74e-08
chr11	64084005	64086829	peak18393	-0.6571	5.0017	0.000141
chr11	64107498	64111794	peak18397	-0.6686	5.445	4.45e-05
chr11	64332432	64335383	peak18413	-0.5538	4.453	0.0052
chr11	64396986	64398836	peak18416	-0.6287	4.1761	0.00103
chr11	64508422	64514788	peak18426	-0.5086	6.1061	0.00175
chr11	64544726	64547560	peak18430	-0.6028	5.9522	0.000182
chr11	64569649	64572695	peak18432	-0.5459	5.1311	0.00142
chr11	64609181	64613342	peak18434	-0.5423	5.3091	0.00144
chr11	64643620	64647601	peak18439	-0.7697	5.4116	1.29e-06
chr11	64682641	64685808	peak18442	-0.5075	5.4688	0.00562
chr11	64780622	64782637	peak18447	-0.5256	5.0383	0.00305
chr11	64794340	64795945	peak18448	-0.7185	4.4406	4.89e-05
chr11	64850761	64852516	peak18454	-0.5516	4.1484	0.00477
chr11	64862943	64864716	peak18455	-0.4895	4.4869	0.00932
chr11	64881658	64886270	peak18457	-0.7394	5.4732	3.24e-06
chr11	64947587	64953916	peak18462	-0.4445	5.881	0.00897
chr11	65081216	65085653	peak18472	-0.4927	5.7137	0.00322
chr11	65100515	65102242	peak18474	-0.5652	3.6831	0.00861
chr11	65121031	65123908	peak18475	-0.5957	5.1511	0.000461
chr11	65182925	65188107	peak18480	-0.4944	5.4946	0.00603
chr11	65188185	65191724	peak18481	-0.7706	4.9377	2.23e-06
chr11	65254285	65258254	peak18489	-0.4709	5.8705	0.00576
chr11	65263540	65267044	peak18490	-0.8239	5.5757	1.31e-07
chr11	65305432	65308975	peak18495	-0.4955	5.3759	0.00368
chr11	65313273	65315953	peak18496	-0.7385	4.4068	5.22e-05
chr11	65340967	65342787	peak18500	-0.6142	4.1974	0.0019
chr11	65373857	65376169	peak18503	-0.5696	4.9108	0.00121
chr11	65380215	65384426	peak18504	-0.6072	6.267	8e-05
chr11	65478577	65480699	peak18512	-0.6061	5.0512	0.000378
chr11	65546766	65550231	peak18515	-0.4894	5.2522	0.00443
chr11	65553019	65557089	peak18516	-0.776	4.691	4.88e-06
chr11	65623975	65629065	peak18521	-0.7521	6.7963	6.51e-07
chr11	65634055	65636187	peak18522	-0.5435	4.1466	0.00709
chr11	65638344	65642055	peak18523	-0.5625	5.0122	0.0015
chr11	65654790	65662041	peak18524	-0.5889	6.3459	0.000172
chr11	65666165	65668762	peak18525	-0.5729	5.2412	0.000666
chr11	65684669	65688259	peak18527	-0.4794	5.2777	0.00544
chr11	66033906	66037326	peak18550	-0.6009	5.7685	0.000157
chr11	66055379	66057931	peak18552	-0.4604	5.5206	0.00717
chr11	66078254	66081820	peak18553	-0.8716	6.234	4.49e-09
chr11	66137047	66140467	peak18559	-0.6185	5.8057	8.96e-05
chr11	66175556	66177097	peak18563	-0.6667	4.4127	0.000232
chr11	66185118	66186829	peak18565	-0.6182	3.7276	0.006
chr11	66187060	66189842	peak18566	-0.7432	4.6208	2.08e-05
chr11	66233214	66235800	peak18570	-0.5401	5.1399	0.00156
chr11	66246195	66248901	peak18571	-0.4698	5.4036	0.00728
chr11	66312826	66316052	peak18577	-0.4608	5.6271	0.00912
chr11	66444266	66446645	peak18583	-0.5415	5.3716	0.00111
chr11	66579426	66580640	peak18591	-0.6786	3.2992	0.00291
chr11	66723988	66727261	peak18606	-0.4905	6.0634	0.00383
chr11	66884835	66888378	peak18622	-0.6805	5.4815	1.74e-05
chr11	67137414	67144633	peak18637	-0.4856	5.6349	0.00401
chr11	67149541	67150651	peak18638	-0.7199	2.6801	0.00296
chr11	67158375	67160285	peak18640	-0.5516	4.0056	0.00749
chr11	67168311	67170221	peak18642	-0.6313	4.382	0.000747
chr11	67195006	67196776	peak18646	-0.5185	4.1309	0.0089
chr11	67234948	67237333	peak18650	-0.5589	4.5964	0.00226
chr11	67249746	67251438	peak18651	-0.5913	4.7566	0.000983
chr11	67270853	67276746	peak18653	-0.563	6.5273	0.000597
chr11	67386231	67390951	peak18662	-0.8428	5.3498	3.99e-07
chr11	67393396	67399980	peak18663	-0.6765	6.204	9.34e-06
chr11	67571519	67574706	peak18675	-0.611	6.2022	9.06e-05
chr11	67763491	67765548	peak18687	-0.4979	4.7547	0.00738
chr11	67796901	67799005	peak18691	-0.5962	5.193	0.000454
chr11	67887266	67890878	peak18695	-0.5563	5.6294	0.000814
chr11	67979787	67982952	peak18699	-0.5915	4.908	0.00072
chr11	68226720	68229462	peak18715	-0.4878	5.8942	0.00312
chr11	68606000	68609885	peak18730	-0.483	4.9177	0.00626
chr11	69025237	69026339	peak18755	-0.7847	2.1689	0.00446
chr11	69450918	69454596	peak18772	-0.7884	5.6566	3.76e-07
chr11	69514991	69521710	peak18778	-0.5982	5.9211	0.000152
chr11	69845451	69847228	peak18800	-0.6472	3.5093	0.00359
chr11	69986842	69989743	peak18809	-0.7182	4.1872	0.00011
chr11	71933361	71937159	peak18940	-0.6454	5.4901	4.92e-05
chr11	72144805	72146300	peak18953	-0.5602	4.6419	0.00215
chr11	72503669	72505932	peak18985	-0.6666	4.8393	0.00012
chr11	72531923	72534161	peak18987	-0.4959	4.9508	0.00455
chr11	72851473	72854922	peak18995	-0.5075	5.4971	0.00234
chr11	75944628	75948069	peak19177	-0.4982	5.7799	0.00261
chr11	76756768	76757753	peak19230	-0.6898	3.0499	0.00275
chr11	77529987	77533437	peak19268	-0.486	6.1142	0.00262
chr11	77597281	77597894	peak19270	-0.9153	1.4142	0.0076
chr11	78799699	78800919	peak19329	-0.7437	2.7904	0.00272
chr11	107899449	107900304	peak20473	-0.7346	2.2478	0.00666
chr11	115773506	115774605	peak20827	-0.8626	2.3883	0.00203
chr11	117013891	117016615	peak20903	-0.5827	4.9654	0.00116
chr11	117483945	117485237	peak20930	-0.6862	2.8489	0.00385
chr11	118304794	118309865	peak20989	-0.526	6.2423	0.00117
chr11	118798067	118801825	peak21020	-0.6608	6.0618	3.21e-05
chr11	118961810	118967171	peak21034	-0.7046	6.1521	5.25e-06
chr11	119075723	119078219	peak21043	-0.5933	5.0137	0.000502
chr11	119204305	119205987	peak21049	-0.536	4.8148	0.00243
chr11	119566820	119568101	peak21082	-0.7086	2.9719	0.00231
chr11	119595847	119601574	peak21085	-0.4874	5.9461	0.00341
chr11	119666965	119669023	peak21092	-0.5732	3.5178	0.00946
chr11	120205415	120208926	peak21132	-0.6075	5.1231	0.000338
chr11	122931477	122934580	peak21291	-0.5682	5.8222	0.000371
chr11	125931271	125933818	peak21466	-0.5033	5.7352	0.00226
chr11	126216262	126217197	peak21487	-0.8477	1.6978	0.00816
chr11	126815190	126815682	peak21528	-1.1311	0.6583	0.00856
chr11	130304205	130305462	peak21686	-0.598	3.3591	0.00886
chr11	132275253	132276435	peak21806	-0.7511	3.7017	0.000258
chr11	133724027	133725202	peak21879	-0.7865	2.5898	0.00154
chr12	210748	213771	peak21965	-0.5499	4.771	0.00283
chr12	1098829	1101478	peak22012	-0.5805	4.7904	0.00082
chr12	1701469	1705099	peak22036	-0.4766	5.4626	0.00758
chr12	1770550	1771561	peak22041	-0.9732	3.356	3.14e-06
chr12	2902854	2905929	peak22103	-0.6835	5.2897	3.98e-05
chr12	4377575	4387067	peak22206	-0.6681	6.5593	1.42e-05
chr12	4689449	4690074	peak22220	-1.0512	1.2251	0.00352
chr12	4828748	4831426	peak22225	-0.669	3.9863	0.000623
chr12	5538516	5540077	peak22259	-0.7144	3.4222	0.00103
chr12	6233414	6234316	peak22299	-1.1388	1.4145	0.000563
chr12	6578804	6580885	peak22326	-0.6422	5.3212	0.000124
chr12	6601843	6603977	peak22327	-0.6862	5.2508	3.36e-05
chr12	6641114	6645006	peak22329	-0.5292	6.2403	0.00361
chr12	6771656	6772992	peak22341	-0.5483	3.9191	0.00963
chr12	6797495	6799432	peak22342	-0.4706	4.8676	0.00839
chr12	6861170	6863629	peak22349	-0.4542	5.6227	0.00964
chr12	6872496	6879850	peak22350	-0.7717	6.5476	3.07e-07
chr12	6959591	6962759	peak22363	-0.5215	6.7578	0.00205
chr12	6979625	6983583	peak22364	-0.6794	6.2483	1.89e-05
chr12	6999616	7001214	peak22366	-0.5534	4.2963	0.00468
chr12	7032672	7038044	peak22369	-0.4486	5.6635	0.00989
chr12	7051299	7057233	peak22371	-0.5571	6.504	0.000406
chr12	7125009	7126954	peak22375	-0.55	5.4655	0.000916
chr12	7374865	7375489	peak22387	-1.1202	1.0412	0.00509
chr12	7797976	7799353	peak22397	-0.6923	2.6392	0.0052
chr12	8086699	8089681	peak22418	-0.7082	4.3859	0.000154
chr12	8111772	8113934	peak22419	-0.4944	4.5958	0.00944
chr12	8178524	8180806	peak22425	-0.5364	5.0735	0.0024
chr12	8184443	8187133	peak22426	-0.5236	4.7723	0.00361
chr12	8965576	8967149	peak22472	-1.0097	2.5476	2.31e-05
chr12	9042884	9043909	peak22477	-0.6484	2.6412	0.00981
chr12	14409303	14411952	peak22693	-0.5155	5.3521	0.00211
chr12	14518007	14519559	peak22697	-0.6554	4.3466	0.000804
chr12	20601541	20602205	peak22921	-0.9579	1.3476	0.00525
chr12	31269780	31273205	peak23271	-0.4789	4.6845	0.00975
chr12	31475647	31480839	peak23289	-0.4895	5.6987	0.0037
chr12	31632264	31633056	peak23296	-0.8508	1.6316	0.00788
chr12	31885007	31887159	peak23314	-0.5958	4.83	0.000876
chr12	32165561	32167004	peak23323	-0.6556	3.7017	0.00302
chr12	32169575	32170836	peak23324	-1.1743	3.0266	5.93e-07
chr12	34366918	34367408	peak23389	-1.2015	0.3697	0.00938
chr12	38444489	38445161	peak23393	-0.9035	1.9013	0.00895
chr12	38543581	38544244	peak23401	-1.526	5.8114	2.38e-23
chr12	38910231	38910757	peak23405	-1.2645	0.5825	0.00413
chr12	45925753	45926488	peak23591	-0.954	1.3662	0.00646
chr12	46764668	46768147	peak23620	-0.6518	5.6509	3.72e-05
chr12	46776187	46778582	peak23621	-0.4852	4.823	0.00728
chr12	48394489	48399664	peak23686	-0.4936	5.6222	0.00318
chr12	49181075	49184227	peak23710	-0.4962	4.4396	0.00974
chr12	49211223	49213957	peak23713	-0.5949	4.4865	0.00115
chr12	49257732	49260757	peak23716	-0.6854	5.1334	6.77e-05
chr12	49349647	49352224	peak23722	-0.5457	5.3964	0.00125
chr12	49462719	49464370	peak23732	-0.6074	3.9012	0.00325
chr12	49523421	49526166	peak23739	-0.4752	5.3308	0.0078
chr12	49627924	49629668	peak23745	-0.5482	3.9814	0.00819
chr12	49657682	49660555	peak23746	-0.6368	4.9198	0.00021
chr12	49734582	49737606	peak23753	-0.5724	5.3108	0.000958
chr12	49759779	49761972	peak23756	-0.4528	5.2756	0.00869
chr12	49946693	49948228	peak23768	-0.7395	2.7092	0.00409
chr12	51983805	51986430	peak23870	-0.5072	4.8944	0.00373
chr12	52239592	52244326	peak23879	-0.5446	5.7103	0.00105
chr12	52256531	52261047	peak23881	-0.4692	5.7532	0.00659
chr12	52344641	52346874	peak23888	-0.6436	4.7255	0.000198
chr12	52587919	52589406	peak23918	-0.8217	2.4209	0.000989
chr12	53295346	53299741	peak23967	-0.722	5.6763	3.91e-06
chr12	53398951	53401285	peak23978	-0.52	5.1107	0.00257
chr12	53447021	53448923	peak23981	-0.6021	5.3088	0.000534
chr12	53489961	53493583	peak23986	-0.4993	4.7604	0.00902
chr12	53613373	53616106	peak23994	-0.7711	5.5928	7.44e-07
chr12	53661334	53662798	peak23998	-0.6644	3.8612	0.000989
chr12	53717477	53720161	peak24003	-0.6658	4.7042	0.000213
chr12	53772041	53775233	peak24008	-0.5971	6.8319	9.12e-05
chr12	53845090	53847052	peak24012	-0.7184	4.7386	2.52e-05
chr12	53891786	53896085	peak24017	-0.5243	6.3397	0.000922
chr12	54018937	54021352	peak24022	-0.4697	5.6402	0.00489
chr12	54069271	54071951	peak24024	-0.4922	5.3302	0.0047
chr12	54088323	54090901	peak24025	-0.5179	4.6681	0.00471
chr12	54120534	54122457	peak24028	-0.4855	4.9429	0.00732
chr12	54331776	54334000	peak24039	-0.7903	4.4923	5.68e-06
chr12	54344495	54347311	peak24041	-0.7478	3.7267	0.000251
chr12	54359212	54360813	peak24043	-1.0336	3.4458	3.9e-07
chr12	54366848	54368987	peak24044	-0.7367	3.3134	0.000788
chr12	54378465	54380528	peak24045	-0.7314	3.8268	0.000365
chr12	54388027	54391963	peak24046	-0.7433	4.2996	9.73e-05
chr12	54410389	54413860	peak24048	-0.8556	4.2611	6.29e-06
chr12	54425910	54428804	peak24050	-0.6394	3.7523	0.00327
chr12	54440482	54442234	peak24051	-0.6906	2.8986	0.00321
chr12	54557959	54558991	peak24061	-0.8852	1.8393	0.00383
chr12	54608079	54609262	peak24069	-0.6044	3.9165	0.00323
chr12	54672737	54675808	peak24072	-0.6346	6.3092	5.43e-05
chr12	54718038	54719588	peak24077	-0.4928	5.1926	0.00477
chr12	54778206	54780045	peak24083	-0.7664	3.042	0.000931
chr12	54783386	54785750	peak24084	-0.6182	4.2267	0.00127
chr12	56109215	56112639	peak24144	-0.5368	5.1049	0.00221
chr12	56130264	56133537	peak24147	-0.4895	5.5481	0.00688
chr12	56358788	56361602	peak24157	-0.5567	5.0332	0.00115
chr12	56509037	56513774	peak24167	-0.687	6.2238	8.04e-06
chr12	57027360	57031829	peak24204	-0.4974	6.3281	0.00338
chr12	57080072	57084172	peak24206	-0.5253	5.6711	0.00142
chr12	57479548	57485306	peak24225	-0.5103	6.5222	0.00111
chr12	57520380	57524327	peak24229	-0.6167	5.4575	0.000156
chr12	57618046	57621716	peak24236	-0.513	4.9251	0.00462
chr12	57635920	57638556	peak24238	-0.4514	5.4535	0.00876
chr12	57851931	57857423	peak24250	-0.6638	6.4358	1.09e-05
chr12	57911688	57918009	peak24254	-0.6458	6.4163	3.21e-05
chr12	58144957	58147434	peak24268	-0.5373	5.1234	0.0027
chr12	58237425	58242761	peak24278	-0.4687	6.0325	0.00533
chr12	76669804	76670312	peak24957	-1.3305	0.6976	0.00298
chr12	93559175	93559793	peak25588	-1.1969	0.93	0.00332
chr12	94915206	94915855	peak25656	-0.9181	1.5178	0.00422
chr12	108494816	108495439	peak26272	-1.2977	0.8807	0.00109
chr12	108535444	108536278	peak26276	-0.9795	1.5288	0.00248
chr12	108709487	108710941	peak26287	-0.6103	3.5135	0.0051
chr12	108954260	108957838	peak26303	-0.4602	5.5651	0.00728
chr12	109123592	109127036	peak26319	-0.5507	6.374	0.000513
chr12	110150699	110153741	peak26375	-0.5225	5.485	0.00162
chr12	110905632	110907757	peak26420	-0.5652	5.4439	0.000802
chr12	111179589	111182318	peak26434	-0.5441	4.6433	0.00285
chr12	111840393	111845929	peak26474	-0.6273	6.2684	6.77e-05
chr12	112449864	112452526	peak26496	-0.4521	5.3928	0.00843
chr12	113598763	113600917	peak26561	-0.5264	4.926	0.00284
chr12	113621961	113624245	peak26563	-0.4767	5.0086	0.00773
chr12	113657959	113660484	peak26567	-0.4379	6.2689	0.00833
chr12	113908038	113911167	peak26581	-0.4656	4.9818	0.00937
chr12	114047303	114049335	peak26594	-0.7546	3.8463	0.000132
chr12	114836188	114839371	peak26643	-0.6557	4.3733	0.000566
chr12	114842326	114844553	peak26645	-0.7045	3.7662	0.000613
chr12	114845217	114847817	peak26646	-0.7227	3.8386	0.00045
chr12	114876936	114878122	peak26648	-0.7826	2.1212	0.00451
chr12	115104484	115108061	peak26657	-0.8649	4.7685	3.35e-07
chr12	115111721	115112825	peak26659	-0.6812	2.6278	0.008
chr12	115120157	115125390	peak26661	-0.8368	5.7055	6.87e-08
chr12	115129608	115131298	peak26662	-0.7815	3.1267	0.000712
chr12	115135792	115137362	peak26663	-0.812	3.4527	0.000142
chr12	116713707	116717089	peak26720	-0.6845	4.7026	8.39e-05
chr12	116970126	116973439	peak26739	-0.6293	4.8122	0.000229
chr12	118557107	118559500	peak26825	-0.4914	4.8507	0.00626
chr12	118808972	118811773	peak26831	-0.594	5.0858	0.000411
chr12	118813277	118816159	peak26832	-0.6732	4.4769	0.000395
chr12	119417385	119420303	peak26850	-0.5731	5.1439	0.000654
chr12	120425777	120428689	peak26897	-0.6175	5.7053	9.96e-05
chr12	120701896	120704320	peak26911	-0.6115	4.2425	0.00161
chr12	120727962	120731849	peak26913	-0.9165	5.9478	4.25e-09
chr12	120754552	120756256	peak26915	-0.7012	4.5325	7.5e-05
chr12	120798707	120800621	peak26920	-0.514	4.9236	0.00313
chr12	120874924	120876635	peak26929	-0.4947	4.6571	0.0082
chr12	120932815	120936144	peak26936	-0.5834	5.6682	0.000405
chr12	121123559	121126301	peak26949	-0.4619	5.9178	0.00661
chr12	122063468	122066542	peak27005	-0.4928	5.372	0.00368
chr12	122123841	122125868	peak27010	-0.582	4.5957	0.0014
chr12	122229607	122233874	peak27017	-0.6217	6.0912	0.000163
chr12	122240346	122242697	peak27018	-0.6915	4.8175	6.42e-05
chr12	122439033	122440088	peak27032	-0.7697	2.8866	0.00101
chr12	123010632	123012554	peak27058	-0.6522	5.1149	7.77e-05
chr12	123449810	123451984	peak27081	-0.5037	4.6349	0.00596
chr12	123458084	123460759	peak27082	-0.5278	5.173	0.00196
chr12	123716534	123718829	peak27094	-0.6137	5.533	0.000134
chr12	123847819	123850848	peak27099	-0.6625	5.3027	4.2e-05
chr12	124067568	124069936	peak27110	-0.5468	4.4385	0.00397
chr12	124456050	124459012	peak27125	-0.4826	5.7422	0.00372
chr12	124520813	124521810	peak27128	-0.8422	2.1633	0.00176
chr12	124615090	124616666	peak27134	-0.666	3.0046	0.00493
chr12	124630090	124631093	peak27136	-0.8054	2.7854	0.00103
chr12	125048450	125054903	peak27165	-0.5882	5.9487	0.00028
chr12	125390954	125392331	peak27193	-0.6656	3.1171	0.00825
chr12	125396958	125400299	peak27194	-1.0352	5.2216	2.95e-09
chr12	125411093	125413369	peak27196	-0.557	4.5099	0.00322
chr12	125423022	125425954	peak27197	-0.4432	5.6016	0.00957
chr12	125516394	125517122	peak27200	-1.043	1.2952	0.00239
chr12	125667086	125674843	peak27208	-0.5295	6.3098	0.000779
chr12	129492782	129493282	peak27345	-1.3501	0.763	0.00131
chr12	130644841	130649136	peak27390	-0.5399	5.2503	0.00131
chr12	132672328	132675218	peak27515	-0.511	4.2186	0.00952
chr12	133174240	133175999	peak27551	-0.6707	4.0724	0.00176
chr13	20365924	20366728	peak27580	-0.9398	1.9352	0.000915
chr13	20436459	20439684	peak27584	-0.5596	5.6368	0.000888
chr13	20531235	20534795	peak27585	-0.8044	5.8459	1.43e-07
chr13	20734205	20736340	peak27597	-0.8861	3.9006	5.34e-06
chr13	20765653	20768359	peak27600	-0.614	3.6774	0.00502
chr13	20771291	20771904	peak27601	-1.0094	1.0749	0.00764
chr13	20914674	20915174	peak27604	-1.1833	0.6777	0.00525
chr13	21276701	21279419	peak27619	-0.571	4.2592	0.00335
chr13	21697615	21699401	peak27638	-0.7029	3.009	0.00245
chr13	21713881	21715318	peak27640	-0.8787	4.1388	1.81e-06
chr13	21748523	21749741	peak27643	-0.7343	2.9815	0.00183
chr13	21870851	21873352	peak27646	-0.6136	4.7187	0.000659
chr13	22032447	22034548	peak27654	-0.5286	4.3686	0.00597
chr13	22242830	22246484	peak27659	-0.9236	4.5646	1.43e-07
chr13	22247134	22250301	peak27660	-0.601	4.4189	0.00103
chr13	22420607	22421449	peak27663	-0.9139	1.8545	0.00151
chr13	24006896	24008755	peak27692	-0.5766	3.9238	0.00611
chr13	24023065	24024250	peak27693	-0.7671	2.9498	0.000922
chr13	24085421	24085949	peak27696	-1.351	0.7083	0.00122
chr13	24205838	24207633	peak27702	-1.0419	3.4849	7.83e-07
chr13	25223647	25224108	peak27743	-1.3094	0.4655	0.00353
chr13	25559096	25559759	peak27757	-0.8485	1.4973	0.00935
chr13	26623311	26626889	peak27796	-0.5761	5.253	0.000894
chr13	26759958	26761516	peak27798	-0.6603	4.037	0.000882
chr13	26827416	26829739	peak27800	-0.5312	4.6997	0.00331
chr13	27049065	27051170	peak27802	-0.4596	5.0622	0.00991
chr13	28023413	28025656	peak27855	-0.6574	5.0634	6.18e-05
chr13	28193565	28196808	peak27862	-0.4851	5.9953	0.00282
chr13	28366230	28369955	peak27868	-0.5828	4.5975	0.00113
chr13	28380454	28382128	peak27870	-0.7745	3.162	0.000758
chr13	28394374	28396231	peak27871	-0.9859	3.1887	5.87e-06
chr13	28493723	28497166	peak27874	-0.5119	4.4178	0.00795
chr13	28527056	28529197	peak27876	-0.5872	4.4137	0.00261
chr13	28534226	28537477	peak27877	-0.5115	4.4508	0.00733
chr13	28539588	28544128	peak27878	-0.9473	5.4222	1.11e-09
chr13	28550863	28553314	peak27880	-0.6468	3.7134	0.00243
chr13	28623972	28625140	peak27885	-0.7095	3.3932	0.00177
chr13	28711643	28716305	peak27889	-0.6207	5.3079	0.000141
chr13	29029438	29030368	peak27905	-0.8602	2.1881	0.00192
chr13	29875089	29875662	peak27933	-1.1738	1.0322	0.00206
chr13	30071160	30071787	peak27945	-1.029	1.1752	0.00728
chr13	30422637	30425359	peak27961	-0.5861	5.2455	0.000604
chr13	30517173	30518560	peak27965	-0.6579	2.9487	0.00596
chr13	31190895	31192978	peak28001	-0.5036	5.3304	0.00308
chr13	31734819	31737225	peak28030	-0.5814	5.4578	0.000528
chr13	43166791	43169687	peak28455	-0.5098	4.4079	0.00703
chr13	45008158	45012630	peak28518	-0.4922	6.1296	0.0025
chr13	46948364	46948960	peak28615	-0.8979	2.2646	0.000461
chr13	50569527	50574113	peak28754	-0.5147	5.819	0.00158
chr13	50697541	50703223	peak28758	-0.5098	6.1498	0.0016
chr13	100354235	100357685	peak30443	-0.5697	4.9494	0.00469
chr13	100619913	100625191	peak30470	-0.48	6.1137	0.00313
chr13	100629484	100635611	peak30471	-0.5638	6.5922	0.000299
chr13	107462393	107462922	peak30741	-1.2586	0.5972	0.00407
chr13	111363781	111369059	peak30927	-0.5113	7.5043	0.000898
chr13	112183926	112184965	peak30976	-0.7612	2.3294	0.00483
chr13	112709530	112713720	peak30992	-0.6126	4.5768	0.000668
chr13	112715068	112718067	peak30993	-0.6184	4.4944	0.000953
chr13	112719736	112723745	peak30994	-0.7271	5.2276	6.62e-06
chr13	112725638	112728885	peak30995	-0.8043	5.2672	2.91e-07
chr13	112757241	112761744	peak30998	-0.4937	4.9386	0.00507
chr14	20800858	20801986	peak31137	-0.7303	3.2347	0.00176
chr14	20810191	20812378	peak31138	-0.7916	5.5533	9.73e-07
chr14	20889391	20890071	peak31141	-1.3909	1.278	4.11e-05
chr14	20922376	20924362	peak31143	-0.7348	4.7149	5.62e-05
chr14	20928735	20930949	peak31144	-0.6374	5.5406	0.000277
chr14	20936817	20939039	peak31145	-0.5939	4.7282	0.00122
chr14	21046319	21047722	peak31148	-0.6616	3.0781	0.0099
chr14	21076826	21079210	peak31150	-1.034	4.2052	2.12e-08
chr14	21081082	21082765	peak31151	-0.9784	4.7619	8.43e-09
chr14	21092512	21095340	peak31152	-0.8111	4.3837	8.24e-06
chr14	21098279	21102471	peak31153	-0.7584	4.991	7.79e-06
chr14	21120940	21122835	peak31154	-0.6364	3.6329	0.00391
chr14	21148587	21153671	peak31158	-0.9584	5.7773	2.26e-09
chr14	21174900	21175608	peak31161	-1.0067	1.6148	0.00136
chr14	21240656	21241342	peak31162	-0.9636	1.6537	0.00158
chr14	21242683	21244015	peak31163	-0.9624	2.4702	0.000192
chr14	21249171	21249697	peak31164	-1.0432	1.0675	0.00668
chr14	21286991	21287596	peak31166	-1.1568	1.1372	0.00137
chr14	21288090	21289464	peak31167	-1.0798	3.1017	1.22e-06
chr14	21457558	21458885	peak31178	-0.5473	4.0377	0.00911
chr14	21482423	21483532	peak31180	-0.7036	2.6961	0.00417
chr14	21491976	21494501	peak31181	-0.7541	4.5406	1.72e-05
chr14	21536368	21540646	peak31184	-0.4984	5.6281	0.00446
chr14	21561833	21563996	peak31187	-0.6288	4.2614	0.000844
chr14	21570030	21573221	peak31188	-0.6243	5.3955	0.000529
chr14	21736574	21738745	peak31194	-0.6887	5.551	2.4e-05
chr14	21776107	21777813	peak31196	-0.5697	5.016	0.00483
chr14	21923361	21925255	peak31200	-0.539	5.1342	0.00291
chr14	21993154	21996226	peak31204	-0.6645	5.2355	3.94e-05
chr14	22023663	22026702	peak31207	-0.7503	4.6106	4.42e-05
chr14	22855766	22856364	peak31235	-0.913	1.3951	0.00798
chr14	23038997	23040301	peak31243	-0.7533	3.2813	0.000903
chr14	23057718	23059182	peak31244	-0.5154	4.8144	0.00394
chr14	23066053	23068236	peak31245	-0.6545	3.9772	0.00102
chr14	23289960	23292862	peak31256	-0.5649	5.0339	0.00127
chr14	23340074	23342595	peak31262	-0.7469	5.1939	6.28e-06
chr14	23387388	23389475	peak31266	-0.7927	5.4414	5.73e-07
chr14	23397677	23400811	peak31267	-0.6821	5.4771	3.35e-05
chr14	23503270	23504867	peak31274	-0.5971	3.9775	0.00344
chr14	23563213	23566000	peak31279	-0.8597	5.6035	2.77e-08
chr14	23650618	23653370	peak31287	-0.8574	4.3644	3.65e-06
chr14	23769770	23772418	peak31295	-0.6937	5.6699	1.49e-05
chr14	23789576	23791839	peak31297	-0.5089	5.7837	0.00245
chr14	23937976	23939387	peak31309	-0.7563	4.8083	2.1e-05
chr14	23950496	23953195	peak31310	-0.7119	4.0249	0.000319
chr14	24006040	24009654	peak31315	-0.5512	5.2787	0.00199
chr14	24019406	24021773	peak31318	-0.7844	4.3322	1.72e-05
chr14	24024117	24025997	peak31319	-0.7205	4.0381	0.00016
chr14	24035819	24039608	peak31320	-0.7737	4.7029	1.24e-05
chr14	24044665	24048805	peak31321	-0.5864	4.7795	0.00192
chr14	24582588	24585266	peak31343	-0.7891	5.99	3.23e-07
chr14	24604593	24606591	peak31344	-0.7946	4.3556	8.33e-06
chr14	24609559	24611827	peak31345	-0.6962	5.5634	1.57e-05
chr14	24615124	24617526	peak31346	-0.7071	5.7873	6.14e-06
chr14	24671382	24672726	peak31351	-0.9778	3.1231	5.45e-05
chr14	24710809	24713192	peak31355	-0.5025	5.4436	0.00311
chr14	24800857	24805173	peak31362	-0.5645	4.92	0.00151
chr14	24834675	24839245	peak31364	-0.9259	6.0026	5.49e-10
chr14	29228102	29229711	peak31435	-0.7062	2.9828	0.00264
chr14	29234321	29238025	peak31436	-0.7912	5.1747	2.03e-06
chr14	35016822	35018854	peak31595	-1.0469	2.8564	9.6e-06
chr14	35023409	35024644	peak31596	-0.7432	2.3116	0.00757
chr14	36972936	36976109	peak31672	-0.4799	4.6907	0.00891
chr14	36981741	36984922	peak31673	-0.5102	4.5601	0.00635
chr14	36985743	36990706	peak31674	-0.5551	5.3748	0.000941
chr14	56215718	56216521	peak32258	-1.0104	1.7805	0.000683
chr14	57270577	57273876	peak32303	-0.728	4.754	2.58e-05
chr14	57274125	57280444	peak32304	-0.4846	5.2988	0.00548
chr14	57312530	57315385	peak32306	-0.5364	5.0493	0.00181
chr14	57368441	57370816	peak32313	-0.8187	3.5883	0.000187
chr14	61112655	61117329	peak32469	-0.5549	5.7241	0.000667
chr14	69258884	69264898	peak32873	-0.5839	6.6738	0.00015
chr14	69617732	69621052	peak32904	-0.5267	5.5555	0.00145
chr14	76393875	76394335	peak33259	-1.3133	0.5399	0.00307
chr14	77498110	77501103	peak33335	-0.4761	5.0241	0.00786
chr14	90862467	90866732	peak33821	-0.4689	5.776	0.00458
chr14	91071532	91072401	peak33841	-0.8227	2.1137	0.00231
chr14	91565345	91565883	peak33866	-1.2056	0.961	0.00175
chr14	92571955	92573679	peak33918	-0.6878	4.5213	0.000111
chr14	94854071	94855398	peak34038	-0.7979	2.1273	0.00316
chr14	94863007	94864921	peak34040	-0.7422	3.601	0.000547
chr14	95233318	95240844	peak34060	-0.5058	5.7151	0.00209
chr14	96566412	96567481	peak34135	-0.7138	2.5163	0.00644
chr14	99735831	99741744	peak34236	-0.8232	5.9545	7.21e-08
chr14	99945943	99948568	peak34256	-0.4738	6.0543	0.00379
chr14	100068474	100072930	peak34269	-0.4547	5.9734	0.00802
chr14	100148655	100151484	peak34274	-0.5338	5.4967	0.00174
chr14	100258810	100260505	peak34281	-0.5515	4.1415	0.00461
chr14	100350040	100350795	peak34288	-1.3155	1.634	1.09e-05
chr14	100703907	100707300	peak34315	-0.7538	5.9089	2.02e-06
chr14	101296860	101297856	peak34355	-0.8856	1.8129	0.00461
chr14	102025542	102031860	peak34382	-0.5212	5.6255	0.00149
chr14	102226312	102229001	peak34392	-0.8119	5.0452	3.03e-05
chr14	102275638	102277017	peak34396	-0.541	4.0119	0.00725
chr14	102411100	102412649	peak34399	-0.6554	3.801	0.00128
chr14	102413438	102415606	peak34400	-0.5653	5.2926	0.00104
chr14	102429986	102432687	peak34401	-0.589	5.0445	0.0011
chr14	102543431	102547946	peak34406	-0.6698	4.3179	0.00183
chr14	102551557	102555341	peak34407	-0.8194	5.5	6.73e-07
chr14	102605036	102607397	peak34411	-0.6349	5.203	0.0001
chr14	102714249	102715393	peak34419	-0.7213	2.6062	0.00378
chr14	102779972	102782063	peak34422	-0.5875	3.7684	0.00616
chr14	102782399	102784710	peak34423	-0.5662	4.5515	0.00195
chr14	102973921	102978250	peak34430	-0.4777	5.7772	0.00448
chr14	103055975	103060423	peak34439	-0.6618	5.9312	3.56e-05
chr14	103654884	103656128	peak34482	-0.7637	2.7623	0.00133
chr14	103798729	103802064	peak34490	-0.5327	5.8789	0.00132
chr14	103983833	103990815	peak34506	-0.6679	6.3453	1.59e-05
chr14	104312779	104315452	peak34520	-0.7521	5.3247	3.4e-06
chr14	104320915	104323124	peak34521	-0.5854	3.7553	0.00522
chr14	104600680	104607048	peak34537	-0.5792	5.8186	0.0003
chr14	104614833	104618013	peak34538	-0.5941	4.1652	0.00281
chr14	104689593	104692642	peak34543	-0.6995	3.7768	0.000852
chr14	105142808	105145566	peak34558	-0.5142	4.6718	0.00553
chr14	105146334	105149895	peak34559	-0.4989	4.8528	0.00722
chr14	105265582	105268405	peak34570	-0.6127	4.493	0.0012
chr14	105281389	105283356	peak34571	-0.6637	4.1772	0.000416
chr14	105291855	105294786	peak34573	-0.5966	5.0658	0.00051
chr14	105341193	105343608	peak34578	-0.8733	3.6349	2.36e-05
chr14	105354971	105356126	peak34580	-0.9097	2.1646	0.00092
chr14	105441472	105445637	peak34584	-0.5763	4.9705	0.000802
chr14	105451413	105453291	peak34585	-0.5687	3.9565	0.00553
chr14	105486462	105488578	peak34586	-0.5497	4.8699	0.00159
chr14	105632986	105638315	peak34596	-0.5295	5.0334	0.00219
chr14	105646478	105648641	peak34597	-0.7169	3.8968	0.000296
chr14	105766163	105768798	peak34604	-0.7796	5.4144	9.41e-07
chr14	105779614	105782752	peak34606	-0.8536	4.5032	1.51e-06
chr14	105951289	105959211	peak34622	-0.492	7.023	0.00171
chr15	23033815	23035446	peak34645	-0.6391	4.333	0.000533
chr15	23039055	23039923	peak34646	-0.875	2.2757	0.00115
chr15	25017300	25018965	peak34669	-0.688	3.6481	0.00161
chr15	25092081	25093528	peak34671	-0.6883	2.569	0.00778
chr15	25101234	25104982	peak34672	-0.758	4.8365	5.34e-06
chr15	25199650	25200591	peak34676	-0.7282	2.4154	0.00533
chr15	25200874	25202276	peak34677	-0.7447	3.556	0.000835
chr15	25682863	25685083	peak34683	-0.4648	4.9484	0.00869
chr15	26035343	26036502	peak34697	-0.9242	2.2285	0.000457
chr15	26093731	26094866	peak34699	-0.9015	2.2818	0.00111
chr15	26095189	26096387	peak34700	-0.6724	2.9902	0.00429
chr15	26326755	26328399	peak34708	-0.5306	4.1983	0.00726
chr15	27010889	27013169	peak34733	-0.7128	4.4723	7.45e-05
chr15	27016301	27019612	peak34734	-0.5418	5.0296	0.00165
chr15	27420678	27421533	peak34745	-1.1069	1.9198	6.48e-05
chr15	30113396	30115631	peak34833	-0.4692	4.9521	0.00796
chr15	30141376	30141941	peak34835	-1.1344	0.9333	0.0075
chr15	31442614	31444059	peak34880	-0.8281	3.5564	0.000306
chr15	31617236	31622180	peak34892	-0.8125	6.2808	4.36e-08
chr15	31901556	31902067	peak34913	-1.3	0.643	0.00223
chr15	32161741	32163824	peak34919	-0.7261	4.6743	3.29e-05
chr15	32383591	32384393	peak34926	-0.8427	2.0047	0.00358
chr15	32906881	32908423	peak34937	-0.6516	3.6607	0.00187
chr15	33967138	33967910	peak34980	-1.0334	1.4078	0.00159
chr15	35310639	35313597	peak35034	-0.5802	4.4669	0.00161
chr15	36380724	36381369	peak35060	-1.034	3.1419	2.66e-06
chr15	37175637	37176691	peak35085	-0.7566	2.6374	0.00231
chr15	37180201	37181335	peak35087	-0.7284	2.5873	0.00308
chr15	37189705	37191245	peak35088	-0.625	3.3761	0.00595
chr15	37386188	37391794	peak35095	-0.6003	5.4807	0.000325
chr15	37391946	37395338	peak35096	-0.7841	4.9388	2.38e-06
chr15	37398480	37400130	peak35097	-1.0008	3.7446	2.14e-07
chr15	40398067	40402325	peak35186	-0.4725	5.8515	0.00539
chr15	40452470	40454097	peak35193	-0.6085	4.2277	0.00138
chr15	40571188	40576723	peak35200	-0.5006	5.6807	0.00527
chr15	40614445	40617283	peak35204	-0.5601	5.1604	0.00123
chr15	40727371	40735100	peak35214	-0.4744	6.2911	0.00434
chr15	40885432	40887244	peak35226	-0.6597	4.6114	0.000273
chr15	41217491	41224937	peak35248	-0.6279	6.161	6.88e-05
chr15	41522366	41524143	peak35260	-0.6001	5.1059	0.000493
chr15	41623540	41626058	peak35264	-0.5054	5.4867	0.00455
chr15	41912764	41914695	peak35279	-0.6225	4.0687	0.00152
chr15	41951728	41954563	peak35281	-0.6177	4.9269	0.000296
chr15	42064603	42068319	peak35282	-0.4439	5.868	0.00968
chr15	43211607	43214122	peak35336	-0.5402	5.4199	0.00143
chr15	43397386	43398814	peak35340	-0.6493	3.2112	0.0044
chr15	45489773	45494609	peak35419	-0.5729	6.0155	0.000271
chr15	45750927	45751730	peak35432	-0.9437	1.3312	0.00559
chr15	52310583	52312970	peak35634	-0.522	4.8913	0.00293
chr15	53081696	53084491	peak35673	-0.6509	4.6134	0.000208
chr15	57438594	57439138	peak35783	-1.2231	0.9497	0.00175
chr15	57646837	57647427	peak35798	-1.1041	1.1206	0.00282
chr15	59593610	59594238	peak35879	-1.123	1.1383	0.00184
chr15	59693600	59694875	peak35884	-0.8369	2.9815	0.000209
chr15	60285621	60290139	peak35909	-0.7266	5.4765	4.62e-06
chr15	60295426	60299424	peak35910	-0.4511	5.6747	0.00757
chr15	60409869	60411697	peak35913	-0.7612	3.5844	0.000411
chr15	60942290	60942906	peak35946	-1.076	1.0454	0.00435
chr15	61463005	61464070	peak35976	-0.8682	2.5205	0.000368
chr15	62587035	62588047	peak36000	-0.945	2.1198	0.00045
chr15	63338935	63341855	peak36048	-0.5922	5.6676	0.00028
chr15	63413385	63415303	peak36053	-0.5365	4.9446	0.00336
chr15	63794549	63798316	peak36078	-0.629	5.6173	0.000151
chr15	64752098	64754565	peak36129	-0.5237	4.5615	0.00522
chr15	65098542	65105057	peak36154	-0.6799	6.2446	1.8e-05
chr15	65115824	65118878	peak36155	-0.52	5.3757	0.00272
chr15	65132752	65137959	peak36157	-0.4939	5.6764	0.00349
chr15	65476457	65478528	peak36179	-0.4789	4.8113	0.00909
chr15	65587678	65591175	peak36188	-0.8863	5.3491	2.47e-08
chr15	65595801	65598609	peak36190	-0.8989	4.9971	2.77e-08
chr15	65711900	65716209	peak36203	-0.4998	5.2346	0.00364
chr15	65734023	65734592	peak36204	-1.1255	0.747	0.00784
chr15	66083157	66085486	peak36218	-0.6143	5.3415	0.000211
chr15	66160866	66163727	peak36223	-0.5744	5.3776	0.000497
chr15	66256030	66257109	peak36231	-0.9115	1.7275	0.00266
chr15	66317331	66319357	peak36238	-0.9229	3.6401	5.05e-06
chr15	66393543	66394764	peak36246	-0.6836	2.6481	0.00637
chr15	66543162	66547828	peak36256	-0.5043	5.1754	0.00374
chr15	66895600	66896632	peak36275	-0.6637	2.5636	0.00939
chr15	66911062	66912535	peak36276	-0.6437	3.0203	0.00906
chr15	66925226	66926365	peak36278	-0.7603	2.0225	0.00943
chr15	66962573	66964442	peak36281	-0.6592	3.6838	0.00163
chr15	66992684	66997562	peak36284	-0.7182	5.8412	2.77e-06
chr15	67812782	67814538	peak36335	-0.527	4.1149	0.00881
chr15	68130611	68134059	peak36349	-0.6043	4.8574	0.000487
chr15	68345695	68348115	peak36362	-0.5711	5.0514	0.000824
chr15	68555035	68555830	peak36372	-0.9353	2.1356	0.00289
chr15	69108872	69114628	peak36411	-0.5454	5.8105	0.000774
chr15	70211952	70213014	peak36473	-0.6586	2.5689	0.00935
chr15	70386951	70395046	peak36485	-0.7664	6.8472	1.39e-07
chr15	71678311	71680263	peak36549	-0.595	4.0718	0.00394
chr15	71903409	71904827	peak36560	-0.6799	2.6346	0.00756
chr15	72408941	72411498	peak36577	-0.505	5.5919	0.00223
chr15	72520341	72525059	peak36584	-0.6952	5.8574	6.76e-06
chr15	72611636	72613375	peak36591	-0.5372	5.0493	0.00174
chr15	74165899	74166668	peak36669	-1.1468	1.2251	0.00133
chr15	74283595	74285508	peak36679	-0.5408	4.2076	0.00557
chr15	74419330	74424468	peak36689	-0.5941	5.2688	0.000558
chr15	74424613	74429269	peak36690	-0.4613	5.2809	0.00903
chr15	74665513	74668186	peak36714	-0.4987	5.4355	0.00493
chr15	74832333	74834694	peak36728	-0.4794	5.0957	0.00613
chr15	75164732	75166714	peak36751	-0.5102	5.0535	0.00359
chr15	75247105	75250259	peak36758	-0.5482	5.1886	0.00158
chr15	75287153	75289247	peak36760	-0.5711	4.4993	0.00203
chr15	75742033	75749615	peak36788	-0.6387	7.8404	1.19e-05
chr15	75916609	75918991	peak36794	-0.7355	4.9505	1.14e-05
chr15	76631248	76635749	peak36842	-0.5942	5.4275	0.000271
chr15	77710806	77714084	peak36877	-0.6008	5.6071	0.000276
chr15	77922706	77928722	peak36897	-0.5163	6.4918	0.00133
chr15	78025625	78026627	peak36907	-0.7987	1.7653	0.00862
chr15	78729164	78731745	peak36972	-0.6229	4.8549	0.000338
chr15	78856737	78859065	peak36977	-0.4697	5.1593	0.00794
chr15	79163648	79167224	peak37001	-0.6629	5.6832	2.42e-05
chr15	80295047	80296029	peak37048	-1.0293	1.9658	0.000331
chr15	80350153	80353508	peak37050	-0.5568	5.9004	0.000539
chr15	81281405	81282836	peak37096	-0.6229	4.422	0.000617
chr15	82335242	82340797	peak37129	-0.5062	6.6213	0.00127
chr15	85522624	85526215	peak37251	-0.4877	5.9461	0.00395
chr15	89901451	89904058	peak37443	-0.5626	4.2982	0.00386
chr15	89910105	89915674	peak37445	-0.6465	5.4352	0.0001
chr15	89949900	89951807	peak37452	-0.5871	3.5343	0.00799
chr15	89959204	89960764	peak37453	-0.5394	4.0601	0.00886
chr15	90117767	90119798	peak37468	-0.5092	5.0815	0.00382
chr15	90718157	90719241	peak37508	-1.0588	2.076	6.53e-05
chr15	91525733	91526278	peak37565	-1.5577	0.975	4.74e-05
chr15	93350872	93354562	peak37651	-0.4528	5.7686	0.00715
chr15	93442646	93444567	peak37656	-0.515	4.6994	0.00515
chr15	96872856	96875048	peak37781	-0.5572	4.7681	0.00219
chr15	96883434	96889736	peak37783	-0.6747	5.5141	2.72e-05
chr15	96890251	96891510	peak37784	-1.1042	2.9526	4.46e-07
chr15	96902051	96907158	peak37786	-0.6995	5.1966	1.74e-05
chr15	99168756	99169972	peak37865	-0.6852	2.3475	0.0096
chr15	99189921	99195387	peak37866	-0.508	6.2405	0.00211
chr15	100468573	100470119	peak37950	-0.6069	3.5026	0.00637
chr15	101797969	101799125	peak38026	-0.724	2.4705	0.00458
chr15	101965125	101967478	peak38038	-0.7298	3.6435	0.000605
chr16	102697	104551	peak38062	-0.5304	4.9537	0.00891
chr16	187820	189628	peak38069	-0.725	3.9969	0.00033
chr16	204043	205367	peak38070	-0.634	2.9061	0.00843
chr16	283823	285969	peak38075	-0.6146	4.8579	0.00031
chr16	401259	404334	peak38082	-0.835	5.0038	8.25e-06
chr16	430659	434686	peak38086	-0.6248	5.0472	0.000172
chr16	450649	452814	peak38089	-0.808	4.1899	1.14e-05
chr16	533169	534336	peak38094	-0.8397	2.7952	0.000363
chr16	575500	579118	peak38099	-0.4972	5.1956	0.00533
chr16	638077	640981	peak38109	-0.8351	5.8691	6.87e-08
chr16	671572	673383	peak38113	-0.6491	2.9562	0.00689
chr16	678538	681778	peak38114	-0.7074	5.0435	2.26e-05
chr16	684365	689175	peak38115	-0.8401	5.5609	4.52e-08
chr16	733220	735392	peak38120	-0.6834	4.6512	9.91e-05
chr16	743090	746327	peak38122	-0.6318	4.3287	0.000626
chr16	763547	767379	peak38126	-0.6918	4.995	3.57e-05
chr16	769555	772506	peak38127	-0.5834	5.1716	0.000778
chr16	775653	780132	peak38128	-0.7008	5.2947	1.98e-05
chr16	789615	791864	peak38129	-0.8043	4.5329	6.76e-06
chr16	837379	839436	peak38135	-0.5954	4.5166	0.00156
chr16	935890	936623	peak38142	-0.6512	2.9278	0.00655
chr16	1019622	1021898	peak38147	-0.5451	4.7815	0.00203
chr16	1029759	1034799	peak38148	-0.8572	5.0414	7.94e-08
chr16	1097851	1099671	peak38154	-0.6069	3.466	0.00672
chr16	1120135	1123455	peak38158	-0.6411	3.7225	0.00396
chr16	1174989	1176389	peak38165	-0.8012	2.1673	0.00636
chr16	1201527	1205439	peak38167	-0.6575	4.6609	0.000503
chr16	1358294	1360397	peak38180	-0.8432	4.9046	3.46e-07
chr16	1427979	1430809	peak38186	-0.4864	4.6142	0.00908
chr16	1457545	1459162	peak38187	-0.7788	3.7002	0.000283
chr16	1463258	1465908	peak38188	-0.5566	4.2962	0.00396
chr16	1470044	1471746	peak38189	-0.5398	4.4687	0.00404
chr16	1524260	1525865	peak38192	-0.5897	3.4301	0.00926
chr16	1659767	1665261	peak38198	-0.7156	6.1735	5.11e-06
chr16	1831281	1833989	peak38205	-0.4804	5.7154	0.00597
chr16	1875856	1877874	peak38208	-0.5201	4.8696	0.00594
chr16	1921767	1923434	peak38209	-0.6704	3.2117	0.00344
chr16	1965943	1971743	peak38211	-0.5887	5.0389	0.000715
chr16	1978768	1980555	peak38213	-0.5593	3.8873	0.0072
chr16	1992219	1994974	peak38215	-0.7697	4.6457	2.93e-05
chr16	2007819	2012677	peak38217	-0.7516	5.2007	4.8e-06
chr16	2013932	2015650	peak38218	-0.9986	4.3753	1.45e-08
chr16	2021346	2022950	peak38219	-0.6808	3.5908	0.00156
chr16	2033008	2035540	peak38220	-0.5311	5.1258	0.00201
chr16	2038244	2044101	peak38221	-0.8885	5.6898	1.22e-08
chr16	2072044	2074507	peak38225	-0.6182	4.563	0.000622
chr16	2184991	2187095	peak38232	-0.9417	4.6589	1.35e-08
chr16	2197367	2204198	peak38233	-0.631	5.8218	0.000141
chr16	2204748	2206937	peak38234	-0.8184	5.5172	4.29e-07
chr16	2227571	2230116	peak38235	-0.5348	4.2708	0.00544
chr16	2254630	2256664	peak38237	-0.7434	3.813	0.000728
chr16	2263624	2266355	peak38238	-0.5875	5.7312	0.000407
chr16	2272605	2274742	peak38239	-0.5697	5.1118	0.000669
chr16	2316737	2320087	peak38242	-0.5519	4.9122	0.00145
chr16	2477984	2480507	peak38250	-0.5629	5.1216	0.000929
chr16	2520362	2526478	peak38253	-0.7297	5.4164	7.57e-06
chr16	2561226	2566716	peak38256	-0.6138	5.359	0.000265
chr16	2579146	2583559	peak38258	-0.4844	5.5173	0.00522
chr16	2586698	2588726	peak38259	-0.7492	4.6149	1.29e-05
chr16	2722710	2724460	peak38266	-0.728	4.42	4.96e-05
chr16	2769819	2772199	peak38270	-0.5406	4.8604	0.00225
chr16	2801297	2804023	peak38272	-0.7043	5.1741	3.34e-05
chr16	2931848	2934316	peak38283	-0.5603	5.6483	0.000894
chr16	2953658	2957711	peak38284	-0.7988	5.9966	1.43e-07
chr16	2961030	2962988	peak38285	-0.9796	4.5332	9.27e-09
chr16	3011349	3015945	peak38290	-0.7071	5.8563	4.46e-06
chr16	3018271	3022129	peak38291	-0.6158	5.7007	0.000102
chr16	3029375	3032547	peak38292	-0.7038	5.0402	2.56e-05
chr16	3053081	3061379	peak38295	-0.6621	6.894	2.11e-05
chr16	3069603	3075161	peak38296	-0.6894	7.0556	6.23e-06
chr16	3107778	3110149	peak38301	-0.4902	4.7656	0.00714
chr16	3147880	3153040	peak38304	-0.7544	5.8148	1.45e-06
chr16	3199140	3203344	peak38310	-0.7286	5.8733	2.64e-06
chr16	3206633	3209509	peak38311	-0.4997	4.7877	0.00585
chr16	3232129	3234699	peak38315	-0.7387	4.4888	0.000101
chr16	3236788	3243040	peak38316	-0.6687	5.6489	5.96e-05
chr16	3550205	3551806	peak38329	-0.6188	4.2219	0.00111
chr16	3660759	3662471	peak38337	-0.559	4.1479	0.00508
chr16	3929179	3932086	peak38350	-0.5609	5.0588	0.00121
chr16	4258155	4258686	peak38369	-1.467	1.8083	3.82e-06
chr16	4294292	4295190	peak38373	-0.7661	1.9032	0.00913
chr16	4302917	4304812	peak38374	-0.7439	5.1259	7.9e-06
chr16	4320372	4324822	peak38377	-0.5142	5.7112	0.00192
chr16	4356374	4358965	peak38381	-0.514	5.0179	0.0037
chr16	4363595	4369045	peak38383	-0.6308	5.4463	0.000124
chr16	4400423	4401988	peak38386	-0.5796	4.145	0.00289
chr16	4421211	4425629	peak38388	-0.5589	5.3414	0.000939
chr16	4474619	4476520	peak38393	-0.5959	4.3899	0.00125
chr16	4525681	4528490	peak38396	-0.5219	4.5589	0.00738
chr16	4660962	4668130	peak38411	-0.4904	6.4898	0.00239
chr16	4783325	4785629	peak38418	-0.5345	5.1398	0.0017
chr16	4794503	4795870	peak38420	-0.7054	2.3529	0.00848
chr16	4818045	4819597	peak38422	-0.6515	4.033	0.000908
chr16	5005678	5009124	peak38430	-0.6139	5.3805	0.000186
chr16	5146499	5149432	peak38444	-0.5057	6.3699	0.00148
chr16	8806317	8807688	peak38553	-0.6347	3.0189	0.00783
chr16	8959288	8964050	peak38561	-0.4696	6.033	0.0049
chr16	9183547	9187461	peak38580	-0.675	6.0131	1.12e-05
chr16	9241988	9242818	peak38586	-1.1699	1.858	2.95e-05
chr16	9773321	9776683	peak38602	-0.5803	3.8866	0.00574
chr16	10735498	10736988	peak38631	-0.6199	3.8864	0.00258
chr16	10830756	10831485	peak38636	-1.1161	1.5408	0.000373
chr16	10837207	10838764	peak38637	-0.772	4.5504	1.03e-05
chr16	11034831	11037284	peak38645	-0.5954	4.4495	0.00148
chr16	11037781	11039208	peak38646	-0.6799	4.0559	0.000617
chr16	11348183	11351801	peak38665	-0.817	5.8477	7.57e-08
chr16	11676013	11676872	peak38684	-0.8774	2.1789	0.0014
chr16	11696977	11698070	peak38687	-1.0249	2.2531	0.000136
chr16	11729080	11731576	peak38689	-0.523	4.9526	0.00415
chr16	12008349	12010927	peak38701	-0.6429	5.2298	0.000102
chr16	12718859	12719544	peak38739	-1.0066	1.533	0.00237
chr16	12896867	12898242	peak38747	-0.6	4.0773	0.00228
chr16	14012939	14014902	peak38791	-0.5157	5.0993	0.00259
chr16	14377414	14381441	peak38807	-0.77	5.444	9.46e-07
chr16	14447054	14447708	peak38811	-1.4209	1.1954	5.07e-05
chr16	14723041	14724923	peak38824	-0.5158	4.3019	0.00922
chr16	14725797	14728729	peak38825	-0.6021	5.4282	0.000342
chr16	15067678	15070894	peak38835	-0.6327	5.5294	6.84e-05
chr16	15148934	15150791	peak38841	-0.5253	4.8199	0.00294
chr16	15247704	15249513	peak38846	-0.5374	4.3789	0.00491
chr16	15356078	15356672	peak38850	-1.001	1.3432	0.0034
chr16	15736168	15737840	peak38870	-0.5323	4.1866	0.00797
chr16	16063516	16065822	peak38889	-0.5645	4.9733	0.00356
chr16	16950804	16951802	peak38910	-1.0793	1.4874	0.000736
chr16	17171938	17172698	peak38920	-1.2705	1.4134	0.000139
chr16	17479865	17480716	peak38937	-1.0884	1.7383	0.000231
chr16	18800994	18802700	peak38966	-0.58	4.1975	0.00295
chr16	18811129	18814029	peak38967	-0.5866	5.3897	0.000398
chr16	18936517	18938799	peak38968	-0.5039	5.2654	0.00295
chr16	19078184	19079955	peak38975	-0.7646	4.4966	1.54e-05
chr16	19221450	19222013	peak38983	-1.1954	0.8966	0.00389
chr16	19327972	19328980	peak38990	-0.6593	2.6415	0.00818
chr16	19463156	19463828	peak38995	-0.8035	2.5265	0.00103
chr16	19565939	19568170	peak39001	-0.4758	5.5231	0.00551
chr16	19871274	19873969	peak39011	-0.6105	4.4578	0.000752
chr16	19893058	19898144	peak39012	-0.4908	5.3795	0.00481
chr16	20396977	20398124	peak39028	-0.6989	2.6772	0.00457
chr16	20910620	20913497	peak39044	-0.5475	5.3147	0.00174
chr16	21294274	21295641	peak39060	-0.6104	3.4317	0.00845
chr16	21528191	21534234	peak39066	-0.6393	6.9381	2.32e-05
chr16	21963513	21965265	peak39080	-0.6907	4.546	0.000105
chr16	22199608	22204086	peak39093	-0.808	6.2889	4.37e-08
chr16	22307442	22310238	peak39098	-0.564	5.427	0.000595
chr16	22950625	22952183	peak39120	-0.5408	4.4979	0.00335
chr16	23038010	23038674	peak39124	-0.9746	1.3823	0.00392
chr16	23093480	23093980	peak39127	-1.2346	0.7655	0.00331
chr16	23193373	23194893	peak39132	-0.6416	4.2399	0.000631
chr16	23212119	23213387	peak39134	-0.6946	2.396	0.00775
chr16	23312870	23314358	peak39140	-0.6482	3.0664	0.00694
chr16	23334849	23335521	peak39141	-1.3291	1.3478	0.000374
chr16	23567861	23569908	peak39156	-0.4862	5.1366	0.00591
chr16	23738915	23739809	peak39163	-0.6954	2.4504	0.00763
chr16	23797831	23799172	peak39168	-0.8247	3.0212	0.000542
chr16	23846487	23849329	peak39171	-0.5034	4.8815	0.00479
chr16	24694722	24695811	peak39221	-0.7874	2.5866	0.00169
chr16	24740045	24742393	peak39224	-0.6166	4.2641	0.00121
chr16	25267921	25270485	peak39242	-0.6053	5.0836	0.000323
chr16	25616638	25617798	peak39247	-0.7121	2.6197	0.00724
chr16	26145867	26146298	peak39263	-1.3913	0.3764	0.00237
chr16	26996477	26998312	peak39286	-0.581	4.0532	0.00579
chr16	27214148	27216141	peak39295	-0.7288	4.8531	1.8e-05
chr16	28023125	28023809	peak39329	-1.0632	1.5106	0.000772
chr16	28222201	28224360	peak39336	-0.6605	4.5163	0.000185
chr16	28302596	28305598	peak39340	-0.8119	5.0231	6.51e-07
chr16	28502522	28504006	peak39348	-0.544	3.8751	0.00942
chr16	28543259	28544124	peak39350	-0.7158	2.6772	0.00524
chr16	28813575	28814689	peak39362	-0.7675	1.8992	0.0088
chr16	28833339	28836499	peak39363	-0.7479	5.1219	3.2e-06
chr16	28856460	28858724	peak39364	-0.5367	4.9047	0.00302
chr16	28935012	28937593	peak39369	-0.7766	5.8485	3.9e-07
chr16	28947297	28948878	peak39370	-0.7295	3.9895	0.000156
chr16	28961355	28963310	peak39372	-0.6701	5.1413	8.16e-05
chr16	28985102	28986908	peak39373	-0.6285	4.1856	0.00109
chr16	29131956	29132717	peak39380	-1.3315	1.1771	0.000192
chr16	29605549	29608240	peak39398	-0.6744	5.0772	5.07e-05
chr16	29622275	29627009	peak39400	-0.682	5.366	2.42e-05
chr16	29711574	29712483	peak39407	-0.822	2.4414	0.00107
chr16	29719619	29722118	peak39408	-0.6956	4.7811	6.86e-05
chr16	29801130	29802930	peak39415	-0.5021	4.5909	0.00669
chr16	29814948	29819854	peak39416	-0.9721	5.9382	2.66e-10
chr16	29820956	29829014	peak39417	-0.8322	6.5847	4.2e-08
chr16	29873487	29875618	peak39419	-0.7923	4.9721	1.6e-06
chr16	29887308	29890199	peak39420	-0.6052	5.8286	0.000126
chr16	29909278	29913474	peak39421	-0.7529	5.5878	1.13e-06
chr16	29972483	29973903	peak39425	-0.6697	3.8035	0.000941
chr16	29984454	29986270	peak39426	-0.7578	4.7983	1.58e-05
chr16	30005989	30008485	peak39427	-0.7063	4.8829	2.59e-05
chr16	30032116	30033747	peak39430	-0.5823	4.128	0.00309
chr16	30040994	30044228	peak39431	-0.762	4.3698	4.31e-05
chr16	30074820	30078789	peak39435	-0.7298	5.5647	4.02e-06
chr16	30102128	30104499	peak39437	-0.7259	5.1004	1.74e-05
chr16	30106247	30108299	peak39438	-0.5919	4.2425	0.00195
chr16	30133525	30135215	peak39440	-0.9437	3.2106	1.36e-05
chr16	30193767	30195689	peak39442	-0.6552	3.9954	0.00184
chr16	30345518	30347536	peak39446	-0.5233	4.8667	0.00436
chr16	30379840	30383273	peak39448	-0.7772	6.4127	3.7e-07
chr16	30388409	30391200	peak39449	-0.8037	5.7524	1.78e-07
chr16	30405120	30407774	peak39450	-0.4828	4.8304	0.00963
chr16	30409861	30412678	peak39451	-0.7272	4.8188	1.43e-05
chr16	30418023	30419944	peak39452	-0.6417	4.3826	0.00076
chr16	30427928	30430113	peak39454	-0.585	4.3199	0.00203
chr16	30440076	30442263	peak39455	-0.6084	4.8733	0.000966
chr16	30456207	30457747	peak39456	-0.5998	3.7484	0.00395
chr16	30460985	30461672	peak39457	-0.964	1.5411	0.00329
chr16	30536835	30539576	peak39459	-0.8578	5.6685	2.05e-08
chr16	30544950	30547714	peak39460	-0.5548	4.5868	0.00246
chr16	30568552	30570408	peak39462	-0.6702	4.528	0.000201
chr16	30581894	30584111	peak39463	-0.6056	4.8291	0.000677
chr16	30644724	30647336	peak39469	-0.9714	4.3991	4.71e-08
chr16	30661392	30663598	peak39470	-0.7552	5.1171	3.4e-06
chr16	30668402	30671280	peak39471	-1.0733	6.0012	8.79e-13
chr16	30688797	30690276	peak39472	-0.5489	4.5181	0.00349
chr16	30708780	30711109	peak39474	-0.8916	5.3231	1.09e-08
chr16	30772368	30774407	peak39478	-0.5758	4.7758	0.00217
chr16	30904436	30906146	peak39485	-0.7851	4.2164	2.37e-05
chr16	30907068	30909211	peak39486	-0.9715	4.5848	3.77e-08
chr16	30932302	30936612	peak39490	-1.0239	6.3989	2.14e-12
chr16	30938574	30940120	peak39491	-0.6604	3.8668	0.00121
chr16	30958698	30962190	peak39494	-0.6635	5.7314	3.11e-05
chr16	30967853	30970273	peak39496	-0.795	4.5173	5.55e-06
chr16	31007233	31009969	peak39499	-0.6594	4.1871	0.000608
chr16	31043764	31046075	peak39501	-0.9561	4.4908	3.51e-08
chr16	31083769	31086485	peak39505	-0.8561	5.3718	7.95e-08
chr16	31128111	31129955	peak39509	-0.7172	4.5987	5.38e-05
chr16	31152741	31154797	peak39512	-0.9317	4.6833	2.17e-08
chr16	31189847	31193562	peak39517	-0.9795	5.3492	4.84e-10
chr16	31256298	31257640	peak39520	-0.7111	3.4912	0.00412
chr16	31469069	31472478	peak39534	-0.8528	5.8026	3.14e-08
chr16	46722086	46724474	peak39556	-0.6584	5.8947	3.29e-05
chr16	46823265	46824796	peak39559	-0.6035	3.738	0.00395
chr16	46864010	46866245	peak39561	-0.5357	4.9894	0.00241
chr16	47175463	47178879	peak39577	-0.593	5.1907	0.000492
chr16	47494210	47496241	peak39585	-0.544	4.1878	0.00494
chr16	48417708	48420406	peak39615	-0.7101	5.1621	1.17e-05
chr16	48513174	48513551	peak39616	-1.217	0.3657	0.0098
chr16	48642054	48644613	peak39620	-0.695	4.2742	0.000201
chr16	49312975	49318110	peak39644	-0.8673	5.8061	1.79e-08
chr16	49366594	49367454	peak39646	-0.9345	1.7862	0.00155
chr16	49571431	49572474	peak39661	-0.7717	2.0606	0.00534
chr16	49733705	49738184	peak39674	-0.4832	4.8056	0.00779
chr16	49887778	49894183	peak39685	-0.6117	6.1379	9.96e-05
chr16	50058265	50060025	peak39692	-0.6233	4.8323	0.000422
chr16	50099332	50101014	peak39693	-0.5469	4.2336	0.0048
chr16	50185546	50189033	peak39695	-0.5824	5.126	0.00063
chr16	50774973	50776914	peak39729	-0.4515	5.4537	0.0086
chr16	50839857	50841060	peak39733	-0.6605	3.5142	0.00319
chr16	51166872	51169399	peak39745	-0.5624	4.0476	0.00461
chr16	51183189	51190765	peak39746	-0.5504	6.326	0.000478
chr16	51270373	51271390	peak39750	-0.8326	1.9476	0.00496
chr16	51271654	51272503	peak39751	-1.0607	1.9798	9.27e-05
chr16	51424819	51427281	peak39756	-0.8504	4.5979	4.51e-07
chr16	52225262	52225916	peak39780	-1.0021	1.2459	0.00533
chr16	52846929	52847521	peak39798	-1.095	1.0309	0.0066
chr16	54315357	54323959	peak39845	-0.7414	6.4121	6.32e-07
chr16	54624766	54626380	peak39854	-0.9847	2.7993	2.81e-05
chr16	54961729	54967934	peak39859	-0.691	6.3518	5.91e-06
chr16	54969711	54973233	peak39860	-0.7497	4.6849	1.25e-05
chr16	56223956	56227445	peak39901	-0.5105	4.936	0.00429
chr16	56227459	56229081	peak39902	-0.7001	3.711	0.000845
chr16	56691068	56692833	peak39936	-0.5174	4.1683	0.00858
chr16	56715548	56717685	peak39940	-0.5854	3.7481	0.00845
chr16	57568390	57572202	peak39999	-0.445	5.428	0.00963
chr16	67192800	67196092	peak40324	-0.7437	4.8378	1.35e-05
chr16	67202577	67205673	peak40325	-0.7283	5.2091	3.61e-05
chr16	67216928	67220012	peak40327	-0.6201	5.904	7.59e-05
chr16	67278190	67284162	peak40333	-0.6389	6.4749	3.06e-05
chr16	67457420	67459933	peak40343	-0.642	3.7342	0.00381
chr16	67595220	67598031	peak40355	-0.5788	5.7808	0.000283
chr16	67875028	67877796	peak40374	-0.5703	5.2648	0.000683
chr16	68278165	68280015	peak40402	-0.5095	4.2759	0.00927
chr16	69021797	69022525	peak40443	-1.0033	1.331	0.00323
chr16	69599010	69601734	peak40471	-0.5668	5.0315	0.000984
chr16	70098507	70100909	peak40492	-0.6829	4.7142	7.51e-05
chr16	71841824	71844062	peak40601	-0.5577	4.6096	0.00211
chr16	71916237	71919370	peak40603	-0.6855	5.2486	2.44e-05
chr16	72820852	72822634	peak40633	-0.7587	4.4626	9.58e-05
chr16	73065815	73068099	peak40645	-0.5825	4.8064	0.00075
chr16	73072985	73075064	peak40646	-0.5707	4.3138	0.00306
chr16	73079982	73083247	peak40647	-0.6556	4.7661	0.000163
chr16	73086425	73090029	peak40648	-0.8249	4.4725	1.37e-05
chr16	73091057	73093405	peak40649	-0.7503	4.3887	2.86e-05
chr16	73096347	73099275	peak40650	-0.697	4.4013	0.000103
chr16	73099662	73101619	peak40651	-0.7003	3.8794	0.000604
chr16	73104074	73106011	peak40652	-0.5256	4.3054	0.00619
chr16	74134161	74135614	peak40682	-0.6847	3.1475	0.0027
chr16	74899893	74900881	peak40717	-0.5957	3.5821	0.00749
chr16	75031528	75035097	peak40721	-0.5251	5.2675	0.00178
chr16	75181957	75183711	peak40732	-0.5303	4.6712	0.00336
chr16	75466388	75468666	peak40748	-0.4639	5.1114	0.00923
chr16	78000159	78002771	peak40828	-0.4826	5.1418	0.00513
chr16	81038948	81041922	peak40933	-0.4458	5.7533	0.00844
chr16	81271463	81272925	peak40943	-0.6929	2.9096	0.00368
chr16	81476902	81482648	peak40954	-0.4924	5.4367	0.00378
chr16	82009018	82009887	peak41004	-0.9535	2.1129	0.000483
chr16	84177348	84179639	peak41075	-0.5028	4.426	0.00888
chr16	84537335	84540542	peak41098	-0.5284	5.2873	0.00202
chr16	84650313	84652988	peak41111	-0.7013	4.9163	2.94e-05
chr16	84852526	84855743	peak41123	-0.8827	4.6072	2.04e-07
chr16	84874506	84877189	peak41125	-0.5016	4.4563	0.00952
chr16	85060755	85062785	peak41135	-0.7585	4.3133	4.9e-05
chr16	85267466	85270486	peak41154	-0.7188	5.4616	1.51e-05
chr16	85335284	85337797	peak41160	-0.6705	3.7735	0.00208
chr16	85468437	85471695	peak41177	-0.5756	4.6291	0.00139
chr16	85586092	85592579	peak41186	-0.7369	5.7295	5.83e-06
chr16	85633313	85636227	peak41189	-0.5951	3.613	0.00576
chr16	85643471	85650193	peak41190	-0.7865	6.761	1.13e-07
chr16	86530523	86533110	peak41235	-0.6969	3.7731	0.000713
chr16	86541030	86545091	peak41236	-0.9228	5.2681	5.32e-09
chr16	86596952	86598234	peak41243	-1.0608	2.823	8.28e-06
chr16	86599072	86602817	peak41244	-0.6615	4.9777	7.47e-05
chr16	86608777	86613836	peak41245	-0.6547	5.3427	5.35e-05
chr16	87219729	87220731	peak41280	-0.7357	2.1698	0.00959
chr16	87415959	87418822	peak41294	-0.5265	5.3838	0.0016
chr16	87424646	87427578	peak41296	-0.7084	5.3007	1.36e-05
chr16	87525139	87527750	peak41302	-0.5841	4.5192	0.00219
chr16	87901283	87906669	peak41328	-0.6812	5.671	3.3e-05
chr16	88518045	88523128	peak41358	-0.8856	5.8443	1.24e-08
chr16	88597878	88602158	peak41364	-0.4684	5.0465	0.00884
chr16	88835502	88838075	peak41388	-0.5538	4.8253	0.00303
chr16	88875515	88879810	peak41393	-0.4562	5.4148	0.00857
chr16	88922179	88924724	peak41397	-0.6037	4.5073	0.00104
chr16	89236293	89241202	peak41419	-0.5576	5.656	0.000643
chr16	89257482	89261761	peak41420	-0.6283	4.9828	0.000341
chr16	89282599	89284706	peak41422	-0.8073	3.5027	0.000127
chr16	89313204	89315120	peak41424	-0.6356	4.1965	0.00083
chr16	89765732	89769534	peak41460	-0.6225	6.3262	6.33e-05
chr16	89938593	89941364	peak41470	-0.6134	4.8901	0.000576
chr16	89986680	89993456	peak41473	-0.8465	6.5107	1.09e-08
chr16	90061002	90062693	peak41478	-0.7384	3.1265	0.00356
chr16	90143420	90145010	peak41485	-0.5674	4.1584	0.00534
chr17	234594	237105	peak41506	-0.6447	4.059	0.000919
chr17	259315	261257	peak41507	-0.5748	4.539	0.00234
chr17	881267	884911	peak41537	-0.698	5.0677	2.33e-05
chr17	899459	901002	peak41538	-0.6413	4.5169	0.00037
chr17	1081644	1085511	peak41554	-0.6265	4.7567	0.000341
chr17	1106035	1107737	peak41556	-0.878	3.6833	2.1e-05
chr17	1226571	1227202	peak41563	-1.3991	0.9706	0.000274
chr17	1302169	1304207	peak41569	-0.5289	4.5074	0.00467
chr17	1387086	1393089	peak41574	-0.455	5.6682	0.00737
chr17	1530550	1534364	peak41584	-0.7612	5.6293	4.21e-06
chr17	1545791	1550218	peak41585	-0.5864	4.7988	0.00142
chr17	1550355	1554734	peak41586	-0.4487	5.5397	0.00951
chr17	1616778	1621565	peak41590	-0.6235	6.6787	8.9e-05
chr17	1926512	1929771	peak41609	-0.5633	4.5053	0.00213
chr17	1931978	1934540	peak41610	-0.6438	4.6987	0.000423
chr17	1944219	1946281	peak41611	-0.718	4.4128	7.26e-05
chr17	1952530	1955562	peak41612	-0.6516	4.4682	0.00063
chr17	1956453	1963390	peak41613	-0.5167	5.9786	0.00235
chr17	2206012	2207830	peak41628	-0.527	4.8908	0.00314
chr17	2295400	2298023	peak41637	-0.9848	5.49	3.9e-10
chr17	2298794	2306194	peak41638	-0.8831	7.1901	1.11e-09
chr17	2495796	2498609	peak41650	-0.6132	5.0999	0.000258
chr17	2652123	2654220	peak41660	-0.6143	3.8618	0.00279
chr17	2658148	2660251	peak41661	-0.6168	4.469	0.0011
chr17	2678873	2681254	peak41662	-0.5833	4.172	0.00344
chr17	2774117	2776867	peak41671	-0.6131	4.5227	0.000886
chr17	2951587	2953061	peak41683	-0.5121	4.6628	0.00738
chr17	3538818	3540997	peak41694	-0.6897	5.2326	2.42e-05
chr17	3570473	3572967	peak41696	-0.6116	5.1089	0.000374
chr17	3656879	3659360	peak41705	-0.5486	5.1865	0.0011
chr17	3794502	3797367	peak41711	-0.5245	5.2357	0.00219
chr17	3847267	3849158	peak41716	-0.6606	4.0053	0.000678
chr17	3859400	3860610	peak41717	-0.7423	2.515	0.00491
chr17	3875606	3876340	peak41720	-0.859	1.586	0.00724
chr17	4045412	4047822	peak41725	-0.6899	5.0962	3.27e-05
chr17	4267957	4271077	peak41738	-0.4765	5.4038	0.00546
chr17	4606824	4608209	peak41764	-0.738	3.5719	0.000526
chr17	4611580	4615382	peak41765	-0.6249	5.3817	0.000122
chr17	4633795	4635610	peak41766	-0.6208	5.2726	0.000383
chr17	4647765	4649745	peak41768	-0.5729	3.9896	0.00561
chr17	4698910	4700319	peak41770	-0.6584	3.1286	0.00522
chr17	4842413	4844574	peak41786	-0.6102	5.1366	0.000213
chr17	4850144	4855008	peak41787	-0.6331	5.8235	5.48e-05
chr17	4869462	4873037	peak41789	-0.5775	6.531	0.000884
chr17	4899746	4902776	peak41793	-0.6604	5.1059	8.06e-05
chr17	5184642	5186318	peak41806	-0.6295	3.7162	0.00235
chr17	5322110	5324100	peak41809	-0.5924	5.1254	0.00155
chr17	5388678	5390744	peak41813	-0.472	5.0717	0.00701
chr17	5402823	5405385	peak41814	-0.5288	4.7579	0.00293
chr17	6346628	6348448	peak41869	-0.6003	5	0.000464
chr17	6915220	6919126	peak41897	-0.7419	5.2419	5.08e-06
chr17	6924541	6927832	peak41898	-0.8113	5.3769	4.36e-07
chr17	6938376	6940478	peak41899	-0.514	4.7473	0.0086
chr17	6944248	6947842	peak41900	-0.6985	4.4341	0.000141
chr17	6948689	6950898	peak41901	-0.8901	3.9788	2.15e-05
chr17	6955202	6955949	peak41902	-0.8758	2.2591	0.000644
chr17	7033874	7037810	peak41904	-0.5011	4.9864	0.00975
chr17	7079978	7082917	peak41908	-0.654	4.4901	0.000688
chr17	7107670	7109525	peak41910	-0.6166	4.9488	0.000648
chr17	7110335	7112576	peak41911	-0.5619	4.2343	0.00357
chr17	7116424	7120164	peak41912	-0.9047	6.222	8.98e-10
chr17	7136276	7139360	peak41914	-0.9314	4.3899	1.84e-07
chr17	7140762	7143837	peak41915	-1.0729	5.3699	2.62e-12
chr17	7144655	7147471	peak41916	-1.1948	4.9812	3.95e-13
chr17	7154254	7156605	peak41917	-0.8756	5.2492	2.45e-08
chr17	7161557	7167417	peak41918	-0.8665	6.0585	1.72e-08
chr17	7183162	7186235	peak41919	-0.7985	5.5178	4.59e-07
chr17	7196751	7200448	peak41920	-0.797	5.5897	2.02e-07
chr17	7209498	7212784	peak41921	-0.7467	5.4836	2.87e-06
chr17	7231800	7234745	peak41925	-0.9635	5.5414	3.39e-10
chr17	7252316	7256637	peak41927	-0.5131	5.7277	0.00226
chr17	7296149	7298969	peak41933	-0.5237	5.2997	0.00223
chr17	7306305	7311136	peak41934	-0.7376	5.9944	1.08e-06
chr17	7337916	7345058	peak41935	-0.8476	6.4782	2e-08
chr17	7347640	7349666	peak41936	-0.497	5.0421	0.00544
chr17	7385928	7390000	peak41940	-0.9474	5.8647	3.33e-10
chr17	7462905	7466046	peak41945	-0.4706	5.1126	0.00848
chr17	7475139	7478248	peak41946	-0.6892	5.9317	0.000127
chr17	7485310	7488299	peak41948	-0.6776	4.9115	0.000148
chr17	7516955	7519501	peak41950	-0.7982	5.4004	3.16e-07
chr17	7530139	7531735	peak41951	-0.6735	4.1262	0.000415
chr17	7552804	7557997	peak41953	-1.1563	5.3258	8.23e-14
chr17	7559724	7561671	peak41954	-0.927	3.9174	1.03e-06
chr17	7588703	7592429	peak41956	-0.7866	5.8411	8.68e-07
chr17	7605964	7609829	peak41957	-0.5151	5.138	0.00349
chr17	7619569	7621939	peak41959	-0.7122	5.0408	1.29e-05
chr17	7735806	7741371	peak41966	-0.9635	6.7146	3.43e-11
chr17	7744491	7749028	peak41967	-0.82	5.7849	2.23e-07
chr17	7754039	7762573	peak41968	-0.8056	6.5921	7.84e-08
chr17	7788093	7791998	peak41969	-0.7074	4.7485	3.61e-05
chr17	7818431	7820315	peak41971	-0.7306	4.2327	6.49e-05
chr17	7834663	7836934	peak41974	-0.5064	4.7986	0.00534
chr17	7960722	7961558	peak41982	-0.7554	2.3381	0.00439
chr17	7963455	7964037	peak41983	-0.8433	1.5367	0.0099
chr17	7965111	7965805	peak41984	-0.9449	1.6754	0.00219
chr17	8012301	8014122	peak41989	-0.7232	3.5017	0.000735
chr17	8040872	8044784	peak41991	-0.71	5.4319	1.44e-05
chr17	8058633	8061290	peak41992	-0.7679	6.008	9.71e-07
chr17	8065231	8068297	peak41993	-0.6479	4.9077	0.000134
chr17	8074943	8078216	peak41994	-1.0847	5.271	4.88e-12
chr17	8078797	8080817	peak41995	-0.6131	4.3581	0.00142
chr17	8088269	8094593	peak41996	-0.9371	6.3859	2.6e-10
chr17	8094870	8096379	peak41997	-0.8172	4.0266	3.21e-05
chr17	8113016	8114531	peak41999	-0.5862	4.2376	0.00357
chr17	8123076	8128153	peak42000	-0.9728	6.3505	1.56e-10
chr17	8128763	8131014	peak42001	-0.9826	4.4971	1.17e-08
chr17	8150253	8153205	peak42002	-0.8448	4.9978	2.03e-07
chr17	8285926	8287500	peak42014	-0.4934	4.6353	0.00722
chr17	8532488	8536017	peak42021	-0.5131	6.5155	0.00193
chr17	8740642	8741591	peak42037	-1.0633	1.9408	0.000108
chr17	8923870	8927332	peak42050	-0.5624	4.5303	0.00257
chr17	9123604	9125303	peak42061	-0.8622	2.6238	0.000323
chr17	9478531	9480993	peak42076	-0.5687	4.4661	0.00199
chr17	9547467	9550848	peak42078	-0.5993	5.2643	0.000275
chr17	10260911	10261504	peak42115	-1.0478	0.9363	0.00895
chr17	10788478	10788982	peak42139	-1.3113	0.5704	0.00306
chr17	14211831	14214454	peak42221	-0.5922	5.4103	0.000288
chr17	14427529	14428484	peak42226	-1.0808	1.7249	0.00028
chr17	14428547	14430032	peak42227	-0.6663	3.3591	0.00234
chr17	15602129	15603705	peak42258	-0.4839	5.0814	0.00794
chr17	16282975	16285475	peak42282	-0.9054	4.6805	9.19e-08
chr17	16438262	16440798	peak42300	-0.5197	4.8559	0.00376
chr17	16556197	16557586	peak42304	-0.644	4.3786	0.000475
chr17	16592868	16593775	peak42307	-0.7939	1.9884	0.00648
chr17	16944346	16947594	peak42327	-0.6906	5.1198	2.36e-05
chr17	17139554	17141898	peak42335	-0.5618	4.2155	0.00335
chr17	17183271	17185312	peak42338	-0.5733	5.0978	0.00101
chr17	17394250	17401107	peak42352	-0.9515	6.0544	5.51e-10
chr17	17514582	17515516	peak42359	-0.875	1.7655	0.00334
chr17	17584106	17587165	peak42365	-0.6869	4.1569	0.000315
chr17	17595938	17599279	peak42367	-0.5921	4.5872	0.0014
chr17	17603139	17604855	peak42368	-0.9119	3.6358	4.49e-06
chr17	17612632	17615755	peak42369	-0.5935	4.6374	0.00192
chr17	17625051	17626424	peak42370	-0.7466	3.0996	0.000949
chr17	17626611	17629915	peak42371	-0.8245	4.4888	3.12e-06
chr17	17652019	17654008	peak42374	-0.6884	4.1164	0.000272
chr17	17654415	17656933	peak42375	-0.6367	4.9532	0.000159
chr17	17682904	17689295	peak42376	-0.7192	5.9136	4.66e-06
chr17	17712187	17717209	peak42379	-0.5878	5.4632	0.000697
chr17	17726372	17730046	peak42381	-0.6834	5.1167	3.07e-05
chr17	17738697	17746016	peak42382	-0.797	6.5265	8.88e-08
chr17	17874483	17876916	peak42395	-0.6472	5.6809	4.34e-05
chr17	17941334	17944131	peak42400	-0.6141	5.191	0.000196
chr17	18056095	18058260	peak42405	-0.5095	4.7175	0.00497
chr17	18060769	18062344	peak42406	-0.6809	4.6393	0.000108
chr17	18085418	18088651	peak42407	-0.6298	5.7694	0.000119
chr17	18127056	18130316	peak42410	-0.553	5.7398	0.000773
chr17	18149690	18152170	peak42411	-0.5899	4.6582	0.0013
chr17	18160262	18165648	peak42412	-0.4851	6.2119	0.00504
chr17	18313899	18315278	peak42417	-0.9708	2.4235	8.12e-05
chr17	18471859	18473876	peak42421	-0.6325	4.2048	0.00152
chr17	18758784	18760244	peak42431	-0.5458	4.1378	0.00729
chr17	18760585	18762178	peak42432	-0.8396	4.1675	5.25e-06
chr17	18906352	18909004	peak42436	-0.5069	4.3997	0.0077
chr17	18965202	18966045	peak42441	-0.935	2.2855	0.000274
chr17	18966408	18967528	peak42442	-0.767	4.5741	3.39e-05
chr17	19014231	19016262	peak42444	-0.9863	4.2457	3.39e-08
chr17	19091264	19091963	peak42447	-0.8512	3.915	0.000885
chr17	19140350	19141980	peak42449	-0.6711	3.8759	0.000898
chr17	19280485	19282700	peak42458	-0.6164	5.885	0.0002
chr17	19289189	19291410	peak42459	-0.6066	3.5341	0.00734
chr17	19360827	19363384	peak42465	-0.8432	4.2949	2.12e-06
chr17	19372511	19373178	peak42467	-0.8578	1.5986	0.00765
chr17	19550064	19552763	peak42475	-0.6787	4.802	0.000134
chr17	19880469	19882018	peak42487	-0.6499	3.9117	0.00146
chr17	20058452	20060791	peak42499	-0.5043	4.9952	0.0041
chr17	20746518	20747862	peak42519	-0.6009	3.533	0.00785
chr17	20943324	20947844	peak42529	-0.8597	6.0268	1.22e-08
chr17	21001938	21003571	peak42533	-0.7581	4.3747	7.06e-05
chr17	21013056	21013772	peak42534	-1.3813	1.5866	7.55e-06
chr17	21155578	21157597	peak42540	-0.5603	3.7053	0.00927
chr17	21178456	21179923	peak42541	-0.6158	3.7911	0.00291
chr17	21186646	21189269	peak42542	-0.6811	5.2761	3.01e-05
chr17	21225299	21227596	peak42546	-0.683	3.5361	0.00138
chr17	21359947	21361903	peak42553	-0.8008	3.9543	4.12e-05
chr17	21739894	21740477	peak42558	-1.2227	1.4415	0.000165
chr17	25619985	25622333	peak42564	-0.6343	4.3505	0.000582
chr17	25671671	25673011	peak42568	-0.6736	3.9438	0.0013
chr17	25782380	25786027	peak42574	-0.6315	4.9953	0.00036
chr17	26219753	26221317	peak42600	-0.6812	3.9114	0.00077
chr17	26367519	26369658	peak42607	-0.733	5.5003	4.46e-06
chr17	26554014	26556115	peak42610	-0.6027	5.031	0.000327
chr17	26577863	26579180	peak42612	-0.6838	4.0543	0.000644
chr17	26644393	26647057	peak42614	-0.5729	4.8087	0.00113
chr17	26698029	26699824	peak42617	-0.6557	4.2382	0.000479
chr17	26731575	26735731	peak42620	-0.6375	4.8133	0.000223
chr17	26897292	26901855	peak42630	-0.7382	4.9752	3.03e-05
chr17	26902386	26904972	peak42631	-0.6166	4.5123	0.00062
chr17	26970932	26972999	peak42634	-0.5193	4.629	0.00541
chr17	27036709	27040623	peak42636	-0.703	5.8478	4.55e-06
chr17	27043390	27048126	peak42637	-0.643	6.3539	2.95e-05
chr17	27049634	27056721	peak42638	-0.8698	6.668	4.42e-09
chr17	27069301	27075018	peak42639	-0.4629	5.9051	0.00617
chr17	27138193	27140121	peak42644	-0.4987	4.8934	0.00662
chr17	27275665	27281037	peak42653	-0.8494	6.3395	6.64e-09
chr17	27618092	27621970	peak42683	-0.8502	5.4629	5.63e-08
chr17	27716633	27718803	peak42687	-0.5627	4.6191	0.00231
chr17	27914676	27922182	peak42691	-0.7102	6.3218	3.83e-06
chr17	27939449	27946851	peak42693	-0.5179	6.087	0.0013
chr17	27948813	27950896	peak42694	-0.6001	4.2692	0.00178
chr17	28255893	28258125	peak42705	-0.7807	4.4759	1.05e-05
chr17	28705090	28707134	peak42716	-0.5776	4.537	0.00143
chr17	28971268	28974249	peak42724	-0.5792	4.857	0.00116
chr17	28993685	28997552	peak42727	-0.9225	4.8475	1.34e-08
chr17	29024040	29025668	peak42729	-0.6478	3.9075	0.00164
chr17	29034583	29038421	peak42731	-0.6644	5.4354	4.24e-05
chr17	29057618	29059389	peak42735	-0.7788	4.3672	1.16e-05
chr17	29420825	29423529	peak42747	-0.6454	5.0653	0.000114
chr17	29758537	29759672	peak42758	-0.7026	2.6699	0.00458
chr17	29813344	29817850	peak42762	-0.6153	5.6798	0.000113
chr17	29875791	29877849	peak42769	-0.5866	4.5006	0.00189
chr17	30185127	30187175	peak42778	-0.6525	4.2142	0.000693
chr17	30227844	30229410	peak42779	-0.4944	4.5624	0.00949
chr17	30263076	30264828	peak42782	-0.8038	4.4117	4.83e-06
chr17	30387342	30389968	peak42784	-0.5364	4.476	0.00532
chr17	30409584	30411525	peak42787	-0.9793	3.718	4.62e-07
chr17	30411899	30413836	peak42788	-0.7518	3.7716	0.000159
chr17	30468694	30470560	peak42793	-0.6182	4.1866	0.00154
chr17	30676029	30677982	peak42807	-0.7728	3.7298	0.000115
chr17	30812602	30815453	peak42811	-0.6184	5.0755	0.000207
chr17	31202878	31204880	peak42827	-0.6531	4.9096	9.71e-05
chr17	31467578	31468345	peak42840	-1.0856	1.5914	0.00041
chr17	31732750	31733225	peak42846	-1.2878	0.5001	0.00377
chr17	32077211	32079265	peak42859	-0.543	4.1458	0.00773
chr17	32526762	32527491	peak42877	-0.841	2.1575	0.00181
chr17	33414748	33417357	peak42921	-0.4759	5.0141	0.00728
chr17	33814720	33815959	peak42932	-0.8093	2.5926	0.00131
chr17	34838258	34839634	peak42961	-0.6155	3.6081	0.00483
chr17	34841495	34843217	peak42962	-0.5745	4.1265	0.00357
chr17	34889671	34891920	peak42963	-0.5611	5.0849	0.00149
chr17	34899683	34902251	peak42964	-0.5927	5.4901	0.000355
chr17	35087213	35088830	peak42979	-0.8286	3.6027	0.000103
chr17	35125389	35126299	peak42982	-0.9135	1.891	0.0015
chr17	35130027	35131373	peak42983	-0.6468	2.8734	0.00979
chr17	35148290	35149146	peak42984	-1.0792	2.1436	0.000209
chr17	35169685	35171641	peak42986	-0.7821	3.1182	0.000681
chr17	35205152	35206006	peak42989	-1.1132	1.6363	0.000331
chr17	35241573	35242696	peak42992	-0.7475	2.2125	0.0049
chr17	35276876	35279403	peak42996	-0.7854	4.0362	4.02e-05
chr17	35289994	35296569	peak42998	-0.775	5.7315	6.56e-07
chr17	35304875	35307064	peak42999	-0.6316	4.4723	0.000531
chr17	35848041	35851866	peak43025	-0.4676	5.3964	0.00684
chr17	35968545	35970591	peak43029	-0.6634	4.5219	0.000185
chr17	36411827	36414268	peak43049	-0.6208	4.8035	0.000543
chr17	36507158	36509341	peak43057	-0.6621	4.3824	0.000673
chr17	36605137	36609668	peak43064	-0.5414	5.3622	0.00146
chr17	36713984	36720962	peak43071	-0.6766	6.0014	1.58e-05
chr17	36739860	36741989	peak43075	-0.5525	3.8501	0.00774
chr17	36753705	36756183	peak43076	-0.5818	4.4019	0.00198
chr17	36760327	36767097	peak43077	-0.8471	6.3485	1.38e-08
chr17	36827254	36831874	peak43083	-0.6699	4.9868	6.44e-05
chr17	36857111	36864369	peak43086	-0.9211	5.7535	1.35e-09
chr17	36874389	36877255	peak43088	-0.7507	5.3044	5.08e-06
chr17	36902529	36909821	peak43090	-0.734	6.2416	1.44e-06
chr17	36954953	36956871	peak43093	-0.6101	4.7377	0.000461
chr17	37009270	37011013	peak43096	-0.5535	3.7387	0.00936
chr17	37023369	37029268	peak43098	-0.7551	5.9291	1.07e-06
chr17	37212665	37213936	peak43111	-0.6049	3.1552	0.00895
chr17	37306581	37311591	peak43116	-0.7086	5.5512	1.01e-05
chr17	37352445	37354794	peak43121	-0.5235	4.0337	0.00975
chr17	37362464	37363933	peak43123	-0.736	3.0513	0.00155
chr17	37379194	37382854	peak43125	-0.7433	4.6334	1.66e-05
chr17	37556766	37559625	peak43134	-0.5562	5.3082	0.000998
chr17	37617001	37619603	peak43136	-0.6759	4.6275	0.000167
chr17	37760019	37764314	peak43144	-0.6114	4.8097	0.000431
chr17	37773536	37775233	peak43145	-0.856	2.9375	0.000188
chr17	37782692	37785322	peak43148	-0.6105	3.7061	0.00366
chr17	37843570	37846133	peak43155	-0.7145	4.8487	1.73e-05
chr17	37885600	37887483	peak43160	-0.5552	4.4789	0.00303
chr17	37893323	37898060	peak43161	-0.5932	5.9337	0.000437
chr17	38108249	38110779	peak43165	-0.6326	5.1997	0.000145
chr17	38135773	38137909	peak43167	-0.6509	4.8947	9.51e-05
chr17	38218493	38220191	peak43174	-0.6295	4.0581	0.00149
chr17	38254731	38258165	peak43178	-0.754	5.3585	2.8e-06
chr17	38267302	38268801	peak43180	-0.5753	3.8601	0.00645
chr17	38268880	38270597	peak43181	-0.6236	3.942	0.00223
chr17	38295572	38297556	peak43183	-0.5408	4.3238	0.00424
chr17	38373737	38376696	peak43188	-0.6948	4.9461	2.57e-05
chr17	38443368	38445234	peak43190	-0.5741	4.7857	0.00137
chr17	38514547	38515670	peak43197	-0.7202	2.6532	0.00368
chr17	38573189	38575141	peak43202	-0.6485	4.839	0.000162
chr17	38598757	38601181	peak43205	-0.5522	4.5834	0.00318
chr17	38666290	38666944	peak43214	-0.9233	1.3628	0.0079
chr17	39818579	39819584	peak43258	-0.7622	3.0188	0.000944
chr17	39843742	39846546	peak43261	-0.744	5.8	1.83e-06
chr17	39850390	39852974	peak43262	-0.6666	3.4631	0.00374
chr17	39889321	39891813	peak43265	-0.5612	4.4697	0.00276
chr17	39939612	39943826	peak43269	-0.6542	6.6335	3.05e-05
chr17	40073115	40076829	peak43276	-0.5307	5.4895	0.002
chr17	40334904	40337769	peak43297	-0.6224	4.3028	0.00111
chr17	40539123	40541561	peak43308	-0.7765	5.7164	4.29e-07
chr17	40553766	40556080	peak43310	-0.6791	3.4918	0.00175
chr17	40571867	40576184	peak43314	-0.5104	5.3902	0.00353
chr17	40760494	40762870	peak43330	-0.4802	5.2708	0.00655
chr17	40810742	40812690	peak43335	-0.5896	3.9805	0.00358
chr17	40821153	40823741	peak43336	-0.7069	4.0972	0.000178
chr17	40825391	40833002	peak43337	-0.7629	6.7154	5.68e-07
chr17	41172630	41175383	peak43355	-0.5057	4.7654	0.00537
chr17	41176072	41178313	peak43356	-0.6959	5.1262	1.78e-05
chr17	41231520	41232258	peak43361	-0.9417	1.6102	0.00316
chr17	41320772	41324535	peak43365	-0.6851	5.5046	2.34e-05
chr17	41392040	41394598	peak43368	-0.9411	4.6405	2.47e-08
chr17	41399303	41401455	peak43369	-0.7037	7.399	5.62e-06
chr17	41436827	41439857	peak43372	-0.9642	5.1873	1.41e-08
chr17	41443746	41447137	peak43373	-0.7413	4.9729	1.15e-05
chr17	41475713	41477270	peak43375	-0.6997	3.3594	0.00143
chr17	41560462	41562248	peak43379	-0.6126	4.4319	0.00151
chr17	41621205	41624862	peak43383	-0.7174	5.2595	2.17e-05
chr17	41632201	41632918	peak43384	-1.0641	1.1141	0.00401
chr17	41855046	41857379	peak43407	-0.4761	4.9501	0.00961
chr17	41982617	41986102	peak43421	-0.8364	5.3522	3.07e-07
chr17	42029098	42031663	peak43427	-0.5286	4.6751	0.00367
chr17	42081108	42086399	peak43430	-0.6291	6.0454	7.66e-05
chr17	42143046	42144596	peak43433	-0.794	3.7903	5.66e-05
chr17	42146791	42149575	peak43434	-0.5679	5.0904	0.000808
chr17	42200053	42202333	peak43438	-0.5689	4.6033	0.00186
chr17	42262981	42265055	peak43443	-0.7793	5.0403	1.37e-06
chr17	42275350	42278534	peak43445	-0.8325	5.512	1.51e-07
chr17	42295128	42300581	peak43447	-0.7033	5.9837	6.42e-06
chr17	42384651	42387677	peak43451	-0.505	5.2626	0.00401
chr17	42401008	42403561	peak43453	-0.6364	4.6618	0.000422
chr17	42403663	42404825	peak43454	-1.1459	3.1494	5.4e-08
chr17	42439421	42441837	peak43458	-0.5599	4.0119	0.00545
chr17	42588497	42590033	peak43466	-0.523	4.3732	0.00838
chr17	42633263	42636899	peak43470	-0.6677	5.6411	3.16e-05
chr17	42646361	42647351	peak43471	-0.8184	2.0826	0.00301
chr17	43043218	43050434	peak43499	-0.7018	5.9879	5e-06
chr17	43127436	43129168	peak43506	-0.5893	3.9889	0.00427
chr17	43137617	43139321	peak43508	-0.6543	5.4306	4.24e-05
chr17	43208534	43211233	peak43512	-0.6095	5.1466	0.000233
chr17	43212206	43214038	peak43513	-0.7761	4.6281	9.79e-06
chr17	43224122	43227837	peak43514	-1.013	6.2161	1.71e-11
chr17	43237808	43240015	peak43515	-0.7415	5.6452	4.42e-06
chr17	43323637	43326477	peak43523	-0.4682	5.7981	0.00553
chr17	43393303	43395896	peak43529	-0.5817	5.7044	0.00042
chr17	43481886	43483867	peak43535	-0.5058	5.4308	0.00261
chr17	43504866	43511070	peak43538	-0.4938	6.05	0.00356
chr17	43971105	43975401	peak43570	-0.6138	5.2633	0.000203
chr17	44268534	44273091	peak43594	-0.5603	6.1793	0.000489
chr17	44847278	44851563	peak43612	-0.6393	5.8103	4.84e-05
chr17	44895182	44900366	peak43616	-0.5488	5.4333	0.000901
chr17	45144446	45145225	peak43630	-0.8132	2.4499	0.00119
chr17	45265546	45267397	peak43641	-0.6745	5.3826	5.48e-05
chr17	45306772	45308046	peak43643	-0.6391	3.0957	0.00616
chr17	45607590	45610188	peak43655	-0.4802	4.7871	0.00855
chr17	45923739	45926301	peak43677	-0.5126	4.4871	0.00801
chr17	45927127	45930037	peak43678	-0.4859	4.9322	0.00999
chr17	45972270	45974690	peak43683	-0.5566	6.0823	0.000679
chr17	46047442	46049177	peak43689	-0.5163	5.0381	0.00346
chr17	46068228	46069384	peak43692	-0.6656	2.705	0.00721
chr17	46088392	46090321	peak43695	-0.6708	3.5509	0.00164
chr17	46100236	46104658	peak43697	-0.7807	5.8812	6.98e-07
chr17	46129879	46133976	peak43700	-0.5248	5.6373	0.00212
chr17	46269160	46270392	peak43711	-0.8282	2.6697	0.000644
chr17	46620178	46622660	peak43734	-0.7136	3.7647	0.00057
chr17	46627452	46628866	peak43735	-0.937	2.8031	4.63e-05
chr17	46631720	46633511	peak43736	-0.792	2.8618	0.000616
chr17	46655161	46656640	peak43738	-1.2759	3.0163	1e-08
chr17	46662291	46664007	peak43739	-0.743	3.3668	0.000908
chr17	46670384	46672300	peak43740	-0.9639	3.1222	1.02e-05
chr17	46679425	46680579	peak43741	-0.9127	2.8911	8.19e-05
chr17	46690114	46692162	peak43742	-1.1214	3.3526	2.27e-07
chr17	46695014	46696639	peak43743	-0.8093	3.0655	0.000579
chr17	46701943	46704612	peak43745	-0.9879	4.3042	3.37e-08
chr17	46709989	46711659	peak43746	-0.9318	2.8845	8.18e-05
chr17	46713663	46714493	peak43747	-0.8185	2.8019	0.000492
chr17	46795623	46798330	peak43754	-0.9173	4.1504	3.67e-07
chr17	46810137	46811040	peak43755	-0.8831	1.8144	0.0027
chr17	46824176	46825514	peak43757	-0.7466	2.5061	0.00359
chr17	46893701	46896609	peak43761	-0.4726	5.3989	0.00575
chr17	46969131	46971256	peak43766	-0.4637	5.8107	0.0063
chr17	46984445	46986947	peak43767	-0.4827	5.1583	0.0052
chr17	47071829	47077650	peak43772	-0.7749	6.0094	4.29e-07
chr17	47268948	47272042	peak43785	-0.557	5.8346	0.000498
chr17	47437987	47440971	peak43795	-0.5139	5.109	0.00284
chr17	47571582	47576064	peak43806	-0.5651	5.561	0.000683
chr17	47644775	47646307	peak43814	-0.7532	3.4814	0.000484
chr17	47652200	47655141	peak43816	-0.4881	5.1214	0.00512
chr17	47754421	47756073	peak43821	-0.8074	4.7358	3.39e-06
chr17	47864620	47867260	peak43826	-0.4894	5.9614	0.00352
chr17	48045342	48047575	peak43842	-0.5686	4.8274	0.00174
chr17	48071589	48072997	peak43846	-0.594	3.6195	0.00848
chr17	48171159	48173843	peak43855	-0.5526	4.9434	0.00153
chr17	48205052	48208854	peak43860	-0.4933	4.6585	0.0082
chr17	48223255	48230491	peak43863	-0.459	5.627	0.00775
chr17	48276569	48279679	peak43868	-0.5322	5.4536	0.00142
chr17	48349841	48352647	peak43874	-0.6468	4.6054	0.000258
chr17	48387486	48388341	peak43878	-0.8715	2.1275	0.00107
chr17	48422247	48425403	peak43882	-0.6412	4.9006	0.000152
chr17	48635366	48640813	peak43898	-0.5636	6.2984	0.000277
chr17	48915304	48916234	peak43928	-0.7711	2.1995	0.0051
chr17	48942116	48945668	peak43931	-0.6066	6.3862	9.79e-05
chr17	55003268	55004957	peak44099	-0.6939	2.4996	0.00838
chr17	55926834	55928167	peak44179	-0.6141	4.0427	0.00326
chr17	56083671	56086196	peak44200	-0.5725	5.0035	0.000792
chr17	56158687	56162952	peak44204	-0.4646	5.6876	0.00562
chr17	56708116	56710438	peak44246	-0.7869	4.992	1.3e-06
chr17	56734935	56737532	peak44247	-0.6805	5.4174	2.09e-05
chr17	58468117	58470849	peak44305	-0.4596	5.3309	0.00744
chr17	58676448	58680010	peak44315	-0.4559	5.6173	0.00687
[truncated: 5,875 more rows]
