# Supplementary material for: Unique properties of a subset of human pluripotent stem cells with high capacity for self-renewal
Source: Nat Commun. 2020 May 15;11:2420. doi: 10.1038/s41467-020-16214-8 (PMC7229198; doi:10.1038/s41467-020-16214-8)
Supplement: Supplementary file 6 — Supplementary Data 2 [file 41467_2020_16214_MOESM6_ESM.xlsx]

## Sheet: low_fdr01
userSet	dbSet	collection	pValueLog	logOddsRatio	support	rnkPV	rnkLO	rnkSup	maxRnk	meanRnk	b	c	d	description	cellType	tissue	antibody	treatment	dataSource	filename	qValue	size
1	395	codex	Inf	153.866	2938	1	154	43	154	66	30380	1792	2854445	codex Embryonic Stem Cell POLR2A	Embryonic Stem Cell	NA	POLR2A	NA	GSE36578	GSM937545_POLR2A.bed	0	15798
1	960	encode_tfbs	Inf	169.513	2508	1	128	101	128	76.7	19008	2222	2865817	ChIP K562 IRF1	K562	NA	IRF1	IFNg6h	NA	wgEncodeAwgTfbsSydhK562Irf1Ifng6hUniPk.narrowPeak	0	12576
1	3011	ucsc_features	Inf	125.06	3172	1	221	24	221	82	46055	1558	2838770	UCSC Switch DB TSSs	NA	NA	NA	NA	NA	switchDbTss.bed	0	131780
1	360	codex	Inf	132.006	2900	1	202	49	202	84	34199	1830	2850626	K562 erythrocytic leukaemia cells (ATCC CCL-243) were grown according to standar	Erythrocytic leukaemia cells	NA	PHF8	NA	GSE32509	GSM831009_PHF8.bed	0	17229
1	359	codex	Inf	132.912	2860	1	201	54	201	85.3	32742	1870	2852083	K562 erythrocytic leukaemia cells (ATCC CCL-243) were grown according to standar	Erythrocytic leukaemia cells	NA	PHF8	NA	GSE32509	GSM831008_PHF8.bed	0	16510
1	373	codex	Inf	118.068	3040	1	253	33	253	95.7	43212	1690	2841613	K562 erythrocytic leukaemia cells (ATCC CCL-243) were grown according to standar	Embryonic Stem Cell	NA	KDM4A	NA	GSE32509	GSM831035_KDM4A.bed	0	20642
1	394	codex	Inf	126.807	2621	1	214	83	214	99.3	28096	2109	2856729	codex Embryonic Stem Cell POLR2A	Embryonic Stem Cell	NA	POLR2A	NA	GSE36578	GSM937544_POLR2A.bed	0	14514
1	671	encode_tfbs	Inf	112.549	3040	1	269	33	269	101	45281	1690	2839544	ChIP K562 Egr-1	K562	NA	Egr-1	None	NA	wgEncodeAwgTfbsHaibK562Egr1V0416101UniPk.narrowPeak	0	36997
1	1073	encode_tfbs	Inf	137.673	2340	1	189	136	189	109	20342	2390	2864483	ChIP HUVEC Pol2	HUVEC	NA	Pol2	None	NA	wgEncodeAwgTfbsUtaHuvecPol2UniPk.narrowPeak	0	17190
1	608	encode_tfbs	Inf	133.66	2320	1	200	144	200	115	20612	2410	2864213	ChIP H1-hESC SP1	H1-hESC	NA	SP1	None	NA	wgEncodeAwgTfbsHaibH1hescSp1Pcr1xUniPk.narrowPeak	0	15110
1	1087	encode_tfbs	Inf	118.614	2537	1	251	96	251	116	27932	2193	2856893	ChIP MCF-7 Pol2	MCF-7	NA	Pol2	serum_starved_media	NA	wgEncodeAwgTfbsUtaMcf7Pol2SerumstvdUniPk.narrowPeak	0	19412
1	1053	encode_tfbs	Inf	122.402	2426	1	236	118	236	118	24589	2304	2860236	ChIP Gliobla Pol2	Gliobla	NA	Pol2	None	NA	wgEncodeAwgTfbsUtaGlioblaPol2UniPk.narrowPeak	0	17417
1	1050	encode_tfbs	Inf	120.618	2458	1	244	109	244	118	25596	2272	2859229	ChIP A549 Pol2	A549	NA	Pol2	None	NA	wgEncodeAwgTfbsUtaA549Pol2UniPk.narrowPeak	0	17011
1	670	encode_tfbs	Inf	104.218	2665	1	303	78	303	127	35258	2065	2849567	ChIP K562 E2F6	K562	NA	E2F6	None	NA	wgEncodeAwgTfbsHaibK562E2f6V0416102UniPk.narrowPeak	0	24570
1	966	encode_tfbs	Inf	95.7511	3067	1	357	29	357	129	54628	1663	2830197	ChIP K562 MAZ_(ab85725)	K562	NA	MAZ_(ab85725)	None	NA	wgEncodeAwgTfbsSydhK562Mazab85725IggrabUniPk.narrowPeak	0	33323
1	502	encode_tfbs	Inf	122.983	2289	1	232	157	232	130	21757	2441	2863068	ChIP A549 CREB1_(SC-240)	A549	NA	CREB1_(SC-240)	DEX_100nM	NA	wgEncodeAwgTfbsHaibA549Creb1sc240V0416102Dex100nmUniPk.narrowPeak	0	15913
1	361	codex	Inf	100.318	2754	1	322	70	322	131	39438	1976	2845387	K562 erythrocytic leukaemia cells (ATCC CCL-243) were grown according to standar	Erythrocytic leukaemia cells	NA	KDM5B	NA	GSE32509	GSM831010_KDM5B.bed	0	21221
1	375	codex	Inf	108.692	2440	1	280	114	280	132	28064	2290	2856761	K562 erythrocytic leukaemia cells (ATCC CCL-243) were grown according to standar	Embryonic Stem Cell	NA	PHF8	NA	GSE32509	GSM831037_PHF8.bed	0	13630
1	702	encode_tfbs	Inf	100.704	2620	1	321	84	321	135	35127	2110	2849698	ChIP K562 ZBTB7A_(SC-34508)	K562	NA	ZBTB7A_(SC-34508)	None	NA	wgEncodeAwgTfbsHaibK562Zbtb7asc34508V0416101UniPk.narrowPeak	0	21711
1	979	encode_tfbs	Inf	104.163	2453	1	306	110	306	139	29538	2277	2855287	ChIP K562 Pol2	K562	NA	Pol2	None	NA	wgEncodeAwgTfbsSydhK562Pol2UniPk.narrowPeak	0	18081
1	363	codex	Inf	101.573	2495	1	316	103	316	140	31361	2235	2853464	K562 erythrocytic leukaemia cells (ATCC CCL-243) were grown according to standar	Erythrocytic leukaemia cells	NA	RBBP5	NA	GSE32509	GSM831012_RBBPS.bed	0	15698
1	1086	encode_tfbs	Inf	100.044	2520	1	324	99	324	141	32606	2210	2852219	ChIP MCF-7 Pol2	MCF-7	NA	Pol2	serum_stimulated_media	NA	wgEncodeAwgTfbsUtaMcf7Pol2SerumstimUniPk.narrowPeak	0	20449
1	821	encode_tfbs	Inf	123.398	2134	1	230	195	230	142	19075	2596	2865750	ChIP HEK293 Pol2	HEK293	NA	Pol2	None	NA	wgEncodeAwgTfbsSydhHek293Pol2UniPk.narrowPeak	0	11490
1	533	encode_tfbs	Inf	98.0468	2573	1	342	91	342	145	34650	2157	2850175	ChIP ECC-1 Pol2	ECC-1	NA	Pol2	DMSO_0.02pct	NA	wgEncodeAwgTfbsHaibEcc1Pol2V0416102Dm002p1hUniPk.narrowPeak	0	20137
1	612	encode_tfbs	Inf	94.9412	2622	1	363	82	363	149	37358	2108	2847467	ChIP H1-hESC TAF1	H1-hESC	NA	TAF1	None	NA	wgEncodeAwgTfbsHaibH1hescTaf1V0416102UniPk.narrowPeak	0	20547
1	542	encode_tfbs	Inf	114.915	2145	1	263	189	263	151	20604	2585	2864221	ChIP GM12878 Egr-1	GM12878	NA	Egr-1	None	NA	wgEncodeAwgTfbsHaibGm12878Egr1Pcr2xUniPk.narrowPeak	0	16331
1	261	codex	Inf	85.5849	3034	1	427	35	427	154	59139	1696	2825686	Day 5 of in vitro differentiation with FGF2; BMP4 and B27	Endoderm	NA	FOXA2	NA	GSE46130	GSM1124064_FOXA2.bed	0	31741
1	976	encode_tfbs	Inf	103.468	2304	1	310	154	310	155	26280	2426	2858545	ChIP K562 Pol2	K562	NA	Pol2	IFNg30	NA	wgEncodeAwgTfbsSydhK562Pol2Ifng30UniPk.narrowPeak	0	16558
1	1016	encode_tfbs	Inf	111.755	2134	1	271	195	271	156	21058	2596	2863767	ChIP MCF10A-Er-Src E2F4	MCF10A-Er-Src	NA	E2F4	4OHTAM_1uM_36hr	NA	wgEncodeAwgTfbsSydhMcf10aesE2f4TamHvdUniPk.narrowPeak	0	15516
1	672	encode_tfbs	Inf	93.1635	2562	1	374	93	374	156	36116	2168	2848709	ChIP K562 ELF1_(SC-631)	K562	NA	ELF1_(SC-631)	None	NA	wgEncodeAwgTfbsHaibK562Elf1sc631V0416102UniPk.narrowPeak	0	27780
1	383	codex	Inf	105.871	2195	1	293	179	293	158	23347	2535	2861478	codex Embryonic Stem Cell POLR2A	Embryonic Stem Cell	NA	POLR2A	NA	GSE36578	GSM897115_POLR2A.bed	0	12277
1	977	encode_tfbs	Inf	99.4847	2318	1	328	146	328	158	27601	2412	2857224	ChIP K562 Pol2	K562	NA	Pol2	IFNg6h	NA	wgEncodeAwgTfbsSydhK562Pol2Ifng6hUniPk.narrowPeak	0	16522
1	268	codex	Inf	105.097	2172	1	298	182	298	160	23066	2558	2861759	Jurkat T-ALL cell line treated with DMSO/vehicle for 6 hours (equivalent DMSO co	Leukemia cell	NA	POLR2A	NA	GSE50625	GSM1224784_POLR2A.bed	0	12283
1	814	encode_tfbs	Inf	96.1196	2337	1	353	137	353	164	29016	2393	2855809	ChIP H1-hESC TBP	H1-hESC	NA	TBP	None	NA	wgEncodeAwgTfbsSydhH1hescTbpIggrabUniPk.narrowPeak	0	17194
1	654	encode_tfbs	Inf	97.855	2313	1	343	151	343	165	27939	2417	2856886	ChIP HepG2 TAF1	HepG2	NA	TAF1	None	NA	wgEncodeAwgTfbsHaibHepg2Taf1Pcr2xUniPk.narrowPeak	0	16659
1	250	codex	Inf	113.77	2016	1	266	234	266	167	18710	2714	2866115	Acute myelomonocytic leukaemia cell line carrying inv(16) translocation (CBFbeta	Leukaemia cell	NA	ELF1	NA	GSE46044	GSM1122313_ELF1.bed	0	9602
1	244	codex	Inf	108.899	2037	1	279	225	279	168	19896	2693	2864929	Acute myelomonocytic leukaemia cell line carrying inv(16) translocation (CBFbeta	Leukaemia cell	NA	MED21	NA	GSE46044	GSM1122307_MED21.bed	0	10213
1	270	codex	Inf	93.3228	2362	1	372	132	372	168	30508	2368	2854317	Jurkat T-ALL cell line treated with THZ-2-149 for 6 hours (competitive Cdk7 inhi	Leukemia cell	NA	POLR2A	NA	GSE50625	GSM1224786_POLR2A.bed	0	17457
1	1574	sheffield_dnase	Inf	343.926	1288	1	16	488	488	168	3133	3442	2881692	DNase Ubiquitous CGI Promoters	NA	NA	NA	NA	NA	148.bed	0	4421
1	699	encode_tfbs	Inf	115.995	1989	1	260	244	260	168	17922	2741	2866903	ChIP K562 YY1_(SC-281)	K562	NA	YY1_(SC-281)	None	NA	wgEncodeAwgTfbsHaibK562Yy1V0416101UniPk.narrowPeak	0	12677
1	543	encode_tfbs	Inf	89.3388	2499	1	402	102	402	168	35670	2231	2849155	ChIP GM12878 ELF1_(SC-631)	GM12878	NA	ELF1_(SC-631)	None	NA	wgEncodeAwgTfbsHaibGm12878Elf1sc631V0416101UniPk.narrowPeak	0	23008
1	567	encode_tfbs	Inf	98.639	2225	1	334	171	334	169	25757	2505	2859068	ChIP GM12878 SP1	GM12878	NA	SP1	None	NA	wgEncodeAwgTfbsHaibGm12878Sp1Pcr1xUniPk.narrowPeak	0	18248
1	367	codex	Inf	105.638	2061	1	294	216	294	170	20914	2669	2863911	K562 erythrocytic leukaemia cells (ATCC CCL-243) were grown according to standar	Erythrocytic leukaemia cells	NA	SAP30	NA	GSE32509	GSM831018_SAP30.bed	0	10433
1	693	encode_tfbs	Inf	101.067	2143	1	319	191	319	170	23510	2587	2861315	ChIP K562 TAF1	K562	NA	TAF1	None	NA	wgEncodeAwgTfbsHaibK562Taf1V0416101UniPk.narrowPeak	0	15246
1	388	codex	Inf	80.3754	2947	1	473	42	473	172	58227	1783	2826598	Cell line: Germinal center B cells. Chip antibody: BCOR	B-Cells	NA	BCOR	NA	GSE43350	GSM898061_BCOR.bed	0	31772
1	687	encode_tfbs	Inf	116.719	1933	1	257	259	259	172	16951	2797	2867874	ChIP K562 Sin3Ak-20	K562	NA	Sin3Ak-20	None	NA	wgEncodeAwgTfbsHaibK562Sin3ak20V0416101UniPk.narrowPeak	0	12700
1	1088	encode_tfbs	Inf	98.4438	2204	1	337	177	337	172	25359	2526	2859466	ChIP MCF-7 Pol2	MCF-7	NA	Pol2	None	NA	wgEncodeAwgTfbsUtaMcf7Pol2UniPk.narrowPeak	0	16136
1	1091	encode_tfbs	Inf	96.4482	2255	1	350	165	350	172	26997	2475	2857828	ChIP ProgFib Pol2	ProgFib	NA	Pol2	None	NA	wgEncodeAwgTfbsUtaProgfibPol2UniPk.narrowPeak	0	16338
1	785	encode_tfbs	Inf	90.5904	2389	1	392	126	392	173	32204	2341	2852621	ChIP GM15510 Pol2	GM15510	NA	Pol2	None	NA	wgEncodeAwgTfbsSydhGm15510Pol2IggmusUniPk.narrowPeak	0	18661
1	485	encode_tfbs	Inf	83.4066	2723	1	444	74	444	173	46140	2007	2838685	ChIP K562 PHF8_(A301-772A)	K562	NA	PHF8_(A301-772A)	None	NA	wgEncodeAwgTfbsBroadK562Phf8a301772aUniPk.narrowPeak	0	22302
1	948	encode_tfbs	Inf	139.691	1724	1	183	337	337	174	11796	3006	2873029	ChIP K562 E2F4	K562	NA	E2F4	None	NA	wgEncodeAwgTfbsSydhK562E2f4UcdUniPk.narrowPeak	0	8181
1	618	encode_tfbs	Inf	81.5522	2779	1	460	65	460	175	49620	1951	2835205	ChIP HCT-116 Pol2-4H8	HCT-116	NA	Pol2-4H8	None	NA	wgEncodeAwgTfbsHaibHct116Pol24h8V0416101UniPk.narrowPeak	0	29178
1	517	encode_tfbs	Inf	81.28	2816	1	463	60	463	175	51335	1914	2833490	ChIP A549 Pol2	A549	NA	Pol2	EtOH_0.02pct	NA	wgEncodeAwgTfbsHaibA549Pol2Pcr2xEtoh02UniPk.narrowPeak	0	27685
1	251	codex	Inf	81.8415	2756	1	457	69	457	176	48289	1974	2836536	Acute myelomonocytic leukaemia cell line carrying inv(16) translocation (CBFbeta	Leukaemia cell	NA	ERG	NA	GSE46044	GSM1122314_ERG.bed	0	25083
1	1076	encode_tfbs	Inf	89.5577	2383	1	401	128	401	177	32417	2347	2852408	ChIP K562 Pol2	K562	NA	Pol2	None	NA	wgEncodeAwgTfbsUtaK562Pol2UniPk.narrowPeak	0	19255
1	240	codex	Inf	97.7892	2144	1	344	190	344	178	24276	2586	2860549	Acute myelomonocytic leukaemia cell line carrying inv(16) translocation (CBFbeta	Leukaemia cell	NA	CBFB	NA	GSE46044	GSM1122303_CBFB.bed	0	12533
1	900	encode_tfbs	Inf	86.8761	2408	1	420	121	420	181	33966	2322	2850859	ChIP HepG2 Pol2	HepG2	NA	Pol2	forskolin	NA	wgEncodeAwgTfbsSydhHepg2Pol2ForsklnUniPk.narrowPeak	0	22928
1	271	codex	Inf	102.297	2032	1	315	229	315	182	21049	2698	2863776	Jurkat T-ALL cell line treated with flavopiridol for 6 hours.	Leukemia cell	NA	POLR2A	NA	GSE50625	GSM1224787_POLR2A.bed	0	11078
1	789	encode_tfbs	Inf	92.4275	2253	1	378	166	378	182	28113	2477	2856712	ChIP GM18526 Pol2	GM18526	NA	Pol2	None	NA	wgEncodeAwgTfbsSydhGm18526Pol2IggmusUniPk.narrowPeak	0	16856
1	835	encode_tfbs	Inf	86.7922	2395	1	422	123	422	182	33619	2335	2851206	ChIP HeLa-S3 CHD2_(AB68301)	HeLa-S3	NA	CHD2_(AB68301)	None	NA	wgEncodeAwgTfbsSydhHelas3Chd2IggrabUniPk.narrowPeak	0	20500
1	245	codex	Inf	116.574	1831	1	259	288	288	183	15597	2899	2869228	Acute myelomonocytic leukaemia cell line carrying inv(16) translocation (CBFbeta	Leukaemia cell	NA	TBP	NA	GSE46044	GSM1122308_TBP.bed	0	8207
1	678	encode_tfbs	Inf	75.8631	3095	1	520	27	520	183	70223	1635	2814602	ChIP K562 Max	K562	NA	Max	None	NA	wgEncodeAwgTfbsHaibK562MaxV0416102UniPk.narrowPeak	0	46171
1	689	encode_tfbs	Inf	155.432	1574	1	149	403	403	184	9234	3156	2875591	ChIP K562 SP1	K562	NA	SP1	None	NA	wgEncodeAwgTfbsHaibK562Sp1Pcr1xUniPk.narrowPeak	0	7206
1	258	codex	Inf	90.1438	2272	1	393	162	393	185	29281	2458	2855544	U937 (histiocytic lymphoma) cell line conditionally expressing CBFbeta-MYH11 tra	Leukaemia cell	NA	CBFB	NA	GSE46044	GSM1122322_CBFB.bed	0	15852
1	351	codex	Inf	96.1717	2097	1	352	203	352	185	23712	2633	2861113	K562 erythrocytic leukaemia cells (ATCC CCL-243) were grown according to standar	Erythrocytic leukaemia cells	NA	HDAC1	NA	GSE32509	GSM830993_HDAC1.bed	0	11727
1	1031	encode_tfbs	Inf	91.6809	2231	1	385	169	385	185	27821	2499	2857004	ChIP NB4 Pol2	NB4	NA	Pol2	None	NA	wgEncodeAwgTfbsSydhNb4Pol2UniPk.narrowPeak	0	16703
1	999	encode_tfbs	Inf	92.112	2216	1	380	176	380	186	27345	2514	2857480	ChIP K562 TBP	K562	NA	TBP	None	NA	wgEncodeAwgTfbsSydhK562TbpIggmusUniPk.narrowPeak	0	17558
1	516	encode_tfbs	Inf	77.9429	2794	1	495	62	495	186	52477	1936	2832348	ChIP A549 Pol2	A549	NA	Pol2	DEX_100nM	NA	wgEncodeAwgTfbsHaibA549Pol2Pcr2xDex100nmUniPk.narrowPeak	0	27603
1	965	encode_tfbs	Inf	78.4459	2728	1	492	72	492	188	49163	2002	2835662	ChIP K562 Max	K562	NA	Max	None	NA	wgEncodeAwgTfbsSydhK562MaxIggrabUniPk.narrowPeak	0	31436
1	895	encode_tfbs	Inf	98.8215	2015	1	332	235	332	189	21446	2715	2863379	ChIP HepG2 MAZ_(ab85725)	HepG2	NA	MAZ_(ab85725)	None	NA	wgEncodeAwgTfbsSydhHepg2Mazab85725IggrabUniPk.narrowPeak	0	12090
1	3001	ucsc_features	Inf	71.0497	3304	1	560	10	560	190	91285	1426	2793540	UCSC CpG islands	NA	NA	NA	NA	NA	cpgIslandExt.bed	0	28691
1	658	encode_tfbs	Inf	88.3724	2264	1	411	164	411	192	29662	2466	2855163	ChIP HepG2 YY1_(SC-281)	HepG2	NA	YY1_(SC-281)	None	NA	wgEncodeAwgTfbsHaibHepg2Yy1sc281V0416101UniPk.narrowPeak	0	17876
1	243	codex	Inf	84.0673	2330	1	436	143	436	193	32867	2400	2851958	Acute myelomonocytic leukaemia cell line carrying inv(16) translocation (CBFbeta	Leukaemia cell	NA	RUNX1	NA	GSE46044	GSM1122306_RUNX1.bed	0	17308
1	377	codex	Inf	83.431	2346	1	442	135	442	193	33576	2384	2851249	K562 erythrocytic leukaemia cells (ATCC CCL-243) were grown according to standar	Embryonic Stem Cell	NA	SAP30	NA	GSE32509	GSM831040_SAP30.bed	0	16520
1	812	encode_tfbs	Inf	77.2459	2603	1	502	86	502	196	44983	2127	2839842	ChIP H1-hESC SIN3A_(NB600-1263)	H1-hESC	NA	SIN3A_(NB600-1263)	None	NA	wgEncodeAwgTfbsSydhH1hescSin3anb6001263IggrabUniPk.narrowPeak	0	21309
1	246	codex	Inf	84.0324	2311	1	438	152	438	197	32351	2419	2852474	Acute myelomonocytic leukaemia cell line carrying inv(16) translocation (CBFbeta	Leukaemia cell	NA	TCF12	NA	GSE46044	GSM1122309_HEB.bed	0	17269
1	700	encode_tfbs	Inf	84.43	2300	1	434	156	434	197	32061	2430	2852764	ChIP K562 YY1	K562	NA	YY1	None	NA	wgEncodeAwgTfbsHaibK562Yy1V0416102UniPk.narrowPeak	0	24059
1	791	encode_tfbs	Inf	78.9486	2477	1	485	105	485	197	39616	2253	2845209	ChIP GM18951 Pol2	GM18951	NA	Pol2	None	NA	wgEncodeAwgTfbsSydhGm18951Pol2IggmusUniPk.narrowPeak	0	21218
1	288	codex	Inf	89.8075	2126	1	398	199	398	199	25990	2604	2858835	MM1-S cell line cell line treated with DMSO for 6 hours.	Multiple myeloma cell	NA	POLR2A	NA	GSE50625	GSM1313923_POLR2A.bed	0	13717
1	949	encode_tfbs	Inf	86.9114	2152	1	419	188	419	203	27445	2578	2857380	ChIP K562 E2F6	K562	NA	E2F6	None	NA	wgEncodeAwgTfbsSydhK562E2f6UcdUniPk.narrowPeak	0	16312
1	425	encode_segmentation	Inf	65.9166	3361	1	607	8	607	205	103571	1369	2781254	TSS Segments	H1hesc	NA	NA	NA	ENCODE segmentation	H1hesc_TSS.bed	0	28620
1	974	encode_tfbs	Inf	90.0449	2051	1	396	222	396	206	24321	2679	2860504	ChIP K562 Pol2	K562	NA	Pol2	IFNa30	NA	wgEncodeAwgTfbsSydhK562Pol2Ifna30UniPk.narrowPeak	0	13845
1	896	encode_tfbs	Inf	79.0864	2350	1	483	133	483	206	35550	2380	2849275	ChIP HepG2 Mxi1_(AF4185)	HepG2	NA	Mxi1_(AF4185)	None	NA	wgEncodeAwgTfbsSydhHepg2Mxi1UniPk.narrowPeak	0	20371
1	758	encode_tfbs	Inf	163.664	1307	1	138	484	484	208	6702	3423	2878123	ChIP GM12878 Nrf1	GM12878	NA	Nrf1	None	NA	wgEncodeAwgTfbsSydhGm12878Nrf1IggmusUniPk.narrowPeak	0	5683
1	1039	encode_tfbs	Inf	78.7314	2348	1	489	134	489	208	35650	2382	2849175	ChIP Raji Pol2	Raji	NA	Pol2	None	NA	wgEncodeAwgTfbsSydhRajiPol2UcdUniPk.narrowPeak	0	19732
1	716	encode_tfbs	Inf	94.4603	1922	1	366	261	366	209	20797	2808	2864028	ChIP SK-N-SH TAF1	SK-N-SH	NA	TAF1	None	NA	wgEncodeAwgTfbsHaibSknshTaf1V0416101UniPk.narrowPeak	0	13993
1	1078	encode_tfbs	Inf	81.3338	2226	1	462	170	462	211	31256	2504	2853569	ChIP MCF-7 c-Myc	MCF-7	NA	c-Myc	serum_stimulated_media	NA	wgEncodeAwgTfbsUtaMcf7CmycSerumstimUniPk.narrowPeak	0	20956
1	752	encode_tfbs	Inf	76.988	2365	1	506	130	506	212	36978	2365	2847847	ChIP GM12878 MAZ_(ab85725)	GM12878	NA	MAZ_(ab85725)	None	NA	wgEncodeAwgTfbsSydhGm12878Mazab85725IggmusUniPk.narrowPeak	0	18952
1	647	encode_tfbs	Inf	73.6371	2542	1	540	94	540	212	44762	2188	2840063	ChIP HepG2 Pol2	HepG2	NA	Pol2	None	NA	wgEncodeAwgTfbsHaibHepg2Pol2Pcr2xUniPk.narrowPeak	0	25927
1	783	encode_tfbs	Inf	75.6873	2428	1	521	117	521	213	39655	2302	2845170	ChIP GM12892 Pol2	GM12892	NA	Pol2	None	NA	wgEncodeAwgTfbsSydhGm12892Pol2IggmusUniPk.narrowPeak	0	22544
1	930	encode_tfbs	Inf	76.5128	2364	1	511	131	511	214	37175	2366	2847650	ChIP K562 CCNT2	K562	NA	CCNT2	None	NA	wgEncodeAwgTfbsSydhK562Ccnt2UniPk.narrowPeak	0	20057
1	593	encode_tfbs	Inf	120.545	1574	1	245	403	403	216	11849	3156	2872976	ChIP H1-hESC Egr-1	H1-hESC	NA	Egr-1	None	NA	wgEncodeAwgTfbsHaibH1hescEgr1V0416102UniPk.narrowPeak	0	8743
1	280	codex	Inf	71.2904	2588	1	559	88	559	216	48153	2142	2836672	T cell Lymphoblastic Lymphoma cell line carrying t(7;9) translocation (TCRB-NOTC	Lymphoma cell	NA	MED1	NA	GSE51800	GSM1252942_MED1.bed	0	27299
1	851	encode_tfbs	Inf	83.4232	2088	1	443	205	443	216	27074	2642	2857751	ChIP HeLa-S3 MAZ_(ab85725)	HeLa-S3	NA	MAZ_(ab85725)	None	NA	wgEncodeAwgTfbsSydhHelas3Mazab85725IggrabUniPk.narrowPeak	0	13409
1	673	encode_tfbs	Inf	98.6226	1757	1	335	319	335	218	17180	2973	2867645	ChIP K562 ETS1	K562	NA	ETS1	None	NA	wgEncodeAwgTfbsHaibK562Ets1V0416101UniPk.narrowPeak	0	10726
1	809	encode_tfbs	Inf	176.655	1123	1	113	543	543	219	5069	3607	2879756	ChIP H1-hESC Nrf1	H1-hESC	NA	Nrf1	None	NA	wgEncodeAwgTfbsSydhH1hescNrf1IggrabUniPk.narrowPeak	0	4513
1	279	codex	Inf	72.884	2464	1	547	108	547	219	42324	2266	2842501	T cell Lymphoblastic Lymphoma cell line carrying t(7;9) translocation (TCRB-NOTC	Lymphoma cell	NA	BRD4	NA	GSE51800	GSM1252941_BRD4.bed	0	23553
1	955	encode_tfbs	Inf	79.8164	2175	1	476	181	476	219	30492	2555	2854333	ChIP K562 HMGN3	K562	NA	HMGN3	None	NA	wgEncodeAwgTfbsSydhK562Hmgn3UniPk.narrowPeak	0	14587
1	793	encode_tfbs	Inf	74.4334	2398	1	535	122	535	219	39325	2332	2845500	ChIP GM19099 Pol2	GM19099	NA	Pol2	None	NA	wgEncodeAwgTfbsSydhGm19099Pol2IggmusUniPk.narrowPeak	0	22219
1	277	codex	Inf	94.3203	1808	1	368	295	368	221	18764	2922	2866061	T cell Lymphoblastic Lymphoma cell line carrying t(7;9) translocation (TCRB-NOTC	Lymphoma cell	NA	NOTCH1	NA	GSE51800	GSM1252936_NOTCH1.bed	0	10849
1	933	encode_tfbs	Inf	121.907	1491	1	239	426	426	222	10866	3239	2873959	ChIP K562 CHD2_(AB68301)	K562	NA	CHD2_(AB68301)	None	NA	wgEncodeAwgTfbsSydhK562Chd2ab68301IggrabUniPk.narrowPeak	0	7797
1	1074	encode_tfbs	Inf	115.117	1555	1	262	408	408	224	12203	3175	2872622	ChIP K562 c-Myc	K562	NA	c-Myc	None	NA	wgEncodeAwgTfbsUtaK562CmycUniPk.narrowPeak	0	11738
1	975	encode_tfbs	Inf	85.9914	1988	1	425	245	425	224	24120	2742	2860705	ChIP K562 Pol2	K562	NA	Pol2	IFNa6h	NA	wgEncodeAwgTfbsSydhK562Pol2Ifna6hUniPk.narrowPeak	0	13582
1	1080	encode_tfbs	Inf	71.3389	2436	1	557	115	557	224	42254	2294	2842571	ChIP MCF-7 c-Myc	MCF-7	NA	c-Myc	vehicle	NA	wgEncodeAwgTfbsUtaMcf7CmycVehUniPk.narrowPeak	0	27697
1	941	encode_tfbs	Inf	66.4278	2603	1	602	86	602	230	52140	2127	2832685	ChIP K562 c-Myc	K562	NA	c-Myc	IFNg30	NA	wgEncodeAwgTfbsSydhK562CmycIfng30UniPk.narrowPeak	0	31092
1	706	encode_tfbs	Inf	80.4738	2052	1	471	221	471	231	27210	2678	2857615	ChIP PFSK-1 FOXP2	PFSK-1	NA	FOXP2	None	NA	wgEncodeAwgTfbsHaibPfsk1Foxp2Pcr2xUniPk.narrowPeak	0	18182
1	486	encode_tfbs	Inf	76.8481	2169	1	507	184	507	231	31383	2561	2853442	ChIP K562 PLU1	K562	NA	PLU1	None	NA	wgEncodeAwgTfbsBroadK562Plu1UniPk.narrowPeak	0	15520
1	1067	encode_tfbs	Inf	75.2976	2179	1	526	180	526	236	32315	2551	2852510	ChIP HeLa-S3 Pol2	HeLa-S3	NA	Pol2	None	NA	wgEncodeAwgTfbsUtaHelas3Pol2UniPk.narrowPeak	0	15736
1	574	encode_tfbs	Inf	67.0586	2442	1	597	112	597	237	45190	2288	2839635	ChIP GM12878 YY1_(SC-281)	GM12878	NA	YY1_(SC-281)	None	NA	wgEncodeAwgTfbsHaibGm12878Yy1sc281Pcr1xUniPk.narrowPeak	0	30994
1	635	encode_tfbs	Inf	99.0168	1618	1	329	386	386	239	15066	3112	2869759	ChIP HepG2 GABP	HepG2	NA	GABP	None	NA	wgEncodeAwgTfbsHaibHepg2GabpPcr2xUniPk.narrowPeak	0	10109
1	1018	encode_tfbs	Inf	71.5438	2283	1	556	159	556	239	37129	2447	2847696	ChIP MCF10A-Er-Src Pol2	MCF10A-Er-Src	NA	Pol2	4OHTAM_1uM_36hr	NA	wgEncodeAwgTfbsSydhMcf10aesPol2TamUniPk.narrowPeak	0	19467
1	943	encode_tfbs	Inf	67.583	2394	1	592	124	592	239	43071	2336	2841754	ChIP K562 c-Myc	K562	NA	c-Myc	None	NA	wgEncodeAwgTfbsSydhK562CmycIggrabUniPk.narrowPeak	0	24153
1	972	encode_tfbs	Inf	160.295	1010	1	141	580	580	241	4852	3720	2879973	ChIP K562 Nrf1	K562	NA	Nrf1	None	NA	wgEncodeAwgTfbsSydhK562Nrf1IggrabUniPk.narrowPeak	0	4211
1	738	encode_tfbs	Inf	91.9973	1718	1	381	341	381	241	17742	3012	2867083	ChIP GM10847 Pol2	GM10847	NA	Pol2	None	NA	wgEncodeAwgTfbsSydhGm10847Pol2IggmusUniPk.narrowPeak	0	9683
1	255	codex	Inf	98.5608	1617	1	336	388	388	242	15122	3113	2869703	CD34+ acute myeloid leukaemia (AML) blast cells carrying inv(16) translocation (	Leukaemia cell	NA	MYH11	NA	GSE46044	GSM1122319_MYH11.bed	0	7941
1	613	encode_tfbs	Inf	93.0716	1696	1	376	350	376	242	17202	3034	2867623	ChIP H1-hESC TAF7_(SC-101167)	H1-hESC	NA	TAF7_(SC-101167)	None	NA	wgEncodeAwgTfbsHaibH1hescTaf7sc101167V0416102UniPk.narrowPeak	0	10475
1	23	cistrome_cistrome	Inf	61.5885	2705	1	651	76	651	243	61241	2025	2823584	cistrome_cistrome HepG2 liver cells GABP	HepG2 liver cells	liver	GABP	No treatment	NA	Human_HepG2-liver-cells_GABP_No-treatment_Wadelius.bed	0	24799
1	817	encode_tfbs	Inf	78.7358	2003	1	488	239	488	243	26664	2727	2858161	ChIP HCT-116 Pol2	HCT-116	NA	Pol2	None	NA	wgEncodeAwgTfbsSydhHct116Pol2UcdUniPk.narrowPeak	0	12864
1	421	encode_segmentation	Inf	56.1536	3193	1	712	23	712	245	103026	1537	2781799	Enhancers Segments	H1hesc	NA	NA	NA	ENCODE segmentation	H1hesc_E.bed	0	52106
1	800	encode_tfbs	Inf	115.743	1327	1	261	477	477	246	9701	3403	2875124	ChIP H1-hESC CHD2_(AB68301)	H1-hESC	NA	CHD2_(AB68301)	None	NA	wgEncodeAwgTfbsSydhH1hescChd2IggrabUniPk.narrowPeak	0	6849
1	795	encode_tfbs	Inf	67.7667	2317	1	589	147	589	246	40245	2413	2844580	ChIP GM19193 Pol2	GM19193	NA	Pol2	None	NA	wgEncodeAwgTfbsSydhGm19193Pol2IggmusUniPk.narrowPeak	0	21404
1	570	encode_tfbs	Inf	82.4664	1828	1	452	289	452	247	21869	2902	2862956	ChIP GM12878 TAF1	GM12878	NA	TAF1	None	NA	wgEncodeAwgTfbsHaibGm12878Taf1Pcr1xUniPk.narrowPeak	0	14278
1	630	encode_tfbs	Inf	80.5749	1895	1	470	270	470	247	23736	2835	2861089	ChIP HepG2 ELF1_(SC-631)	HepG2	NA	ELF1_(SC-631)	None	NA	wgEncodeAwgTfbsHaibHepg2Elf1sc631V0416101UniPk.narrowPeak	0	18001
1	408	codex	Inf	61.4835	2578	1	654	90	654	248	55056	2152	2829769	Proerythroblasts derived from CD34+ foetal liver cells (2-trimester stage).	Erythroblast	NA	POLR2A	NA	GSE36985	GSM970259_PolII.bed	0	35015
1	583	encode_tfbs	Inf	85.4669	1765	1	428	316	428	248	19954	2965	2864871	ChIP GM12891 YY1_(SC-281)	GM12891	NA	YY1_(SC-281)	None	NA	wgEncodeAwgTfbsHaibGm12891Yy1sc281V0416101UniPk.narrowPeak	0	13593
1	646	encode_tfbs	Inf	73.2819	2130	1	546	198	546	248	31852	2600	2852973	ChIP HepG2 Pol2-4H8	HepG2	NA	Pol2-4H8	None	NA	wgEncodeAwgTfbsHaibHepg2Pol24h8V0416102UniPk.narrowPeak	0	19586
1	853	encode_tfbs	Inf	121.017	1231	1	242	505	505	249	8339	3499	2876486	ChIP HeLa-S3 NF-YA	HeLa-S3	NA	NF-YA	None	NA	wgEncodeAwgTfbsSydhHelas3NfyaIggrabUniPk.narrowPeak	0	5978
1	845	encode_tfbs	Inf	91.7118	1679	1	384	362	384	249	17180	3051	2867645	ChIP HeLa-S3 HA-E2F1	HeLa-S3	NA	HA-E2F1	None	NA	wgEncodeAwgTfbsSydhHelas3Hae2f1UniPk.narrowPeak	0	10283
1	690	encode_tfbs	Inf	181.895	797	1	100	655	655	252	3214	3933	2881611	ChIP K562 SP2_(SC-643)	K562	NA	SP2_(SC-643)	None	NA	wgEncodeAwgTfbsHaibK562Sp2sc643V0416102UniPk.narrowPeak	0	3124
1	272	codex	Inf	57.4352	2839	1	700	57	700	253	73478	1891	2811347	T cell Lymphoblastic Lymphoma cell line carrying t(7;9) translocation (TCRB-NOTC	Lymphoma cell	NA	ETS1	NA	GSE51800	GSM1252929_ETS1.bed	0	41378
1	602	encode_tfbs	Inf	65.4653	2311	1	614	152	614	256	41469	2419	2843356	ChIP H1-hESC Pol2	H1-hESC	NA	Pol2	None	NA	wgEncodeAwgTfbsHaibH1hescPol2V0416102UniPk.narrowPeak	0	20317
1	588	encode_tfbs	Inf	79.2384	1825	1	479	292	479	257	22693	2905	2862132	ChIP GM12892 YY1	GM12892	NA	YY1	None	NA	wgEncodeAwgTfbsHaibGm12892Yy1V0416101UniPk.narrowPeak	0	15951
1	650	encode_tfbs	Inf	72.1136	2055	1	551	218	551	257	30351	2675	2854474	ChIP HepG2 Sin3Ak-20	HepG2	NA	Sin3Ak-20	None	NA	wgEncodeAwgTfbsHaibHepg2Sin3ak20Pcr1xUniPk.narrowPeak	0	16459
1	787	encode_tfbs	Inf	65.5237	2283	1	613	159	613	258	40463	2447	2844362	ChIP GM18505 Pol2	GM18505	NA	Pol2	None	NA	wgEncodeAwgTfbsSydhGm18505Pol2IggmusUniPk.narrowPeak	0	21784
1	409	codex	Inf	63.1597	2335	1	635	142	635	259	43852	2395	2840973	Proerythroblasts were derived from CD34+ adult bone marrow cells isolated from h	Erythroblast	NA	POLR2A	NA	GSE36985	GSM970260_PolII.bed	0	25986
1	405	codex	Inf	55.201	2782	1	718	63	718	261	72730	1948	2812095	ChIP-seq_ICN1_HPB-ALL. ChIP assays were performed essentially as previously desc	T-cell acute lymphoblastic leukemia cells	NA	NOTCH1	NA	GSE39263	GSM959056_ZNF143.bed	0	43398
1	584	encode_tfbs	Inf	95	1499	1	362	423	423	262	14018	3231	2870807	ChIP GM12892 PAX5-C20	GM12892	NA	PAX5-C20	None	NA	wgEncodeAwgTfbsHaibGm12892Pax5c20V0416101UniPk.narrowPeak	0	10300
1	601	encode_tfbs	Inf	69.9325	2080	1	571	213	571	262	31991	2650	2852834	ChIP H1-hESC Pol2-4H8	H1-hESC	NA	Pol2-4H8	None	NA	wgEncodeAwgTfbsHaibH1hescPol24h8V0416102UniPk.narrowPeak	0	21342
1	857	encode_tfbs	Inf	60.6302	2392	1	661	125	661	262	47849	2338	2836976	ChIP HeLa-S3 Pol2	HeLa-S3	NA	Pol2	None	NA	wgEncodeAwgTfbsSydhHelas3Pol2UniPk.narrowPeak	0	21270
1	741	encode_tfbs	Inf	202.261	668	1	77	710	710	263	2345	4062	2882480	ChIP GM12878 c-Fos	GM12878	NA	c-Fos	None	NA	wgEncodeAwgTfbsSydhGm12878CfosUniPk.narrowPeak	0	2239
1	684	encode_tfbs	Inf	57.6357	2538	1	699	95	699	265	56812	2192	2828013	ChIP K562 Pol2	K562	NA	Pol2	None	NA	wgEncodeAwgTfbsHaibK562Pol2V0416101UniPk.narrowPeak	0	24989
1	256	codex	Inf	97.499	1389	1	347	454	454	267	12217	3341	2872608	CD34+ acute myeloid leukaemia (AML) blast cells carrying inv(16) translocation (	Leukaemia cell	NA	CBFB	NA	GSE46044	GSM1122320_CBFB.bed	0	6608
1	619	encode_tfbs	Inf	89.2447	1597	1	404	396	404	267	16356	3133	2868469	ChIP HCT-116 YY1_(SC-281)	HCT-116	NA	YY1_(SC-281)	None	NA	wgEncodeAwgTfbsHaibHct116Yy1sc281V0416101UniPk.narrowPeak	0	12749
1	850	encode_tfbs	Inf	58.527	2441	1	689	113	689	268	51541	2289	2833284	ChIP HeLa-S3 Max	HeLa-S3	NA	Max	None	NA	wgEncodeAwgTfbsSydhHelas3MaxIggrabUniPk.narrowPeak	0	29647
1	226	codex	Inf	67.8264	2054	1	586	220	586	269	32261	2676	2852564	Juvenile acute myeloid leukaemia cell line carrying t(8;21) translocation RUNX1-	Leukaemia cell	NA	RUNX1T1	NA	GSE43834	GSM1082306_AML1_ETO_or_RUNX1T1.bed	0	16941
1	546	encode_tfbs	Inf	107.527	1183	1	286	523	523	270	8929	3547	2875896	ChIP GM12878 GABP	GM12878	NA	GABP	None	NA	wgEncodeAwgTfbsHaibGm12878GabpPcr2xUniPk.narrowPeak	0	6566
1	733	encode_tfbs	Inf	88.908	1571	1	407	405	407	271	16022	3159	2868803	ChIP A549 Max	A549	NA	Max	None	NA	wgEncodeAwgTfbsSydhA549MaxIggrabUniPk.narrowPeak	0	9881
1	1064	encode_tfbs	Inf	73.7747	1881	1	538	275	538	271	25589	2849	2859236	ChIP H1-hESC Pol2	H1-hESC	NA	Pol2	None	NA	wgEncodeAwgTfbsUtaH1hescPol2UniPk.narrowPeak	0	12915
1	1017	encode_tfbs	Inf	61.4687	2288	1	655	158	655	271	43380	2442	2841445	ChIP MCF10A-Er-Src Pol2	MCF10A-Er-Src	NA	Pol2	EtOH_0.01pct	NA	wgEncodeAwgTfbsSydhMcf10aesPol2Etoh01UniPk.narrowPeak	0	22298
1	623	encode_tfbs	Inf	58.8079	2386	1	684	127	684	271	49032	2344	2835793	ChIP HeLa-S3 Pol2	HeLa-S3	NA	Pol2	None	NA	wgEncodeAwgTfbsHaibHelas3Pol2Pcr1xUniPk.narrowPeak	0	25332
1	761	encode_tfbs	Inf	62.1564	2199	1	641	178	641	273	39748	2531	2845077	ChIP GM12878 Pol2	GM12878	NA	Pol2	None	NA	wgEncodeAwgTfbsSydhGm12878Pol2IggmusUniPk.narrowPeak	0	21947
1	624	encode_tfbs	Inf	71.7202	1901	1	554	268	554	274	26778	2829	2858047	ChIP HeLa-S3 TAF1	HeLa-S3	NA	TAF1	None	NA	wgEncodeAwgTfbsHaibHelas3Taf1Pcr1xUniPk.narrowPeak	0	16100
1	970	encode_tfbs	Inf	129.509	883	1	206	621	621	276	5104	3847	2879721	ChIP K562 NF-YA	K562	NA	NF-YA	None	NA	wgEncodeAwgTfbsSydhK562NfyaUniPk.narrowPeak	0	4286
1	597	encode_tfbs	Inf	98.7359	1248	1	333	498	498	277	10428	3482	2874397	ChIP H1-hESC JunD	H1-hESC	NA	JunD	None	NA	wgEncodeAwgTfbsHaibH1hescJundV0416102UniPk.narrowPeak	0	8447
1	248	codex	Inf	83.3159	1630	1	445	384	445	277	18092	3100	2866733	Acute myelomonocytic leukaemia cell line carrying inv(16) translocation (CBFbeta	Leukaemia cell	NA	TAL1	NA	GSE46044	GSM1122311_TAL1.bed	0	9472
1	432	encode_segmentation	Inf	51.0094	2724	1	758	73	758	277	74767	2006	2810058	TSS Segments	HeLa-S3	NA	NA	NA	ENCODE segmentation	Helas3_TSS.bed	0	21741
1	241	codex	Inf	82.5215	1618	1	451	386	451	279	18062	3112	2866763	Acute myelomonocytic leukaemia cell line carrying inv(16) translocation (CBFbeta	Leukaemia cell	NA	MYH11	NA	GSE46044	GSM1122304_MYH11.bed	0	9071
1	453	encode_segmentation	Inf	47.4235	2961	1	797	38	797	279	98332	1769	2786493	TSS Segments	K562	NA	NA	NA	ENCODE segmentation	K562_TSS.bed	0	21127
1	696	encode_tfbs	Inf	134.296	823	1	197	644	644	281	4523	3907	2880302	ChIP K562 THAP1_(SC-98174)	K562	NA	THAP1_(SC-98174)	None	NA	wgEncodeAwgTfbsHaibK562Thap1sc98174V0416101UniPk.narrowPeak	0	3506
1	566	encode_tfbs	Inf	125.743	877	1	217	626	626	281	5213	3853	2879612	ChIP GM12878 SIX5	GM12878	NA	SIX5	None	NA	wgEncodeAwgTfbsHaibGm12878Six5Pcr1xUniPk.narrowPeak	0	4839
1	3004	ucsc_features	Inf	44.1912	4491	1	840	1	840	281	860693	239	2024132	UCSC LaminBq	NA	NA	NA	NA	NA	laminB1.bed	0	2859884
1	894	encode_tfbs	Inf	81.247	1645	1	464	379	464	281	18810	3085	2866015	ChIP HepG2 Max	HepG2	NA	Max	None	NA	wgEncodeAwgTfbsSydhHepg2MaxIggrabUniPk.narrowPeak	0	11854
1	269	codex	Inf	104.036	1136	1	308	536	536	282	8744	3594	2876081	Jurkat T-ALL cell line treated with THZ-2-102 for 6 hours (Cdk7 covalent inhibit	Leukemia cell	NA	POLR2A	NA	GSE50625	GSM1224785_POLR2A.bed	0	4956
1	675	encode_tfbs	Inf	78.1737	1693	1	493	351	493	282	20427	3037	2864398	ChIP K562 GABP	K562	NA	GABP	None	NA	wgEncodeAwgTfbsHaibK562GabpV0416101UniPk.narrowPeak	0	14393
1	882	encode_tfbs	Inf	109.93	1039	1	274	574	574	283	7353	3691	2877472	ChIP HepG2 CHD2_(AB68301)	HepG2	NA	CHD2_(AB68301)	None	NA	wgEncodeAwgTfbsSydhHepg2Chd2ab68301IggrabUniPk.narrowPeak	0	5169
1	446	encode_segmentation	Inf	48.5464	2782	1	784	63	784	283	82434	1948	2802391	TSS Segments	Huvec	NA	NA	NA	ENCODE segmentation	Huvec_TSS.bed	0	19788
1	610	encode_tfbs	Inf	89.3078	1392	1	403	453	453	286	13407	3338	2871418	ChIP H1-hESC SP4_(V-20)	H1-hESC	NA	SP4_(V-20)	None	NA	wgEncodeAwgTfbsHaibH1hescSp4v20V0422111UniPk.narrowPeak	0	5752
1	606	encode_tfbs	Inf	87.7931	1421	1	415	447	447	288	14035	3309	2870790	ChIP H1-hESC Sin3Ak-20	H1-hESC	NA	Sin3Ak-20	None	NA	wgEncodeAwgTfbsHaibH1hescSin3ak20Pcr1xUniPk.narrowPeak	0	8977
1	3002	ucsc_features	Inf	42.087	3516	1	867	3	867	290	185666	1214	2699159	UCSC Evo CpG islands	NA	NA	NA	NA	NA	evoCpg.bed	0	129301
1	587	encode_tfbs	Inf	85.1207	1441	1	429	439	439	290	14746	3289	2870079	ChIP GM12892 TAF1	GM12892	NA	TAF1	None	NA	wgEncodeAwgTfbsHaibGm12892Taf1V0416102UniPk.narrowPeak	0	9442
1	762	encode_tfbs	Inf	79.1547	1615	1	480	390	480	290	18773	3115	2866052	ChIP GM12878 Pol2	GM12878	NA	Pol2	None	NA	wgEncodeAwgTfbsSydhGm12878Pol2UniPk.narrowPeak	0	11086
1	971	encode_tfbs	Inf	95.3827	1199	1	359	514	514	291	10230	3531	2874595	ChIP K562 NF-YB	K562	NA	NF-YB	None	NA	wgEncodeAwgTfbsSydhK562NfybUniPk.narrowPeak	0	10096
1	439	encode_segmentation	Inf	45.2792	2895	1	825	50	825	292	97032	1835	2787793	TSS Segments	Hepg2	NA	NA	NA	ENCODE segmentation	Hepg2_TSS.bed	0	38099
1	489	encode_tfbs	Inf	75.1888	1689	1	527	355	527	294	21155	3041	2863670	ChIP K562 SAP30_(39731)	K562	NA	SAP30_(39731)	None	NA	wgEncodeAwgTfbsBroadK562Sap3039731UniPk.narrowPeak	0	9753
1	874	encode_tfbs	Inf	98.2833	1116	1	338	547	547	295	9021	3614	2875804	ChIP HeLa-S3 Znf143_(16618-1-AP)	HeLa-S3	NA	Znf143_(16618-1-AP)	None	NA	wgEncodeAwgTfbsSydhHelas3Znf143IggrabUniPk.narrowPeak	0	7048
1	544	encode_tfbs	Inf	123.138	796	1	231	657	657	296	4733	3934	2880092	ChIP GM12878 ETS1	GM12878	NA	ETS1	None	NA	wgEncodeAwgTfbsHaibGm12878Ets1Pcr1xUniPk.narrowPeak	0	4120
1	967	encode_tfbs	Inf	93.197	1199	1	373	514	514	296	10496	3531	2874329	ChIP K562 Mxi1_(AF4185)	K562	NA	Mxi1_(AF4185)	None	NA	wgEncodeAwgTfbsSydhK562Mxi1af4185IggrabUniPk.narrowPeak	0	6711
1	926	encode_tfbs	Inf	62.698	1977	1	638	250	638	296	32660	2753	2852165	ChIP K562 BHLHE40_(NB100-1800)	K562	NA	BHLHE40_(NB100-1800)	None	NA	wgEncodeAwgTfbsSydhK562Bhlhe40nb100IggrabUniPk.narrowPeak	0	22497
1	586	encode_tfbs	Inf	59.8092	2086	1	678	208	678	296	37533	2644	2847292	ChIP GM12892 Pol2	GM12892	NA	Pol2	None	NA	wgEncodeAwgTfbsHaibGm12892Pol2V0416102UniPk.narrowPeak	0	20075
1	858	encode_tfbs	Inf	69.7275	1758	1	572	318	572	297	24268	2972	2860557	ChIP HeLa-S3 Pol2(phosphoS2)	HeLa-S3	NA	Pol2(phosphoS2)	None	NA	wgEncodeAwgTfbsSydhHelas3Pol2s2IggrabUniPk.narrowPeak	0	12797
1	855	encode_tfbs	Inf	137.261	689	1	191	701	701	298	3564	4041	2881261	ChIP HeLa-S3 Nrf1	HeLa-S3	NA	Nrf1	None	NA	wgEncodeAwgTfbsSydhHelas3Nrf1IggmusUniPk.narrowPeak	0	2915
1	661	encode_tfbs	Inf	49.4277	2412	1	776	120	776	299	59480	2318	2825345	ChIP HUVEC Pol2-4H8	HUVEC	NA	Pol2-4H8	None	NA	wgEncodeAwgTfbsHaibHuvecPol24h8V0416101UniPk.narrowPeak	0	32525
1	914	encode_tfbs	Inf	89.9051	1238	1	397	502	502	300	11323	3492	2873502	ChIP HUVEC Max	HUVEC	NA	Max	None	NA	wgEncodeAwgTfbsSydhHuvecMaxUniPk.narrowPeak	0	9122
1	901	encode_tfbs	Inf	60.572	2015	1	664	235	664	300	34972	2715	2849853	ChIP HepG2 Pol2	HepG2	NA	Pol2	None	NA	wgEncodeAwgTfbsSydhHepg2Pol2IggrabUniPk.narrowPeak	0	19572
1	1026	encode_tfbs	Inf	55.6663	2165	1	715	185	715	300	43069	2565	2841756	ChIP MCF-7 HA-E2F1	MCF-7	NA	HA-E2F1	None	NA	wgEncodeAwgTfbsSydhMcf7Hae2f1UcdUniPk.narrowPeak	0	21946
1	721	encode_tfbs	Inf	69.3833	1753	1	575	326	575	301	24278	2977	2860547	ChIP SK-N-SH_RA YY1_(SC-281)	SK-N-SH_RA	NA	YY1_(SC-281)	None	NA	wgEncodeAwgTfbsHaibSknshraYy1sc281V0416102UniPk.narrowPeak	0	15684
1	743	encode_tfbs	Inf	65.9388	1804	1	605	297	605	301	26752	2926	2858073	ChIP GM12878 CHD2_(AB68301)	GM12878	NA	CHD2_(AB68301)	None	NA	wgEncodeAwgTfbsSydhGm12878Chd2ab68301IggmusUniPk.narrowPeak	0	15597
1	669	encode_tfbs	Inf	88.2648	1264	1	412	494	494	302	11869	3466	2872956	ChIP K562 CTCFL_(SC-98982)	K562	NA	CTCFL_(SC-98982)	None	NA	wgEncodeAwgTfbsHaibK562Ctcflsc98982V0416101UniPk.narrowPeak	0	11533
1	350	codex	Inf	82.9898	1369	1	447	461	461	303	14061	3361	2870764	K562 erythrocytic leukaemia cells (ATCC CCL-243) were grown according to standar	Erythrocytic leukaemia cells	NA	CHD1	NA	GSE32509	GSM830988_CHD1.bed	0	6998
1	582	encode_tfbs	Inf	76.4113	1607	1	514	394	514	303	19298	3123	2865527	ChIP GM12891 TAF1	GM12891	NA	TAF1	None	NA	wgEncodeAwgTfbsHaibGm12891Taf1Pcr1xUniPk.narrowPeak	0	11883
1	1056	encode_tfbs	Inf	64.2541	1836	1	625	285	625	304	28162	2894	2856663	ChIP GM12878 Pol2	GM12878	NA	Pol2	None	NA	wgEncodeAwgTfbsUtaGm12878Pol2UniPk.narrowPeak	0	14237
1	746	encode_tfbs	Inf	117.231	791	1	256	658	658	305	4934	3939	2879891	ChIP GM12878 E2F4	GM12878	NA	E2F4	None	NA	wgEncodeAwgTfbsSydhGm12878E2f4IggmusUniPk.narrowPeak	0	3440
1	662	encode_tfbs	Inf	56.5215	2091	1	709	204	709	305	39906	2639	2844919	ChIP HUVEC Pol2	HUVEC	NA	Pol2	None	NA	wgEncodeAwgTfbsHaibHuvecPol2Pcr1xUniPk.narrowPeak	0	19254
1	278	codex	Inf	77.9834	1500	1	494	422	494	306	17078	3230	2867747	T cell Lymphoblastic Lymphoma cell line carrying t(7;9) translocation (TCRB-NOTC	Lymphoma cell	NA	RBPJ	NA	GSE51800	GSM1252937_RBPJ.bed	0	9754
1	683	encode_tfbs	Inf	59.842	1986	1	675	246	675	307	34525	2744	2850300	ChIP K562 Pol2-4H8	K562	NA	Pol2-4H8	None	NA	wgEncodeAwgTfbsHaibK562Pol24h8V0416101UniPk.narrowPeak	0	23352
1	1005	encode_tfbs	Inf	103.118	906	1	312	611	611	308	6633	3824	2878192	ChIP K562 YY1	K562	NA	YY1	None	NA	wgEncodeAwgTfbsSydhK562Yy1UcdUniPk.narrowPeak	0	4948
1	617	encode_tfbs	Inf	65.9307	1757	1	606	319	606	309	25629	2973	2859196	ChIP H1-hESC YY1_(SC-281)	H1-hESC	NA	YY1_(SC-281)	None	NA	wgEncodeAwgTfbsHaibH1hescYy1sc281V0416102UniPk.narrowPeak	0	18328
1	753	encode_tfbs	Inf	59.8231	1978	1	677	249	677	309	34294	2752	2850531	ChIP GM12878 Mxi1_(AF4185)	GM12878	NA	Mxi1_(AF4185)	None	NA	wgEncodeAwgTfbsSydhGm12878Mxi1IggmusUniPk.narrowPeak	0	17735
1	714	encode_tfbs	Inf	53.1794	2160	1	741	186	741	309	44813	2570	2840012	ChIP SK-N-SH Pol2-4H8	SK-N-SH	NA	Pol2-4H8	None	NA	wgEncodeAwgTfbsHaibSknshPol24h8V0416101UniPk.narrowPeak	0	28168
1	688	encode_tfbs	Inf	118.079	737	1	252	677	677	310	4503	3993	2880322	ChIP K562 SIX5	K562	NA	SIX5	None	NA	wgEncodeAwgTfbsHaibK562Six5Pcr1xUniPk.narrowPeak	0	4194
1	275	codex	Inf	105.448	854	1	296	633	633	310	6009	3876	2878816	T cell Lymphoblastic Lymphoma cell line carrying t(7;9) translocation (TCRB-NOTC	Lymphoma cell	NA	NOTCH1	NA	GSE51800	GSM1252933_NOTCH1.bed	0	3633
1	1030	encode_tfbs	Inf	51.5362	2217	1	753	175	753	310	48552	2513	2836273	ChIP NB4 Max	NB4	NA	Max	None	NA	wgEncodeAwgTfbsSydhNb4MaxUniPk.narrowPeak	0	34659
1	153	cistrome_epigenome	Inf	39.0159	3041	1	901	32	901	311	127254	1689	2757571	cistrome_epigenome CS57.LnCaP H3K4me3	CS57.LnCaP	prostate	H3K4me3	EtOH(16hr)	NA	Human_CS57.LnCaP_H3K4me3_EtOH-16hr_Chinnaiyan.bed	0	19464
1	906	encode_tfbs	Inf	69.0718	1687	1	576	356	576	311	22948	3043	2861877	ChIP HepG2 TBP	HepG2	NA	TBP	None	NA	wgEncodeAwgTfbsSydhHepg2TbpIggrabUniPk.narrowPeak	0	13806
1	720	encode_tfbs	Inf	68.329	1702	1	584	347	584	311	23497	3028	2861328	ChIP SK-N-SH_RA USF1_(SC-8983)	SK-N-SH_RA	NA	USF1_(SC-8983)	None	NA	wgEncodeAwgTfbsHaibSknshraUsf1sc8983V0416102UniPk.narrowPeak	0	19622
1	660	encode_tfbs	Inf	85.0056	1237	1	431	503	503	312	11967	3493	2872858	ChIP HepG2 ZBTB7A_(SC-34508)	HepG2	NA	ZBTB7A_(SC-34508)	None	NA	wgEncodeAwgTfbsHaibHepg2Zbtb7aV0416101UniPk.narrowPeak	0	9189
1	847	encode_tfbs	Inf	168.882	496	1	129	809	809	313	1996	4234	2882829	ChIP HeLa-S3 IRF3	HeLa-S3	NA	IRF3	None	NA	wgEncodeAwgTfbsSydhHelas3Irf3IggrabUniPk.narrowPeak	0	1587
1	854	encode_tfbs	Inf	91.6432	1098	1	386	553	553	313	9490	3632	2875335	ChIP HeLa-S3 NF-YB	HeLa-S3	NA	NF-YB	None	NA	wgEncodeAwgTfbsSydhHelas3NfybIggrabUniPk.narrowPeak	0	7156
1	663	encode_tfbs	Inf	74.8248	1554	1	530	409	530	313	18743	3176	2866082	ChIP K562 ATF3	K562	NA	ATF3	None	NA	wgEncodeAwgTfbsHaibK562Atf3V0416101UniPk.narrowPeak	0	16011
1	852	encode_tfbs	Inf	70.6969	1660	1	566	372	566	313	21899	3070	2862926	ChIP HeLa-S3 Mxi1_(AF4185)	HeLa-S3	NA	Mxi1_(AF4185)	None	NA	wgEncodeAwgTfbsSydhHelas3Mxi1af4185IggrabUniPk.narrowPeak	0	12009
1	372	codex	Inf	75.4877	1520	1	523	417	523	314	17984	3210	2866841	K562 erythrocytic leukaemia cells (ATCC CCL-243) were grown according to standar	Embryonic Stem Cell	NA	HDAC2	NA	GSE32509	GSM831029_HDAC2.bed	0	8835
1	621	encode_tfbs	Inf	93.9026	1038	1	369	575	575	315	8603	3692	2876222	ChIP HeLa-S3 GABP	HeLa-S3	NA	GABP	None	NA	wgEncodeAwgTfbsHaibHelas3GabpPcr1xUniPk.narrowPeak	0	6761
1	919	encode_tfbs	Inf	57.3366	1997	1	702	242	702	315	36283	2733	2848542	ChIP IMR90 Pol2	IMR90	NA	Pol2	None	NA	wgEncodeAwgTfbsSydhImr90Pol2IggrabUniPk.narrowPeak	0	17647
1	628	encode_tfbs	Inf	77.2959	1421	1	501	447	501	316	15939	3309	2868886	ChIP HepG2 CEBPD_(SC-636)	HepG2	NA	CEBPD_(SC-636)	None	NA	wgEncodeAwgTfbsHaibHepg2Cebpdsc636V0416101UniPk.narrowPeak	0	11433
1	751	encode_tfbs	Inf	65.7431	1717	1	612	342	612	318	24791	3013	2860034	ChIP GM12878 Max	GM12878	NA	Max	None	NA	wgEncodeAwgTfbsSydhGm12878MaxIggmusUniPk.narrowPeak	0	12542
1	481	encode_tfbs	Inf	63.7962	1754	1	628	325	628	318	26445	2976	2858380	ChIP K562 HDAC1_(SC-6298)	K562	NA	HDAC1_(SC-6298)	None	NA	wgEncodeAwgTfbsBroadK562Hdac1sc6298UniPk.narrowPeak	0	11833
1	756	encode_tfbs	Inf	151.718	509	1	158	799	799	319	2290	4221	2882535	ChIP GM12878 NF-YA	GM12878	NA	NF-YA	None	NA	wgEncodeAwgTfbsSydhGm12878NfyaIggmusUniPk.narrowPeak	0	1841
1	609	encode_tfbs	Inf	127.558	611	1	211	744	744	319	3351	4119	2881474	ChIP H1-hESC SP2_(SC-643)	H1-hESC	NA	SP2_(SC-643)	None	NA	wgEncodeAwgTfbsHaibH1hescSp2V0422111UniPk.narrowPeak	0	2469
1	897	encode_tfbs	Inf	154.429	501	1	152	807	807	320	2211	4229	2882614	ChIP HepG2 Nrf1	HepG2	NA	Nrf1	None	NA	wgEncodeAwgTfbsSydhHepg2Nrf1IggrabUniPk.narrowPeak	0	1902
1	274	codex	Inf	50.2895	2137	1	765	193	765	320	46514	2593	2838311	T cell Lymphoblastic Lymphoma cell line carrying t(7;9) translocation (TCRB-NOTC	Lymphoma cell	NA	RUNX1	NA	GSE51800	GSM1252931_RUNX1.bed	0	26549
1	932	encode_tfbs	Inf	90.0651	1045	1	395	571	571	322	9060	3685	2875765	ChIP K562 c-Fos	K562	NA	c-Fos	None	NA	wgEncodeAwgTfbsSydhK562CfosUniPk.narrowPeak	0	7646
1	808	encode_tfbs	Inf	87.245	1117	1	418	546	546	322	10177	3613	2874648	ChIP H1-hESC Mxi1_(AF4185)	H1-hESC	NA	Mxi1_(AF4185)	None	NA	wgEncodeAwgTfbsSydhH1hescMxi1IggrabUniPk.narrowPeak	0	6351
1	560	encode_tfbs	Inf	42.4784	2467	1	859	107	859	322	72112	2263	2812713	ChIP GM12878 Pol2	GM12878	NA	Pol2	None	NA	wgEncodeAwgTfbsHaibGm12878Pol2Pcr2xUniPk.narrowPeak	0	27558
1	1957	sheffield_dnase	Inf	319.062	261	1	21	946	946	323	524	4469	2884301	Complex tissue specific no SFM	NA	NA	NA	NA	NA	193.bed	0	785
1	214	cistrome_epigenome	Inf	36.4493	3221	1	953	19	953	324	159661	1509	2725164	cistrome_epigenome VCaP H3K4me3	VCaP	prostate	H3K4me3	EtOH(16hr)	NA	Human_VCaP_H3K4me3_EtOH-16hr_Chinnaiyan.bed	0	22317
1	218	cistrome_epigenome	Inf	36.4493	3221	1	953	19	953	324	159661	1509	2725164	cistrome_epigenome VCaP H3K9me3	VCaP	prostate	H3K9me3	R1881(16hr)	NA	Human_VCaP_H3K9me3_R1881-16hr_Chinnaiyan.bed	0	22317
1	247	codex	Inf	82.1167	1197	1	456	516	516	324	11846	3533	2872979	Acute myelomonocytic leukaemia cell line carrying inv(16) translocation (CBFbeta	Leukaemia cell	NA	GATA2	NA	GSE46044	GSM1122310_GATA2.bed	0	6162
1	341	codex	Inf	70.9328	1546	1	562	411	562	325	19615	3184	2865210	Kasumi-1 (AML FAB M2) with t(8;21) translocation and mismatch siRNA derived from	Acute Myeloid Leukemia	NA	POLR2A	NA	GSE29225	GSM722709_POLR2A.bed	0	10124
1	777	encode_tfbs	Inf	63.4985	1717	1	632	342	632	325	25681	3013	2859144	ChIP GM12878 Znf143_(16618-1-AP)	GM12878	NA	Znf143_(16618-1-AP)	None	NA	wgEncodeAwgTfbsSydhGm12878Znf143166181apUniPk.narrowPeak	0	20024
1	942	encode_tfbs	Inf	55.9654	1923	1	714	260	714	325	34865	2807	2849960	ChIP K562 c-Myc	K562	NA	c-Myc	IFNg6h	NA	wgEncodeAwgTfbsSydhK562CmycIfng6hUniPk.narrowPeak	0	19290
1	781	encode_tfbs	Inf	53.3134	2010	1	738	237	738	325	39430	2720	2845395	ChIP GM12891 Pol2	GM12891	NA	Pol2	None	NA	wgEncodeAwgTfbsSydhGm12891Pol2IggmusUniPk.narrowPeak	0	20390
1	1029	encode_tfbs	Inf	52.4701	2031	1	748	230	748	326	40759	2699	2844066	ChIP NB4 c-Myc	NB4	NA	c-Myc	None	NA	wgEncodeAwgTfbsSydhNb4CmycUniPk.narrowPeak	0	26252
1	1689	sheffield_dnase	Inf	306.565	244	1	27	957	957	328	507	4486	2884318	Hematopoietic;Liver;Prostate;Brain	NA	NA	NA	NA	NA	1604.bed	0	751
1	1057	encode_tfbs	Inf	48.7584	2111	1	781	201	781	328	46914	2619	2837911	ChIP GM12891 CTCF	GM12891	NA	CTCF	None	NA	wgEncodeAwgTfbsUtaGm12891CtcfUniPk.narrowPeak	0	42632
1	1006	encode_tfbs	Inf	53.9716	1949	1	731	256	731	329	36938	2781	2847887	ChIP K562 Znf143_(16618-1-AP)	K562	NA	Znf143_(16618-1-AP)	None	NA	wgEncodeAwgTfbsSydhK562Znf143IggrabUniPk.narrowPeak	0	29069
1	842	encode_tfbs	Inf	91.9136	913	1	382	607	607	330	7476	3817	2877349	ChIP HeLa-S3 ELK1_(1277-1)	HeLa-S3	NA	ELK1_(1277-1)	None	NA	wgEncodeAwgTfbsSydhHelas3Elk112771IggrabUniPk.narrowPeak	0	4809
1	239	codex	Inf	54.5035	1917	1	723	266	723	330	35619	2813	2849206	Acute myelomonocytic leukaemia cell line carrying inv(16) translocation (CBFbeta	Leukaemia cell	NA	CBFB	NA	GSE46044	GSM1122302_CBFB.bed	0	18365
1	757	encode_tfbs	Inf	71.7701	1448	1	552	436	552	330	17627	3282	2867198	ChIP GM12878 NF-YB	GM12878	NA	NF-YB	None	NA	wgEncodeAwgTfbsSydhGm12878NfybIggmusUniPk.narrowPeak	0	13295
1	168	cistrome_epigenome	Inf	39.1641	2537	1	897	96	897	331	82755	2193	2802070	cistrome_epigenome LnCaP H3K4me3	LnCaP	prostate	H3K4me3	R1881(16hr)	NA	Human_LnCaP_H3K4me3_R1881-16hr_Chinnaiyan.bed	0	16640
1	154	cistrome_epigenome	Inf	35.6872	3062	1	965	30	965	332	141134	1668	2743691	cistrome_epigenome CS58.LnCaP H3K4me3	CS58.LnCaP	prostate	H3K4me3	R1881(16hr)	NA	Human_CS58.LnCaP_H3K4me3_R1881-16hr_Chinnaiyan.bed	0	22924
1	183	cistrome_epigenome	Inf	34.3927	3380	1	987	7	987	332	195583	1350	2689242	cistrome_epigenome MCF-7 H3K4me3	MCF-7	breast	H3K4me3	DMSO(3hr)	NA	Human_MCF-7_H3K4me3_DMSO-3hr_Liu.bed	0	41328
1	573	encode_tfbs	Inf	79.0193	1205	1	484	513	513	333	12454	3525	2872371	ChIP GM12878 USF-1	GM12878	NA	USF-1	None	NA	wgEncodeAwgTfbsHaibGm12878Usf1Pcr2xUniPk.narrowPeak	0	9778
1	520	encode_tfbs	Inf	70.7328	1469	1	565	432	565	333	18258	3261	2866567	ChIP A549 TAF1	A549	NA	TAF1	EtOH_0.02pct	NA	wgEncodeAwgTfbsHaibA549Taf1V0422111Etoh02UniPk.narrowPeak	0	9984
1	711	encode_tfbs	Inf	53.739	1915	1	733	267	733	334	36061	2815	2848764	ChIP SK-N-MC Pol2-4H8	SK-N-MC	NA	Pol2-4H8	None	NA	wgEncodeAwgTfbsHaibSknmcPol24h8V0416101UniPk.narrowPeak	0	24130
1	590	encode_tfbs	Inf	98.834	750	1	330	674	674	335	5479	3980	2879346	ChIP H1-hESC ATF3	H1-hESC	NA	ATF3	None	NA	wgEncodeAwgTfbsHaibH1hescAtf3V0416102UniPk.narrowPeak	0	4808
1	568	encode_tfbs	Inf	83.9835	1062	1	439	564	564	335	9909	3668	2874916	ChIP GM12878 SRF	GM12878	NA	SRF	None	NA	wgEncodeAwgTfbsHaibGm12878SrfPcr2xUniPk.narrowPeak	0	8544
1	167	cistrome_epigenome	Inf	37.6928	2623	1	924	81	924	335	92192	2107	2792633	cistrome_epigenome LnCaP H3K4me3	LnCaP	prostate	H3K4me3	EtOH(16hr)	NA	Human_LnCaP_H3K4me3_EtOH-16hr_Chinnaiyan.bed	0	16668
1	185	cistrome_epigenome	Inf	35.6014	2996	1	967	37	967	335	133525	1734	2751300	cistrome_epigenome MCF-7 H3K4me3	MCF-7	breast	H3K4me3	E2(45min)	NA	Human_MCF-7_H3K4me3_E2-45min_Ruan.bed	0	41509
1	1059	encode_tfbs	Inf	44.7111	2224	1	832	172	832	335	56148	2506	2828677	ChIP GM19238 CTCF	GM19238	NA	CTCF	None	NA	wgEncodeAwgTfbsUtaGm19238CtcfUniPk.narrowPeak	0	49938
1	2095	sheffield_dnase	Inf	129.746	507	1	205	801	801	336	2667	4223	2882158	Hematopoietic	NA	NA	NA	NA	NA	2122.bed	0	3174
1	302	codex	Inf	50.0442	1998	1	769	241	769	337	41597	2732	2843228	codex T-Cell MYB	T-Cell	NA	MYB	NA	GSE59657	GSM1519641_MYB.bed	0	24032
1	2971	sheffield_dnase	Inf	343.463	200	1	17	999	999	339	369	4530	2884456	Ubiquitous CGI promoters	NA	NA	NA	NA	NA	97.bed	0	569
1	249	codex	Inf	87.7111	917	1	416	606	606	341	7885	3813	2876940	Acute myelomonocytic leukaemia cell line carrying inv(16) translocation (CBFbeta	Leukaemia cell	NA	FLI1	NA	GSE46044	GSM1122312_FLI1.bed	0	4027
1	300	codex	Inf	47.7894	2035	1	794	227	794	341	44873	2695	2839952	codex T-Cell MYB	T-Cell	NA	MYB	NA	GSE59657	GSM1519635_MYB.bed	0	26035
1	365	codex	Inf	44.3442	2171	1	838	183	838	341	54157	2559	2830668	K562 erythrocytic leukaemia cells (ATCC CCL-243) were grown according to standar	Erythrocytic leukaemia cells	NA	POLR2A	NA	GSE32509	GSM831016_POLR2A.bed	0	35672
1	342	codex	Inf	67.2578	1475	1	595	431	595	342	19309	3255	2865516	Kasumi-1 (AML FAB M2) with t(8;21) translocation and RUNX1/ETO siRNA derived fro	Acute Myeloid Leukemia	NA	POLR2A	NA	GSE29225	GSM722710_POLR2A.bed	0	10018
1	816	encode_tfbs	Inf	50.1218	1936	1	768	258	768	342	39295	2794	2845530	ChIP H1-hESC Znf143_(16618-1-AP)	H1-hESC	NA	Znf143_(16618-1-AP)	None	NA	wgEncodeAwgTfbsSydhH1hescZnf143IggrabUniPk.narrowPeak	0	30687
1	535	encode_tfbs	Inf	154.271	366	1	153	876	876	343	1567	4364	2883258	ChIP GM12878 ATF3	GM12878	NA	ATF3	None	NA	wgEncodeAwgTfbsHaibGm12878Atf3Pcr1xUniPk.narrowPeak	0	1677
1	1058	encode_tfbs	Inf	43.7622	2158	1	845	187	845	344	54271	2572	2830554	ChIP GM12892 CTCF	GM12892	NA	CTCF	None	NA	wgEncodeAwgTfbsUtaGm12892CtcfUniPk.narrowPeak	0	48306
1	362	codex	Inf	77.5997	1128	1	497	538	538	345	11621	3602	2873204	K562 erythrocytic leukaemia cells (ATCC CCL-243) were grown according to standar	Erythrocytic leukaemia cells	NA	KDM5B	NA	GSE32509	GSM831011_KDM5B.bed	0	5601
1	1037	encode_tfbs	Inf	51.5303	1853	1	754	280	754	345	35611	2877	2849214	ChIP PBDE Pol2	PBDE	NA	Pol2	None	NA	wgEncodeAwgTfbsSydhPbdePol2UcdUniPk.narrowPeak	0	18332
1	802	encode_tfbs	Inf	91.0492	818	1	390	646	646	346	6612	3912	2878213	ChIP H1-hESC c-Myc	H1-hESC	NA	c-Myc	None	NA	wgEncodeAwgTfbsSydhH1hescCmycIggrabUniPk.narrowPeak	0	4551
1	281	codex	Inf	53.3598	1792	1	737	300	737	346	32583	2938	2852242	T cell Lymphoblastic Lymphoma cell line carrying t(7;9) translocation (TCRB-NOTC	Lymphoma cell	NA	P300	NA	GSE51800	GSM1252943_P300.bed	0	19253
1	1555	sheffield_dnase	Inf	405.76	168	1	7	1031	1031	346	263	4562	2884562	Complex tissue specific	NA	NA	NA	NA	NA	146.bed	0	431
1	818	encode_tfbs	Inf	53.8978	1779	1	732	307	732	347	31875	2951	2852950	ChIP HCT-116 TCF7L2	HCT-116	NA	TCF7L2	None	NA	wgEncodeAwgTfbsSydhHct116Tcf7l2UcdUniPk.narrowPeak	0	19463
1	289	codex	Inf	74.5874	1217	1	533	510	533	348	13337	3513	2871488	MM1-S cell line cell line treated with DMSO for 6 hours.	Multiple myeloma cell	NA	CDK9	NA	GSE50625	GSM1313924_CDK9.bed	0	7705
1	730	encode_tfbs	Inf	48.3776	1950	1	787	255	787	348	41243	2780	2843582	ChIP U87 Pol2-4H8	U87	NA	Pol2-4H8	None	NA	wgEncodeAwgTfbsHaibU87Pol24h8V0416101UniPk.narrowPeak	0	22873
1	889	encode_tfbs	Inf	200.27	232	1	79	967	967	349	743	4498	2884082	ChIP HepG2 IRF3	HepG2	NA	IRF3	None	NA	wgEncodeAwgTfbsSydhHepg2Irf3IggrabUniPk.narrowPeak	0	684
1	766	encode_tfbs	Inf	91.7845	781	1	383	664	664	349	6206	3949	2878619	ChIP GM12878 RFX5_(200-401-194)	GM12878	NA	RFX5_(200-401-194)	None	NA	wgEncodeAwgTfbsSydhGm12878Rfx5200401194IggmusUniPk.narrowPeak	0	4341
1	2864	sheffield_dnase	Inf	231.945	206	1	52	994	994	349	568	4524	2884257	Epithelial;Fibroblast;Brain;Hematopoietic;Primitive;Stem;Endothelial;Muscle;Colo	NA	NA	NA	NA	NA	84.bed	0	774
1	1061	encode_tfbs	Inf	44.4133	2084	1	835	211	835	349	50268	2646	2834557	ChIP GM19240 CTCF	GM19240	NA	CTCF	None	NA	wgEncodeAwgTfbsUtaGm19240CtcfUniPk.narrowPeak	0	46036
1	1082	encode_tfbs	Inf	40.0289	2272	1	885	162	885	349	65145	2458	2819680	ChIP MCF-7 CTCF	MCF-7	NA	CTCF	serum_stimulated_media	NA	wgEncodeAwgTfbsUtaMcf7CtcfSerumstimUniPk.narrowPeak	0	58608
1	1033	encode_tfbs	Inf	88.7086	831	1	408	641	641	350	6906	3899	2877919	ChIP NT2-D1 YY1	NT2-D1	NA	YY1	None	NA	wgEncodeAwgTfbsSydhNt2d1Yy1UcdUniPk.narrowPeak	0	4862
1	69	cistrome_cistrome	Inf	32.5762	2958	1	1014	39	1014	351	140621	1772	2744204	cistrome_cistrome MCF-7 PolII	MCF-7	breast	PolII	DMSO(3hr)	NA	Human_MCF-7_PolII_DMSO-3hr_Liu.bed	0	34878
1	731	encode_tfbs	Inf	102.818	615	1	313	742	742	352	4185	4115	2880640	ChIP A549 BHLHE40	A549	NA	BHLHE40	None	NA	wgEncodeAwgTfbsSydhA549Bhlhe40IggrabUniPk.narrowPeak	0	3123
1	286	codex	Inf	57.9499	1682	1	696	358	696	352	27193	3048	2857632	Untreated Jurkat T-ALL cell line.	Leukemia cell	NA	CDK7	NA	GSE50625	GSM1296385_CDK7.bed	0	14641
1	225	codex	Inf	31.7457	3141	1	1033	25	1033	353	169101	1589	2715724	GM12878 cell from ENCODE project.	B-cells	NA	RUNX3	NA	GSE32465	GSM1010893_RUNX3.bed	0	104018
1	1170	sheffield_dnase	Inf	171.797	271	1	124	933	933	353	1018	4459	2883807	Hematopoietic;Liver	NA	NA	NA	NA	NA	1025.bed	0	1289
1	644	encode_tfbs	Inf	63.6112	1485	1	630	428	630	353	20599	3245	2864226	ChIP HepG2 NRSF	HepG2	NA	NRSF	None	NA	wgEncodeAwgTfbsHaibHepg2NrsfV0416101UniPk.narrowPeak	0	12828
1	625	encode_tfbs	Inf	105.435	561	1	297	768	768	355	3675	4169	2881150	ChIP HepG2 ATF3	HepG2	NA	ATF3	None	NA	wgEncodeAwgTfbsHaibHepg2Atf3V0416101UniPk.narrowPeak	0	3291
1	815	encode_tfbs	Inf	80.7103	936	1	468	603	603	357	8790	3794	2876035	ChIP H1-hESC USF2	H1-hESC	NA	USF2	None	NA	wgEncodeAwgTfbsSydhH1hescUsf2IggrabUniPk.narrowPeak	0	6952
1	138	cistrome_cistrome	Inf	35.3219	2517	1	971	100	971	357	89990	2213	2794835	cistrome_cistrome VCaP Polll	VCaP	prostate	Polll	regular medium	NA	Human_VCaP_Polll_regular-medium_Chinnaiyan.bed	0	21886
1	600	encode_tfbs	Inf	73.5783	1158	1	542	533	542	359	12655	3572	2872170	ChIP H1-hESC p300	H1-hESC	NA	p300	None	NA	wgEncodeAwgTfbsHaibH1hescP300V0416102UniPk.narrowPeak	0	8934
1	170	cistrome_epigenome	Inf	30.7861	3076	1	1047	28	1047	359	164340	1654	2720485	cistrome_epigenome LnCaP H3K4me3	LnCaP	prostate	H3K4me3	regular medium	NA	Human_LnCaP_H3K4me3_regular-medium_Chinnaiyan.bed	0	24259
1	184	cistrome_epigenome	Inf	29.8744	3419	1	1071	5	1071	359	231498	1311	2653327	cistrome_epigenome MCF-7 H3K4me3	MCF-7	breast	H3K4me3	E2(3hr)	NA	Human_MCF-7_H3K4me3_E2-3hr_Liu.bed	0	46616
1	1070	encode_tfbs	Inf	52.5584	1747	1	747	328	747	359	31771	2983	2853054	ChIP HepG2 Pol2	HepG2	NA	Pol2	None	NA	wgEncodeAwgTfbsUtaHepg2Pol2UniPk.narrowPeak	0	15108
1	961	encode_tfbs	Inf	42.0991	2085	1	866	210	866	359	53026	2645	2831799	ChIP K562 JunD	K562	NA	JunD	None	NA	wgEncodeAwgTfbsSydhK562JundIggrabUniPk.narrowPeak	0	40052
1	186	cistrome_epigenome	Inf	30.016	3252	1	1066	14	1066	360	197082	1478	2687743	cistrome_epigenome MCF-7 H3K9ac	MCF-7	breast	H3K9ac	DMSO(3hr)	NA	Human_MCF-7_H3K9ac_DMSO-3hr_Liu.bed	0	37717
1	353	codex	Inf	86.4736	801	1	424	654	654	360	6780	3929	2878045	K562 erythrocytic leukaemia cells (ATCC CCL-243) were grown according to standar	Erythrocytic leukaemia cells	NA	KDM5C	NA	GSE32509	GSM831000_JARID1C.bed	0	3472
1	376	codex	Inf	57.8899	1642	1	698	381	698	360	26231	3088	2858594	K562 erythrocytic leukaemia cells (ATCC CCL-243) were grown according to standar	Embryonic Stem Cell	NA	RBBP5	NA	GSE32509	GSM831038_RBBPS.bed	0	12525
1	729	encode_tfbs	Inf	65.1181	1360	1	616	463	616	360	17771	3370	2867054	ChIP U87 NRSF	U87	NA	NRSF	None	NA	wgEncodeAwgTfbsHaibU87NrsfPcr2xUniPk.narrowPeak	0	11746
1	525	encode_tfbs	Inf	62.2745	1437	1	640	440	640	360	20068	3293	2864757	ChIP A549 YY1_(SC-281)	A549	NA	YY1_(SC-281)	EtOH_0.02pct	NA	wgEncodeAwgTfbsHaibA549Yy1cV0422111Etoh02UniPk.narrowPeak	0	10259
1	579	encode_tfbs	Inf	54.7923	1685	1	722	357	722	360	28839	3045	2855986	ChIP GM12891 Pol2	GM12891	NA	Pol2	None	NA	wgEncodeAwgTfbsHaibGm12891Pol2Pcr1xUniPk.narrowPeak	0	16585
1	651	encode_tfbs	Inf	48.4859	1825	1	786	292	786	360	36863	2905	2847962	ChIP HepG2 SP1	HepG2	NA	SP1	None	NA	wgEncodeAwgTfbsHaibHepg2Sp1Pcr1xUniPk.narrowPeak	0	25477
1	523	encode_tfbs	Inf	68.3957	1240	1	582	500	582	361	14910	3490	2869915	ChIP A549 USF-1	A549	NA	USF-1	EtOH_0.02pct	NA	wgEncodeAwgTfbsHaibA549Usf1Pcr1xEtoh02UniPk.narrowPeak	0	11932
1	1372	sheffield_dnase	Inf	142.749	309	1	172	909	909	361	1407	4421	2883418	Complex tissue specific	NA	NA	NA	NA	NA	1259.bed	0	1716
1	767	encode_tfbs	Inf	60.0388	1553	1	672	410	672	361	23298	3177	2861527	ChIP GM12878 SIN3A_(NB600-1263)	GM12878	NA	SIN3A_(NB600-1263)	None	NA	wgEncodeAwgTfbsSydhGm12878Sin3anb6001263IggmusUniPk.narrowPeak	0	10392
1	616	encode_tfbs	Inf	56.1927	1666	1	710	371	710	361	27636	3064	2857189	ChIP H1-hESC USF-1	H1-hESC	NA	USF-1	None	NA	wgEncodeAwgTfbsHaibH1hescUsf1Pcr1xUniPk.narrowPeak	0	26042
1	1060	encode_tfbs	Inf	44.8613	1967	1	831	252	831	361	45065	2763	2839760	ChIP GM19239 CTCF	GM19239	NA	CTCF	None	NA	wgEncodeAwgTfbsUtaGm19239CtcfUniPk.narrowPeak	0	41085
1	2703	sheffield_dnase	Inf	162.556	261	1	140	946	946	362	1043	4469	2883782	Hematopoietic	NA	NA	NA	NA	NA	629.bed	0	1303
1	1093	encode_tfbs	Inf	40.3981	2088	1	881	205	881	362	55355	2642	2829470	ChIP AG04449 CTCF	AG04449	NA	CTCF	None	NA	wgEncodeAwgTfbsUwAg04449CtcfUniPk.narrowPeak	0	50260
1	418	encode_segmentation	Inf	31.7486	2848	1	1032	55	1032	363	131286	1882	2753539	TSS Segments	GM12878	NA	NA	NA	ENCODE segmentation	Gm12878_TSS.bed	0	34222
1	620	encode_tfbs	Inf	89.2	721	1	405	686	686	364	5807	4009	2879018	ChIP HCT-116 ZBTB33	HCT-116	NA	ZBTB33	None	NA	wgEncodeAwgTfbsHaibHct116Zbtb33V0416101UniPk.narrowPeak	0	4325
1	557	encode_tfbs	Inf	74.0047	1090	1	536	555	555	364	11626	3640	2873199	ChIP GM12878 Pbx3	GM12878	NA	Pbx3	None	NA	wgEncodeAwgTfbsHaibGm12878Pbx3Pcr1xUniPk.narrowPeak	0	9941
1	1281	sheffield_dnase	Inf	159.428	255	1	142	949	949	364	1030	4475	2883795	Hematopoietic;Stem;Brain	NA	NA	NA	NA	NA	1156.bed	0	1285
1	829	encode_tfbs	Inf	73.7294	1076	1	539	558	558	366	11476	3654	2873349	ChIP HeLa-S3 BRCA1_(A300-000A)	HeLa-S3	NA	BRCA1_(A300-000A)	None	NA	wgEncodeAwgTfbsSydhHelas3Brca1a300IggrabUniPk.narrowPeak	0	8114
1	478	encode_tfbs	Inf	61.5774	1426	1	652	444	652	366	20066	3304	2864759	ChIP K562 CHD1_(A301-218A)	K562	NA	CHD1_(A301-218A)	None	NA	wgEncodeAwgTfbsBroadK562Chd1a301218aUniPk.narrowPeak	0	9350
1	488	encode_tfbs	Inf	49.2777	1756	1	777	321	777	366	34152	2974	2850673	ChIP K562 RBBP5_(A300-109A)	K562	NA	RBBP5_(A300-109A)	None	NA	wgEncodeAwgTfbsBroadK562Rbbp5a300109aUniPk.narrowPeak	0	14258
1	1051	encode_tfbs	Inf	41.2236	2038	1	872	224	872	366	52026	2692	2832799	ChIP Fibrobl CTCF	Fibrobl	NA	CTCF	None	NA	wgEncodeAwgTfbsUtaFibroblCtcfUniPk.narrowPeak	0	45978
1	804	encode_tfbs	Inf	87.813	720	1	414	687	687	367	5888	4010	2878937	ChIP H1-hESC GTF2F1_(AB28179)	H1-hESC	NA	GTF2F1_(AB28179)	None	NA	wgEncodeAwgTfbsSydhH1hescGtf2f1IggrabUniPk.narrowPeak	0	3548
1	904	encode_tfbs	Inf	78.7595	899	1	487	614	614	367	8574	3831	2876251	ChIP HepG2 RFX5_(200-401-194)	HepG2	NA	RFX5_(200-401-194)	None	NA	wgEncodeAwgTfbsSydhHepg2Rfx5200401194IggrabUniPk.narrowPeak	0	6017
1	607	encode_tfbs	Inf	100.174	547	1	323	779	779	368	3759	4183	2881066	ChIP H1-hESC SIX5	H1-hESC	NA	SIX5	None	NA	wgEncodeAwgTfbsHaibH1hescSix5Pcr1xUniPk.narrowPeak	0	3425
1	715	encode_tfbs	Inf	56.0396	1611	1	713	391	713	368	26330	3119	2858495	ChIP SK-N-SH Sin3Ak-20	SK-N-SH	NA	Sin3Ak-20	None	NA	wgEncodeAwgTfbsHaibSknshSin3ak20V0416101UniPk.narrowPeak	0	15561
1	169	cistrome_epigenome	Inf	30.6575	2848	1	1052	55	1052	369	135785	1882	2749040	cistrome_epigenome LnCaP H3K4me3	LnCaP	prostate	H3K4me3	Vehicle	NA	Human_LnCaP_H3K4me3_Vehicle_Brown.bed	0	22631
1	216	cistrome_epigenome	Inf	29.128	3266	1	1092	13	1092	369	205232	1464	2679593	cistrome_epigenome VCaP H3K4me3	VCaP	prostate	H3K4me3	regular medium	NA	Human_VCaP_H3K4me3_regular-medium_Chinnaiyan.bed	0	31540
1	252	codex	Inf	74.9046	1027	1	529	578	578	369	10658	3703	2874167	Acute myelomonocytic leukaemia cell line carrying inv(16) translocation (CBFbeta	Leukaemia cell	NA	SPI1	NA	GSE46044	GSM1122315_SPI1.bed	0	5553
1	915	encode_tfbs	Inf	59.8318	1479	1	676	430	676	369	21794	3251	2863031	ChIP HUVEC Pol2	HUVEC	NA	Pol2	None	NA	wgEncodeAwgTfbsSydhHuvecPol2UniPk.narrowPeak	0	12305
1	222	cistrome_epigenome	Inf	29.1412	3235	1	1091	17	1091	370	199467	1495	2685358	cistrome_epigenome metastatic prostate cancer tissue H3K4me3	metastatic prostate cancer tissue	prostate	H3K4me3	No treatment	NA	Human_metastatic-prostate-cancer-tissue_H3K4me3_No-treatment_Chinnaiyan.bed	0	29141
1	187	cistrome_epigenome	Inf	28.8375	3354	1	1102	9	1102	371	224964	1376	2659861	cistrome_epigenome MCF-7 H3K9ac	MCF-7	breast	H3K9ac	E2(3hr)	NA	Human_MCF-7_H3K9ac_E2-3hr_Liu.bed	0	42367
1	276	codex	Inf	81.7961	802	1	459	653	653	371	7165	3928	2877660	T cell Lymphoblastic Lymphoma cell line carrying t(7;9) translocation (TCRB-NOTC	Lymphoma cell	NA	RBPJ	NA	GSE51800	GSM1252934_RBPJ.bed	0	4115
1	352	codex	Inf	73.7875	1026	1	537	579	579	372	10795	3704	2874030	K562 erythrocytic leukaemia cells (ATCC CCL-243) were grown according to standar	Erythrocytic leukaemia cells	NA	HDAC2	NA	GSE32509	GSM830995_HDAC2.bed	0	5605
1	796	encode_tfbs	Inf	63.3975	1312	1	633	481	633	372	17356	3418	2867469	ChIP H1-hESC Bach1_(sc-14700)	H1-hESC	NA	Bach1_(sc-14700)	None	NA	wgEncodeAwgTfbsSydhH1hescBach1sc14700IggrabUniPk.narrowPeak	0	11457
1	1003	encode_tfbs	Inf	54.8436	1605	1	721	395	721	372	26755	3125	2858070	ChIP K562 UBTF_(SAB1404509)	K562	NA	UBTF_(SAB1404509)	None	NA	wgEncodeAwgTfbsSydhK562Ubtfsab1404509IggmusUniPk.narrowPeak	0	13692
1	712	encode_tfbs	Inf	55.1478	1587	1	719	398	719	373	26160	3143	2858665	ChIP SK-N-SH NRSF	SK-N-SH	NA	NRSF	None	NA	wgEncodeAwgTfbsHaibSknshNrsfPcr2xUniPk.narrowPeak	0	18845
1	940	encode_tfbs	Inf	61.2696	1357	1	657	464	657	374	18814	3373	2866011	ChIP K562 c-Myc	K562	NA	c-Myc	IFNa6h	NA	wgEncodeAwgTfbsSydhK562CmycIfna6hUniPk.narrowPeak	0	10583
1	254	codex	Inf	45.4605	1791	1	822	301	822	375	38159	2939	2846666	Acute myelomonocytic leukaemia cell line carrying inv(16) translocation (CBFbeta	Leukaemia cell	NA	HDAC1	NA	GSE46044	GSM1122318_HDAC1.bed	0	20782
1	555	encode_tfbs	Inf	49.941	1693	1	772	351	772	375	31844	3037	2852981	ChIP GM12878 PAX5-C20	GM12878	NA	PAX5-C20	None	NA	wgEncodeAwgTfbsHaibGm12878Pax5c20Pcr1xUniPk.narrowPeak	0	25342
1	575	encode_tfbs	Inf	107.192	430	1	288	839	839	376	2687	4300	2882138	ChIP GM12878 ZBTB33	GM12878	NA	ZBTB33	None	NA	wgEncodeAwgTfbsHaibGm12878Zbtb33Pcr1xUniPk.narrowPeak	0	2144
1	878	encode_tfbs	Inf	59.5419	1424	1	680	446	680	376	20752	3306	2864073	ChIP HepG2 BHLHE40_(NB100-1800)	HepG2	NA	BHLHE40_(NB100-1800)	None	NA	wgEncodeAwgTfbsSydhHepg2Bhlhe40cIggrabUniPk.narrowPeak	0	14628
1	463	encode_tfbs	Inf	42.9753	1884	1	852	274	852	376	43764	2846	2841061	ChIP H1-hESC RBBP5_(A300-109A)	H1-hESC	NA	RBBP5_(A300-109A)	None	NA	wgEncodeAwgTfbsBroadH1hescRbbp5a300109aUniPk.narrowPeak	0	16151
1	705	encode_tfbs	Inf	65.8265	1184	1	610	521	610	377	14561	3546	2870264	ChIP PANC-1 Sin3Ak-20	PANC-1	NA	Sin3Ak-20	None	NA	wgEncodeAwgTfbsHaibPanc1Sin3ak20V0416101UniPk.narrowPeak	0	7182
1	691	encode_tfbs	Inf	88.9232	638	1	406	728	728	378	5053	4092	2879772	ChIP K562 SRF	K562	NA	SRF	None	NA	wgEncodeAwgTfbsHaibK562SrfV0416101UniPk.narrowPeak	0	4717
1	253	codex	Inf	37.7464	2083	1	922	212	922	378	58914	2647	2825911	Acute myelomonocytic leukaemia cell line carrying inv(16) translocation (CBFbeta	Leukaemia cell	NA	EP300	NA	GSE46044	GSM1122317_EP300.bed	0	33890
1	2393	sheffield_dnase	Inf	129.361	275	1	207	929	929	379	1376	4455	2883449	Epithelial;Fibroblast;Brain;Hematopoietic;Primitive;Skin;Stem;Endothelial;Muscle	NA	NA	NA	NA	NA	251.bed	0	1651
1	1049	encode_tfbs	Inf	36.8526	2143	1	946	191	946	379	63463	2587	2821362	ChIP A549 CTCF	A549	NA	CTCF	None	NA	wgEncodeAwgTfbsUtaA549CtcfUniPk.narrowPeak	0	55351
1	303	codex	Inf	45.1715	1772	1	828	311	828	380	37757	2958	2847068	codex T-Cell MYB	T-Cell	NA	MYB	NA	GSE59657	GSM1519643_MYB.bed	0	21401
1	387	codex	Inf	42.6605	1841	1	857	283	857	380	42459	2889	2842366	Cell line: Germinal center B cells. Chip antibody: BCL6	B-Cells	NA	BCL6	NA	GSE43350	GSM898060_BCL6.bed	0	23912
1	519	encode_tfbs	Inf	76.7393	862	1	510	631	631	381	8352	3868	2876473	ChIP A549 SIX5	A549	NA	SIX5	EtOH_0.02pct	NA	wgEncodeAwgTfbsHaibA549Six5V0422111Etoh02UniPk.narrowPeak	0	4909
1	954	encode_tfbs	Inf	81.3685	723	1	461	683	683	382	6391	4007	2878434	ChIP K562 GTF2F1_(AB28179)	K562	NA	GTF2F1_(AB28179)	None	NA	wgEncodeAwgTfbsSydhK562Gtf2f1ab28179IggrabUniPk.narrowPeak	0	3621
1	77	cistrome_cistrome	Inf	32.5051	2379	1	1016	129	1016	382	87075	2351	2797750	cistrome_cistrome MCF-7 PolII	MCF-7	breast	PolII	No treatment	NA	Human_MCF-7_PolII_No-treatment_Stunnenberg.bed	0	25797
1	944	encode_tfbs	Inf	77.1519	818	1	503	646	646	383	7791	3912	2877034	ChIP K562 c-Myc	K562	NA	c-Myc	None	NA	wgEncodeAwgTfbsSydhK562CmycUniPk.narrowPeak	0	5023
1	867	encode_tfbs	Inf	49.0813	1672	1	778	369	778	383	31812	3058	2853013	ChIP HeLa-S3 TBP	HeLa-S3	NA	TBP	None	NA	wgEncodeAwgTfbsSydhHelas3TbpIggrabUniPk.narrowPeak	0	18489
1	748	encode_tfbs	Inf	73.5634	911	1	543	609	609	384	9343	3819	2875482	ChIP GM12878 ELK1_(1277-1)	GM12878	NA	ELK1_(1277-1)	None	NA	wgEncodeAwgTfbsSydhGm12878Elk112771IggmusUniPk.narrowPeak	0	5584
1	1083	encode_tfbs	Inf	36.7835	2086	1	948	208	948	386	60576	2644	2824249	ChIP MCF-7 CTCF	MCF-7	NA	CTCF	serum_starved_media	NA	wgEncodeAwgTfbsUtaMcf7CtcfSerumstvdUniPk.narrowPeak	0	54343
1	879	encode_tfbs	Inf	110.023	340	1	272	889	889	387	2030	4390	2882795	ChIP HepG2 BRCA1_(A300-000A)	HepG2	NA	BRCA1_(A300-000A)	None	NA	wgEncodeAwgTfbsSydhHepg2Brca1a300IggrabUniPk.narrowPeak	0	1497
1	578	encode_tfbs	Inf	50.6164	1582	1	760	400	760	387	28322	3148	2856503	ChIP GM12891 Pol2-4H8	GM12891	NA	Pol2-4H8	None	NA	wgEncodeAwgTfbsHaibGm12891Pol24h8Pcr1xUniPk.narrowPeak	0	16236
1	1141	encode_tfbs	Inf	38.2715	1980	1	913	247	913	387	53272	2750	2831553	ChIP SK-N-SH_RA CTCF	SK-N-SH_RA	NA	CTCF	None	NA	wgEncodeAwgTfbsUwSknshraCtcfUniPk.narrowPeak	0	46232
1	213	cistrome_epigenome	Inf	26.8148	3448	1	1158	4	1158	388	262924	1282	2621901	cistrome_epigenome VCaP H3K4me2	VCaP	prostate	H3K4me2	regular medium	NA	Human_VCaP_H3K4me2_regular-medium_Chinnaiyan.bed	0	50201
1	12	cistrome_cistrome	Inf	31.833	2337	1	1029	137	1029	389	85851	2393	2798974	cistrome_cistrome Caco-2(differentiated) CDX2	Caco-2(differentiated)	intestine	CDX2	No treatment	NA	Human_Caco-2-differentiated_CDX2_No-treatment_Shivdasani.bed	0	39243
1	166	cistrome_epigenome	Inf	29.332	2664	1	1087	79	1087	389	121478	2066	2763347	cistrome_epigenome LnCaP H3K4me3	LnCaP	prostate	H3K4me3	DHT(4hr)	NA	Human_LnCaP_H3K4me3_DHT-4hr_Brown.bed	0	22170
1	698	encode_tfbs	Inf	55.5749	1404	1	717	450	717	389	21760	3326	2863065	ChIP K562 USF-1	K562	NA	USF-1	None	NA	wgEncodeAwgTfbsHaibK562Usf1V0416101UniPk.narrowPeak	0	18521
1	1089	encode_tfbs	Inf	36.755	2061	1	949	216	949	389	59361	2669	2825464	ChIP NHEK CTCF	NHEK	NA	CTCF	None	NA	wgEncodeAwgTfbsUtaNhekCtcfUniPk.narrowPeak	0	53797
1	585	encode_tfbs	Inf	47.8719	1642	1	792	381	792	391	31689	3088	2853136	ChIP GM12892 Pol2-4H8	GM12892	NA	Pol2-4H8	None	NA	wgEncodeAwgTfbsHaibGm12892Pol24h8V0416102UniPk.narrowPeak	0	17407
1	1068	encode_tfbs	Inf	81.2398	669	1	465	709	709	392	5836	4061	2878989	ChIP HepG2 c-Myc	HepG2	NA	c-Myc	None	NA	wgEncodeAwgTfbsUtaHepg2CmycUniPk.narrowPeak	0	4413
1	807	encode_tfbs	Inf	60.4827	1220	1	666	508	666	392	16478	3510	2868347	ChIP H1-hESC Max	H1-hESC	NA	Max	None	NA	wgEncodeAwgTfbsSydhH1hescMaxUcdUniPk.narrowPeak	0	11129
1	71	cistrome_cistrome	Inf	27.3006	3049	1	1145	31	1145	392	179638	1681	2705187	cistrome_cistrome MCF-7 PolII	MCF-7	breast	PolII	E2(3hr)	NA	Human_MCF-7_PolII_E2-3hr_Liu.bed	0	40165
1	105	cistrome_cistrome	Inf	31.8736	2317	1	1027	147	1027	392	84338	2413	2800487	cistrome_cistrome NB4 cells PolII	NB4 cells	hematopoietic stem cell	PolII	ATRA(48hr)	NA	Human_NB4-cells_PolII_ATRA-48hr_Stunnenberg.bed	0	22118
1	215	cistrome_epigenome	Inf	28.7096	2729	1	1106	71	1106	393	130826	2001	2753999	cistrome_epigenome VCaP H3K4me3	VCaP	prostate	H3K4me3	R1881(16hr)	NA	Human_VCaP_H3K4me3_R1881-16hr_Chinnaiyan.bed	0	20760
1	505	encode_tfbs	Inf	61.4929	1169	1	653	527	653	394	15322	3561	2869503	ChIP A549 ELF1_(SC-631)	A549	NA	ELF1_(SC-631)	EtOH_0.02pct	NA	wgEncodeAwgTfbsHaibA549Elf1V0422111Etoh02UniPk.narrowPeak	0	8611
1	1000	encode_tfbs	Inf	107.475	318	1	287	901	901	396	1932	4412	2882893	ChIP K562 TFIIIC-110	K562	NA	TFIIIC-110	None	NA	wgEncodeAwgTfbsSydhK562Tf3c110UniPk.narrowPeak	0	1858
1	301	codex	Inf	45.2415	1680	1	826	360	826	396	34725	3050	2850100	codex T-Cell MYB	T-Cell	NA	MYB	NA	GSE59657	GSM1519639_MYB.bed	0	20147
1	142	cistrome_cistrome	Inf	31.7809	2283	1	1031	159	1031	397	82230	2447	2802595	cistrome_cistrome lymphoblastoid(GM10861) VDR	lymphoblastoid(GM10861)	hematopoietic stem cell	VDR	No treatment	NA	Human_lymphoblastoid-GM10861_VDR_No-treatment_Knight.bed	0	26097
1	657	encode_tfbs	Inf	51.9275	1434	1	751	441	751	398	23958	3296	2860867	ChIP HepG2 USF-1	HepG2	NA	USF-1	None	NA	wgEncodeAwgTfbsHaibHepg2Usf1Pcr1xUniPk.narrowPeak	0	21890
1	946	encode_tfbs	Inf	38.1026	1878	1	916	278	916	398	49012	2852	2835813	ChIP K562 COREST_(sc-30189)	K562	NA	COREST_(sc-30189)	None	NA	wgEncodeAwgTfbsSydhK562Corestsc30189IggrabUniPk.narrowPeak	0	35741
1	694	encode_tfbs	Inf	82.9007	603	1	448	750	750	400	5076	4127	2879749	ChIP K562 TAF7_(SC-101167)	K562	NA	TAF7_(SC-101167)	None	NA	wgEncodeAwgTfbsHaibK562Taf7sc101167V0416101UniPk.narrowPeak	0	3422
1	561	encode_tfbs	Inf	45.6244	1644	1	820	380	820	400	33256	3086	2851569	ChIP GM12878 POU2F2	GM12878	NA	POU2F2	None	NA	wgEncodeAwgTfbsHaibGm12878Pou2f2Pcr1xUniPk.narrowPeak	0	22891
1	959	encode_tfbs	Inf	58.7955	1197	1	685	516	685	401	16523	3533	2868302	ChIP K562 IRF1	K562	NA	IRF1	IFNg30	NA	wgEncodeAwgTfbsSydhK562Irf1Ifng30UniPk.narrowPeak	0	10323
1	87	cistrome_cistrome	Inf	27.2046	2831	1	1148	58	1148	402	149794	1899	2735031	cistrome_cistrome MCF-7 STAG1	MCF-7	breast	STAG1	CTCF knock out	NA	Human_MCF-7_STAG1_CTCF-knock-out_Odom.bed	0	77584
1	950	encode_tfbs	Inf	83.2089	580	1	446	763	763	403	4838	4150	2879987	ChIP K562 ELK1_(1277-1)	K562	NA	ELK1_(1277-1)	None	NA	wgEncodeAwgTfbsSydhK562Elk112771IggrabUniPk.narrowPeak	0	2961
1	88	cistrome_cistrome	Inf	26.5645	2951	1	1169	40	1169	403	169547	1779	2715278	cistrome_cistrome MCF-7 STAG1	MCF-7	breast	STAG1	E2(45min)	NA	Human_MCF-7_STAG1_E2-45min_Odom.bed	0	93033
1	1151	sheffield_dnase	Inf	122.79	229	1	233	975	975	403	1195	4501	2883630	Weak complex tissue specific	NA	NA	NA	NA	NA	1007.bed	0	1424
1	701	encode_tfbs	Inf	88.5146	507	1	410	801	801	404	3913	4223	2880912	ChIP K562 ZBTB33	K562	NA	ZBTB33	None	NA	wgEncodeAwgTfbsHaibK562Zbtb33Pcr1xUniPk.narrowPeak	0	3285
1	104	cistrome_cistrome	Inf	29.0107	2436	1	1096	115	1096	404	101893	2294	2782932	cistrome_cistrome NB4 cells PolII	NB4 cells	hematopoietic stem cell	PolII	ATRA(24hr)	NA	Human_NB4-cells_PolII_ATRA-24hr_Stunnenberg.bed	0	26728
1	774	encode_tfbs	Inf	63.3782	1009	1	634	582	634	406	12292	3721	2872533	ChIP GM12878 USF2	GM12878	NA	USF2	None	NA	wgEncodeAwgTfbsSydhGm12878Usf2IggmusUniPk.narrowPeak	0	9022
1	506	encode_tfbs	Inf	64.9375	924	1	617	604	617	407	10746	3806	2874079	ChIP A549 ETS1	A549	NA	ETS1	EtOH_0.02pct	NA	wgEncodeAwgTfbsHaibA549Ets1V0422111Etoh02UniPk.narrowPeak	0	5525
1	1077	encode_tfbs	Inf	62.9083	1006	1	636	584	636	407	12337	3724	2872488	ChIP MCF-7 c-Myc	MCF-7	NA	c-Myc	estrogen	NA	wgEncodeAwgTfbsUtaMcf7CmycEstroUniPk.narrowPeak	0	10072
1	939	encode_tfbs	Inf	60.6114	1083	1	662	557	662	407	14068	3647	2870757	ChIP K562 c-Myc	K562	NA	c-Myc	IFNa30	NA	wgEncodeAwgTfbsSydhK562CmycIfna30UniPk.narrowPeak	0	7746
1	558	encode_tfbs	Inf	44.1114	1647	1	842	377	842	407	34519	3083	2850306	ChIP GM12878 PML_(SC-71910)	GM12878	NA	PML_(SC-71910)	None	NA	wgEncodeAwgTfbsHaibGm12878Pmlsc71910V0422111UniPk.narrowPeak	0	16678
1	1131	encode_tfbs	Inf	38.1693	1785	1	915	304	915	407	45097	2945	2839728	ChIP HUVEC CTCF	HUVEC	NA	CTCF	None	NA	wgEncodeAwgTfbsUwHuvecCtcfUniPk.narrowPeak	0	37920
1	668	encode_tfbs	Inf	36.2827	1918	1	956	264	956	407	53232	2812	2831593	ChIP K562 CTCF_(SC-5916)	K562	NA	CTCF_(SC-5916)	None	NA	wgEncodeAwgTfbsHaibK562CtcfcPcr1xUniPk.narrowPeak	0	45603
1	797	encode_tfbs	Inf	95.092	386	1	361	864	864	409	2692	4344	2882133	ChIP H1-hESC BRCA1_(A300-000A)	H1-hESC	NA	BRCA1_(A300-000A)	None	NA	wgEncodeAwgTfbsSydhH1hescBrca1IggrabUniPk.narrowPeak	0	2025
1	772	encode_tfbs	Inf	48.5598	1433	1	783	442	783	409	25626	3297	2859199	ChIP GM12878 TBP	GM12878	NA	TBP	None	NA	wgEncodeAwgTfbsSydhGm12878TbpIggmusUniPk.narrowPeak	0	14893
1	984	encode_tfbs	Inf	91.0724	423	1	388	842	842	410	3099	4307	2881726	ChIP K562 RFX5_(200-401-194)	K562	NA	RFX5_(200-401-194)	None	NA	wgEncodeAwgTfbsSydhK562Rfx5IggrabUniPk.narrowPeak	0	2201
1	763	encode_tfbs	Inf	52.679	1304	1	745	485	745	410	20719	3426	2864106	ChIP GM12878 Pol2(phosphoS2)	GM12878	NA	Pol2(phosphoS2)	None	NA	wgEncodeAwgTfbsSydhGm12878Pol2s2IggmusUniPk.narrowPeak	0	9370
1	1084	encode_tfbs	Inf	33.5387	2033	1	1002	228	1002	410	63364	2697	2821461	ChIP MCF-7 CTCF	MCF-7	NA	CTCF	None	NA	wgEncodeAwgTfbsUtaMcf7CtcfUniPk.narrowPeak	0	57936
1	231	codex	Inf	59.4748	1104	1	681	550	681	411	14687	3626	2870138	Adult B cell Non-Hodgkin Lymphoma (large diffuse cell lymphoma) carrying t(8;14)	Lymphoma cell	NA	BCL6	NA	GSE44420	GSM1084801_BCL6.bed	0	8053
1	745	encode_tfbs	Inf	33.6593	2021	1	1001	231	1001	411	62496	2709	2822329	ChIP GM12878 CTCF_(SC-15914)	GM12878	NA	CTCF_(SC-15914)	None	NA	wgEncodeAwgTfbsSydhGm12878Ctcfsc15914c20UniPk.narrowPeak	0	55551
1	559	encode_tfbs	Inf	37.087	1793	1	938	299	938	413	46722	2937	2838103	ChIP GM12878 Pol2-4H8	GM12878	NA	Pol2-4H8	None	NA	wgEncodeAwgTfbsHaibGm12878Pol24h8Pcr1xUniPk.narrowPeak	0	19234
1	947	encode_tfbs	Inf	33.1015	2020	1	1007	232	1007	413	63488	2710	2821337	ChIP K562 CTCF_(SC-15914)	K562	NA	CTCF_(SC-15914)	None	NA	wgEncodeAwgTfbsSydhK562CtcfbIggrabUniPk.narrowPeak	0	54387
1	1004	encode_tfbs	Inf	86.7401	479	1	423	819	819	414	3746	4251	2881079	ChIP K562 USF2	K562	NA	USF2	None	NA	wgEncodeAwgTfbsSydhK562Usf2IggrabUniPk.narrowPeak	0	3083
1	37	cistrome_cistrome	Inf	39.5079	1700	1	893	349	893	414	40396	3030	2844429	cistrome_cistrome LnCaP PolII	LnCaP	prostate	PolII	EtOH(16hr)	NA	Human_LnCaP_PolII_EtOH-16hr_Chinnaiyan.bed	0	20085
1	40	cistrome_cistrome	Inf	26.6489	2693	1	1165	77	1165	414	136351	2037	2748474	cistrome_cistrome MCF-7 CTCF	MCF-7	breast	CTCF	E2(45min)	NA	Human_MCF-7_CTCF_E2-45min_Odom.bed	0	76387
1	74	cistrome_cistrome	Inf	26.8988	2620	1	1156	84	1156	414	127294	2110	2757531	cistrome_cistrome MCF-7 PolII	MCF-7	breast	PolII	Fulv	NA	Human_MCF-7_PolII_Fulv_Stunnenberg.bed	0	32919
1	565	encode_tfbs	Inf	99.8083	284	1	325	918	918	415	1844	4446	2882981	ChIP GM12878 RXRA	GM12878	NA	RXRA	None	NA	wgEncodeAwgTfbsHaibGm12878RxraPcr1xUniPk.narrowPeak	0	1704
1	1503	sheffield_dnase	Inf	108.954	232	1	277	967	967	415	1364	4498	2883461	SK-N-SH_RA and Th2	NA	NA	NA	NA	NA	1404.bed	0	1596
1	682	encode_tfbs	Inf	45.3372	1501	1	824	421	824	415	29272	3229	2855553	ChIP K562 PML_(SC-71910)	K562	NA	PML_(SC-71910)	None	NA	wgEncodeAwgTfbsHaibK562Pmlsc71910V0422111UniPk.narrowPeak	0	15895
1	917	encode_tfbs	Inf	35.2521	1892	1	972	271	972	415	53544	2838	2831281	ChIP IMR90 CTCF_(SC-15914)	IMR90	NA	CTCF_(SC-15914)	None	NA	wgEncodeAwgTfbsSydhImr90CtcfbIggrabUniPk.narrowPeak	0	45920
1	1071	encode_tfbs	Inf	76.0352	638	1	518	728	728	416	5900	4092	2878925	ChIP HUVEC c-Myc	HUVEC	NA	c-Myc	None	NA	wgEncodeAwgTfbsUtaHuvecCmycUniPk.narrowPeak	0	5145
1	710	encode_tfbs	Inf	51.3459	1282	1	756	490	756	416	20710	3448	2864115	ChIP SK-N-MC FOXP2	SK-N-MC	NA	FOXP2	None	NA	wgEncodeAwgTfbsHaibSknmcFoxp2Pcr2xUniPk.narrowPeak	0	14695
1	576	encode_tfbs	Inf	70.0589	734	1	570	679	679	417	7554	3996	2877271	ChIP GM12878 ZEB1_(SC-25388)	GM12878	NA	ZEB1_(SC-25388)	None	NA	wgEncodeAwgTfbsHaibGm12878Zeb1sc25388V0416102UniPk.narrowPeak	0	4845
1	571	encode_tfbs	Inf	46.106	1456	1	815	435	815	417	27559	3274	2857266	ChIP GM12878 TCF12	GM12878	NA	TCF12	None	NA	wgEncodeAwgTfbsHaibGm12878Tcf12Pcr1xUniPk.narrowPeak	0	20437
1	482	encode_tfbs	Inf	66.6638	803	1	600	652	652	418	8822	3927	2876003	ChIP K562 HDAC2_(A300-705A)	K562	NA	HDAC2_(A300-705A)	None	NA	wgEncodeAwgTfbsBroadK562Hdac2a300705aUniPk.narrowPeak	0	5247
1	309	codex	Inf	58.8462	1050	1	683	569	683	418	13914	3680	2870911	CD34+ Umbilical Cord Blood (UCB) were differentiated into megakaryocytes for 10	Megakaryocyte	NA	RUNX1	NA	GSE24674	GSM607951_RUNX1.bed	0	7868
1	1014	encode_tfbs	Inf	36.0804	1824	1	959	294	959	418	49321	2906	2835504	ChIP MCF10A-Er-Src c-Myc	MCF10A-Er-Src	NA	c-Myc	EtOH_0.01pct	NA	wgEncodeAwgTfbsSydhMcf10aesCmycEtoh01HvdUniPk.narrowPeak	0	35153
1	1063	encode_tfbs	Inf	36.843	1769	1	947	315	947	421	46037	2961	2838788	ChIP H1-hESC CTCF	H1-hESC	NA	CTCF	None	NA	wgEncodeAwgTfbsUtaH1hescCtcfUniPk.narrowPeak	0	43247
1	594	encode_tfbs	Inf	108.3	221	1	283	981	981	422	1304	4509	2883521	ChIP H1-hESC FOSL1_(SC-183)	H1-hESC	NA	FOSL1_(SC-183)	None	NA	wgEncodeAwgTfbsHaibH1hescFosl1sc183V0416102UniPk.narrowPeak	0	1113
1	572	encode_tfbs	Inf	47.8146	1334	1	793	472	793	422	23511	3396	2861314	ChIP GM12878 TCF3_(SC-349)	GM12878	NA	TCF3_(SC-349)	None	NA	wgEncodeAwgTfbsHaibGm12878Tcf3Pcr1xUniPk.narrowPeak	0	16021
1	923	encode_tfbs	Inf	104.097	243	1	307	960	960	423	1499	4487	2883326	ChIP K562 ATF3	K562	NA	ATF3	None	NA	wgEncodeAwgTfbsSydhK562Atf3UniPk.narrowPeak	0	1233
1	908	encode_tfbs	Inf	80.4319	517	1	472	797	797	423	4395	4213	2880430	ChIP HepG2 TR4	HepG2	NA	TR4	None	NA	wgEncodeAwgTfbsSydhHepg2Tr4UcdUniPk.narrowPeak	0	2953
1	1096	encode_tfbs	Inf	32.4093	1967	1	1019	252	1019	424	61962	2763	2822863	ChIP AG09319 CTCF	AG09319	NA	CTCF	None	NA	wgEncodeAwgTfbsUwAg09319CtcfUniPk.narrowPeak	0	49675
1	1105	encode_tfbs	Inf	34.0946	1848	1	996	282	996	426	53254	2882	2831571	ChIP GM12865 CTCF	GM12865	NA	CTCF	None	NA	wgEncodeAwgTfbsUwGm12865CtcfUniPk.narrowPeak	0	44069
1	140	cistrome_cistrome	Inf	28.5038	2248	1	1113	167	1113	427	88817	2482	2796008	cistrome_cistrome lymphoblastoid(GM10855) VDR	lymphoblastoid(GM10855)	hematopoietic stem cell	VDR	No treatment	NA	Human_lymphoblastoid-GM10855_VDR_No-treatment_Knight.bed	0	25023
1	784	encode_tfbs	Inf	46.7024	1331	1	805	475	805	427	23954	3399	2860871	ChIP GM15510 NFKB	GM15510	NA	NFKB	TNFa	NA	wgEncodeAwgTfbsSydhGm15510NfkbTnfaIggrabUniPk.narrowPeak	0	12803
1	564	encode_tfbs	Inf	27.7181	2314	1	1130	149	1130	427	96369	2416	2788456	ChIP GM12878 RUNX3_(SC-101553)	GM12878	NA	RUNX3_(SC-101553)	None	NA	wgEncodeAwgTfbsHaibGm12878Runx3sc101553V0422111UniPk.narrowPeak	0	67965
1	596	encode_tfbs	Inf	67.6152	715	1	591	691	691	428	7578	4015	2877247	ChIP H1-hESC HDAC2_(SC-6296)	H1-hESC	NA	HDAC2_(SC-6296)	None	NA	wgEncodeAwgTfbsHaibH1hescHdac2sc6296V0416102UniPk.narrowPeak	0	5644
1	78	cistrome_cistrome	Inf	28.3976	2236	1	1115	168	1115	428	88265	2494	2796560	cistrome_cistrome MCF-7 PolII	MCF-7	breast	PolII	Tam	NA	Human_MCF-7_PolII_Tam_Stunnenberg.bed	0	25209
1	1125	encode_tfbs	Inf	30.9425	2009	1	1044	238	1044	428	67221	2721	2817604	ChIP HMEC CTCF	HMEC	NA	CTCF	None	NA	wgEncodeAwgTfbsUwHmecCtcfUniPk.narrowPeak	0	55897
1	953	encode_tfbs	Inf	78.5073	523	1	491	794	794	429	4559	4207	2880266	ChIP K562 GTF2B	K562	NA	GTF2B	None	NA	wgEncodeAwgTfbsSydhK562Gtf2bUniPk.narrowPeak	0	2928
1	1090	encode_tfbs	Inf	34.824	1780	1	980	306	980	429	49136	2950	2835689	ChIP ProgFib CTCF	ProgFib	NA	CTCF	None	NA	wgEncodeAwgTfbsUtaProgfibCtcfUniPk.narrowPeak	0	43918
1	837	encode_tfbs	Inf	52.9116	1119	1	743	545	743	430	16822	3611	2868003	ChIP HeLa-S3 c-Myc	HeLa-S3	NA	c-Myc	None	NA	wgEncodeAwgTfbsSydhHelas3CmycUniPk.narrowPeak	0	10226
1	739	encode_tfbs	Inf	47.0689	1258	1	798	497	798	432	22034	3472	2862791	ChIP GM12878 BHLHE40_(NB100-1800)	GM12878	NA	BHLHE40_(NB100-1800)	None	NA	wgEncodeAwgTfbsSydhGm12878Bhlhe40cIggmusUniPk.narrowPeak	0	13986
1	1140	encode_tfbs	Inf	33.8284	1804	1	999	297	999	432	51637	2926	2833188	ChIP SAEC CTCF	SAEC	NA	CTCF	None	NA	wgEncodeAwgTfbsUwSaecCtcfUniPk.narrowPeak	0	42446
1	1052	encode_tfbs	Inf	29.822	2051	1	1074	222	1074	432	72231	2679	2812594	ChIP Gliobla CTCF	Gliobla	NA	CTCF	None	NA	wgEncodeAwgTfbsUtaGlioblaCtcfUniPk.narrowPeak	0	62772
1	522	encode_tfbs	Inf	53.307	1076	1	739	558	739	433	15837	3654	2868988	ChIP A549 USF-1	A549	NA	USF-1	DEX_100nM	NA	wgEncodeAwgTfbsHaibA549Usf1Pcr1xDex100nmUniPk.narrowPeak	0	11980
1	39	cistrome_cistrome	Inf	26.9256	2319	1	1154	145	1154	433	99498	2411	2785327	cistrome_cistrome MCF-7 CTCF	MCF-7	breast	CTCF	E2(45min)	NA	Human_MCF-7_CTCF_E2-45min_Hurtado.bed	0	64017
1	1100	encode_tfbs	Inf	32.0693	1881	1	1024	275	1024	433	58235	2849	2826590	ChIP BJ CTCF	BJ	NA	CTCF	None	NA	wgEncodeAwgTfbsUwBjCtcfUniPk.narrowPeak	0	44668
1	595	encode_tfbs	Inf	64.0809	744	1	626	675	675	434	8379	3986	2876446	ChIP H1-hESC GABP	H1-hESC	NA	GABP	None	NA	wgEncodeAwgTfbsHaibH1hescGabpPcr1xUniPk.narrowPeak	0	5653
1	839	encode_tfbs	Inf	62.5043	784	1	639	662	662	434	9142	3946	2875683	ChIP HeLa-S3 E2F1	HeLa-S3	NA	E2F1	None	NA	wgEncodeAwgTfbsSydhHelas3E2f1UniPk.narrowPeak	0	5116
1	659	encode_tfbs	Inf	79.9878	423	1	475	842	842	439	3538	4307	2881287	ChIP HepG2 ZBTB33	HepG2	NA	ZBTB33	None	NA	wgEncodeAwgTfbsHaibHepg2Zbtb33Pcr1xUniPk.narrowPeak	0	2879
1	884	encode_tfbs	Inf	61.66	772	1	647	669	669	439	9098	3958	2875727	ChIP HepG2 COREST_(sc-30189)	HepG2	NA	COREST_(sc-30189)	None	NA	wgEncodeAwgTfbsSydhHepg2Corestsc30189IggrabUniPk.narrowPeak	0	5336
1	156	cistrome_epigenome	Inf	21.4578	3405	1	1311	6	1311	439	308506	1325	2576319	cistrome_epigenome Caco-2(proliferating) H3K4me2	Caco-2(proliferating)	intestine	H3K4me2	No treatment	NA	Human_Caco-2-proliferating_H3K4me2_No-treatment_Shivdasani.bed	0	105110
1	1107	encode_tfbs	Inf	30.5187	1922	1	1055	261	1055	439	63263	2808	2821562	ChIP GM12873 CTCF	GM12873	NA	CTCF	None	NA	wgEncodeAwgTfbsUwGm12873CtcfUniPk.narrowPeak	0	51005
1	652	encode_tfbs	Inf	82.4283	372	1	453	872	872	442	2985	4358	2881840	ChIP HepG2 SP2_(SC-643)	HepG2	NA	SP2_(SC-643)	None	NA	wgEncodeAwgTfbsHaibHepg2Sp2V0422111UniPk.narrowPeak	0	2626
1	843	encode_tfbs	Inf	56.8294	894	1	705	619	705	442	11776	3836	2873049	ChIP HeLa-S3 ELK4	HeLa-S3	NA	ELK4	None	NA	wgEncodeAwgTfbsSydhHelas3Elk4UcdUniPk.narrowPeak	0	5916
1	524	encode_tfbs	Inf	54.9569	921	1	720	605	720	442	12631	3809	2872194	ChIP A549 USF-1	A549	NA	USF-1	EtOH_0.02pct	NA	wgEncodeAwgTfbsHaibA549Usf1V0422111Etoh02UniPk.narrowPeak	0	8004
1	370	codex	Inf	60.56	781	1	665	664	665	443	9392	3949	2875433	K562 erythrocytic leukaemia cells (ATCC CCL-243) were grown according to standar	Embryonic Stem Cell	NA	CHD1	NA	GSE32509	GSM831025_CHD1.bed	0	4814
1	443	encode_segmentation	Inf	61.1778	753	1	658	671	671	443	8902	3977	2875923	Promoter Flank Segments	Huvec	NA	NA	NA	ENCODE segmentation	Huvec_PF.bed	0	11639
1	3009	ucsc_features	Inf	21.1213	4487	1	1326	2	1326	443	1345729	243	1539096	UCSC Repeat Masker	NA	NA	NA	NA	NA	rmsk.bed	0	5298130
1	1101	encode_tfbs	Inf	31.9164	1786	1	1026	302	1026	443	53811	2944	2831014	ChIP Caco-2 CTCF	Caco-2	NA	CTCF	None	NA	wgEncodeAwgTfbsUwCaco2CtcfUniPk.narrowPeak	0	46852
1	665	encode_tfbs	Inf	64.822	663	1	618	714	714	444	7237	4067	2877588	ChIP K562 BCLAF1_(SC-101388)	K562	NA	BCLAF1_(SC-101388)	None	NA	wgEncodeAwgTfbsHaibK562Bclaf101388Pcr1xUniPk.narrowPeak	0	4444
1	1098	encode_tfbs	Inf	32.2435	1771	1	1023	312	1023	445	52573	2959	2832252	ChIP AoAF CTCF	AoAF	NA	CTCF	None	NA	wgEncodeAwgTfbsUwAoafCtcfUniPk.narrowPeak	0	45960
1	401	codex	Inf	81.0262	374	1	466	870	870	446	3054	4356	2881771	ChIP-seq_ZNF143_HPB-ALL. ChIP assays were performed essentially as previously de	T-cell acute lymphoblastic leukemia cells	NA	ZNF143	NA	GSE39263	GSM959049_ZNF143.bed	0	1901
1	1108	encode_tfbs	Inf	34.8386	1681	1	979	359	979	446	44933	3049	2839892	ChIP GM12874 CTCF	GM12874	NA	CTCF	None	NA	wgEncodeAwgTfbsUwGm12874CtcfUniPk.narrowPeak	0	37517
1	1133	encode_tfbs	Inf	31.9734	1771	1	1025	312	1025	446	53009	2959	2831816	ChIP K562 CTCF	K562	NA	CTCF	None	NA	wgEncodeAwgTfbsUwK562CtcfUniPk.narrowPeak	0	43247
1	1104	encode_tfbs	Inf	30.7279	1832	1	1050	287	1050	446	58105	2898	2826720	ChIP GM12864 CTCF	GM12864	NA	CTCF	None	NA	wgEncodeAwgTfbsUwGm12864CtcfUniPk.narrowPeak	0	46798
1	422	encode_segmentation	Inf	38.972	1433	1	903	442	903	449	31819	3297	2853006	Promoter Flank Segments	H1hesc	NA	NA	NA	ENCODE segmentation	H1hesc_PF.bed	0	33023
1	823	encode_tfbs	Inf	30.163	1836	1	1061	285	1061	449	59395	2894	2825430	ChIP HEK293-T-REx ZNF263	HEK293-T-REx	NA	ZNF263	None	NA	wgEncodeAwgTfbsSydhHek293tZnf263UcdUniPk.narrowPeak	0	31453
1	838	encode_tfbs	Inf	40.2886	1355	1	883	465	883	450	28464	3375	2856361	ChIP HeLa-S3 COREST_(sc-30189)	HeLa-S3	NA	COREST_(sc-30189)	None	NA	wgEncodeAwgTfbsSydhHelas3Corestsc30189IggrabUniPk.narrowPeak	0	16322
1	42	cistrome_cistrome	Inf	25.1523	2314	1	1202	149	1202	451	105823	2416	2779002	cistrome_cistrome MCF-7 CTCF	MCF-7	breast	CTCF	Tam(45min)	NA	Human_MCF-7_CTCF_Tam-45min_Hurtado.bed	0	65523
1	3010	ucsc_features	Inf	24.6699	2337	1	1216	137	1216	451	109853	2393	2774972	UCSC Simple repeats	NA	NA	NA	NA	NA	simpleRepeat.bed	0	962714
1	704	encode_tfbs	Inf	45.3486	1160	1	823	530	823	451	20522	3570	2864303	ChIP PANC-1 Pol2-4H8	PANC-1	NA	Pol2-4H8	None	NA	wgEncodeAwgTfbsHaibPanc1Pol24h8V0416101UniPk.narrowPeak	0	10324
1	398	codex	Inf	64.3907	637	1	624	731	731	452	6956	4093	2877869	ChIP-seq_ZNF143_HeLa. ChIP assays were performed essentially as previously descr	Cervical cancer cells	NA	ZNF143	NA	GSE39263	GSM959045_ZNF143.bed	0	4407
1	958	encode_tfbs	Inf	53.9854	866	1	730	629	730	453	11921	3864	2872904	ChIP K562 IRF1	K562	NA	IRF1	IFNa6h	NA	wgEncodeAwgTfbsSydhK562Irf1Ifna6hUniPk.narrowPeak	0	8352
1	175	cistrome_epigenome	Inf	21.6227	2882	1	1306	51	1306	453	194116	1848	2690709	cistrome_epigenome MCF-7 H3K14ac	MCF-7	breast	H3K14ac	E2(3hr)	NA	Human_MCF-7_H3K14ac_E2-3hr_Liu.bed	0	53396
1	487	encode_tfbs	Inf	42.361	1259	1	862	496	862	453	24487	3471	2860338	ChIP K562 Pol2(b)	K562	NA	Pol2(b)	None	NA	wgEncodeAwgTfbsBroadK562Pol2bUniPk.narrowPeak	0	11424
1	1109	encode_tfbs	Inf	33.386	1692	1	1004	353	1004	453	47331	3038	2837494	ChIP GM12875 CTCF	GM12875	NA	CTCF	None	NA	wgEncodeAwgTfbsUwGm12875CtcfUniPk.narrowPeak	0	39184
1	681	encode_tfbs	Inf	46.2633	1107	1	811	549	811	454	18920	3623	2865905	ChIP K562 NRSF	K562	NA	NRSF	None	NA	wgEncodeAwgTfbsHaibK562NrsfV0416102UniPk.narrowPeak	0	15849
1	861	encode_tfbs	Inf	39.5773	1336	1	892	471	892	455	28410	3394	2856415	ChIP HeLa-S3 RFX5_(200-401-194)	HeLa-S3	NA	RFX5_(200-401-194)	None	NA	wgEncodeAwgTfbsSydhHelas3Rfx5200401194IggrabUniPk.narrowPeak	0	19284
1	614	encode_tfbs	Inf	57.043	784	1	704	662	704	456	10016	3946	2874809	ChIP H1-hESC TCF12	H1-hESC	NA	TCF12	None	NA	wgEncodeAwgTfbsHaibH1hescTcf12Pcr1xUniPk.narrowPeak	0	7833
1	2855	sheffield_dnase	Inf	75.5682	416	1	522	846	846	456	3684	4314	2881141	Hepatocyte specific	NA	NA	NA	NA	NA	825.bed	0	4090
1	455	encode_tfbs	Inf	29.0591	1885	1	1095	273	1095	456	64302	2845	2820523	ChIP Dnd41 CTCF	Dnd41	NA	CTCF	None	NA	wgEncodeAwgTfbsBroadDnd41CtcfUniPk.narrowPeak	0	50070
1	653	encode_tfbs	Inf	66.6997	553	1	599	772	772	457	5718	4177	2879107	ChIP HepG2 SRF	HepG2	NA	SRF	None	NA	wgEncodeAwgTfbsHaibHepg2SrfV0416101UniPk.narrowPeak	0	5314
1	164	cistrome_epigenome	Inf	20.3312	3239	1	1353	16	1353	457	278485	1491	2606340	cistrome_epigenome LnCaP H3K4me2	LnCaP	prostate	H3K4me2	regular medium	NA	Human_LnCaP_H3K4me2_regular-medium_Chinnaiyan.bed	0	62551
1	1110	encode_tfbs	Inf	32.8204	1680	1	1011	360	1011	457	47618	3050	2837207	ChIP GM12878 CTCF	GM12878	NA	CTCF	None	NA	wgEncodeAwgTfbsUwGm12878CtcfUniPk.narrowPeak	0	40122
1	1112	encode_tfbs	Inf	30.2342	1771	1	1059	312	1059	457	56046	2959	2828779	ChIP HA-sp CTCF	HA-sp	NA	CTCF	None	NA	wgEncodeAwgTfbsUwHaspCtcfUniPk.narrowPeak	0	46546
1	1097	encode_tfbs	Inf	29.9042	1786	1	1068	302	1068	457	57320	2944	2827505	ChIP AG10803 CTCF	AG10803	NA	CTCF	None	NA	wgEncodeAwgTfbsUwAg10803CtcfUniPk.narrowPeak	0	47656
1	1075	encode_tfbs	Inf	29.6554	1826	1	1079	291	1079	457	59874	2904	2824951	ChIP K562 CTCF	K562	NA	CTCF	None	NA	wgEncodeAwgTfbsUtaK562CtcfUniPk.narrowPeak	0	56058
1	1113	encode_tfbs	Inf	28.0102	1993	1	1126	243	1126	457	73071	2737	2811754	ChIP HBMEC CTCF	HBMEC	NA	CTCF	None	NA	wgEncodeAwgTfbsUwHbmecCtcfUniPk.narrowPeak	0	58376
1	459	encode_tfbs	Inf	46.4736	1059	1	809	565	809	458	17783	3671	2867042	ChIP H1-hESC CHD1_(A301-218A)	H1-hESC	NA	CHD1_(A301-218A)	None	NA	wgEncodeAwgTfbsBroadH1hescChd1a301218aUniPk.narrowPeak	0	7247
1	509	encode_tfbs	Inf	41.9821	1236	1	870	504	870	458	24099	3494	2860726	ChIP A549 GABP	A549	NA	GABP	EtOH_0.02pct	NA	wgEncodeAwgTfbsHaibA549GabpV0422111Etoh02UniPk.narrowPeak	0	12348
1	840	encode_tfbs	Inf	67.9246	530	1	585	790	790	459	5340	4200	2879485	ChIP HeLa-S3 E2F4	HeLa-S3	NA	E2F4	None	NA	wgEncodeAwgTfbsSydhHelas3E2f4UniPk.narrowPeak	0	2831
1	1055	encode_tfbs	Inf	30.7839	1749	1	1048	327	1048	459	53963	2981	2830862	ChIP GM12878 CTCF	GM12878	NA	CTCF	None	NA	wgEncodeAwgTfbsUtaGm12878CtcfUniPk.narrowPeak	0	48916
1	888	encode_tfbs	Inf	84.0661	256	1	437	948	948	462	1963	4474	2882862	ChIP HepG2 HSF1	HepG2	NA	HSF1	forskolin	NA	wgEncodeAwgTfbsSydhHepg2Hsf1ForsklnUniPk.narrowPeak	0	1435
1	742	encode_tfbs	Inf	50.7772	877	1	759	626	759	462	12871	3853	2871954	ChIP GM12878 CHD1_(A301-218A)	GM12878	NA	CHD1_(A301-218A)	None	NA	wgEncodeAwgTfbsSydhGm12878Chd1a301218aIggmusUniPk.narrowPeak	0	6668
1	143	cistrome_cistrome	Inf	22.7038	2489	1	1280	104	1280	462	134544	2241	2750281	cistrome_cistrome lymphoblastoid(GM10861) VDR	lymphoblastoid(GM10861)	hematopoietic stem cell	VDR	calcitriol(36hr)	NA	Human_lymphoblastoid-GM10861_VDR_calcitriol-36hr_Knight.bed	0	48385
1	580	encode_tfbs	Inf	42.4743	1177	1	860	524	860	462	22325	3553	2862500	ChIP GM12891 POU2F2	GM12891	NA	POU2F2	None	NA	wgEncodeAwgTfbsHaibGm12891Pou2f2Pcr1xUniPk.narrowPeak	0	14630
1	639	encode_tfbs	Inf	38.8435	1312	1	904	481	904	462	28229	3418	2856596	ChIP HepG2 JunD	HepG2	NA	JunD	None	NA	wgEncodeAwgTfbsHaibHepg2JundPcr1xUniPk.narrowPeak	0	21614
1	89	cistrome_cistrome	Inf	20.973	2879	1	1335	52	1335	463	199265	1851	2685560	cistrome_cistrome MCF-7 STAG1	MCF-7	breast	STAG1	No treatment	NA	Human_MCF-7_STAG1_No-treatment_Odom.bed	0	91861
1	347	codex	Inf	85.9195	239	1	426	963	963	463	1787	4491	2883038	Macrophages were derived from peripheral blood monocytes by incubation with huma	Macrophage	NA	EGR2	NA	GSE31621	GSM785503_4_EGR2.bed	0	1020
1	1130	encode_tfbs	Inf	28.6394	1853	1	1108	280	1108	463	63443	2877	2821382	ChIP HRPEpiC CTCF	HRPEpiC	NA	CTCF	None	NA	wgEncodeAwgTfbsUwHrpeCtcfUniPk.narrowPeak	0	53134
1	1116	encode_tfbs	Inf	27.1997	2001	1	1149	240	1149	463	75725	2729	2809100	ChIP HCPEpiC CTCF	HCPEpiC	NA	CTCF	None	NA	wgEncodeAwgTfbsUwHcpeCtcfUniPk.narrowPeak	0	61062
1	1079	encode_tfbs	Inf	60.331	640	1	668	724	724	464	7464	4090	2877361	ChIP MCF-7 c-Myc	MCF-7	NA	c-Myc	serum_starved_media	NA	wgEncodeAwgTfbsUtaMcf7CmycSerumstvdUniPk.narrowPeak	0	6930
1	287	codex	Inf	62.7548	595	1	637	754	754	464	6600	4135	2878225	MM1-S cell line cell line treated with DMSO for 6 hours for Cdk7 inhibitor.	Multiple myeloma cell	NA	CDK7	NA	GSE50625	GSM1313922_CDK7.bed	0	3839
1	799	encode_tfbs	Inf	70.2937	462	1	567	826	826	465	4421	4268	2880404	ChIP H1-hESC CHD1_(A301-218A)	H1-hESC	NA	CHD1_(A301-218A)	None	NA	wgEncodeAwgTfbsSydhH1hescChd1a301218aIggrabUniPk.narrowPeak	0	2191
1	27	cistrome_cistrome	Inf	20.9869	2809	1	1334	61	1334	465	187899	1921	2696926	cistrome_cistrome HepG2 liver cells STAG1	HepG2 liver cells	liver	STAG1	No treatment	NA	Human_HepG2-liver-cells_STAG1_No-treatment_Odom.bed	0	83080
1	155	cistrome_epigenome	Inf	19.4675	3252	1	1380	14	1380	465	292942	1478	2591883	cistrome_epigenome Caco-2(differentiated) H3K4me2	Caco-2(differentiated)	intestine	H3K4me2	No treatment	NA	Human_Caco-2-differentiated_H3K4me2_No-treatment_Shivdasani.bed	0	125160
1	686	encode_tfbs	Inf	35.3344	1496	1	970	425	970	465	37283	3234	2847542	ChIP K562 Rad21	K562	NA	Rad21	None	NA	wgEncodeAwgTfbsHaibK562Rad21V0416102UniPk.narrowPeak	0	34725
1	400	codex	Inf	73.4178	401	1	544	853	853	466	3632	4329	2881193	ChIP-seq_ZNF143_293T-rex. ChIP assays were performed essentially as previously d	Embryonic kidney cells	NA	ZNF143	NA	GSE39263	GSM959048_ZNF143.bed	0	2276
1	1106	encode_tfbs	Inf	29.079	1785	1	1093	304	1093	466	58881	2945	2825944	ChIP GM12872 CTCF	GM12872	NA	CTCF	None	NA	wgEncodeAwgTfbsUwGm12872CtcfUniPk.narrowPeak	0	47151
1	709	encode_tfbs	Inf	52.1826	797	1	749	655	749	468	11154	3933	2873671	ChIP PFSK-1 TAF1	PFSK-1	NA	TAF1	None	NA	wgEncodeAwgTfbsHaibPfsk1Taf1V0416101UniPk.narrowPeak	0	5844
1	1002	encode_tfbs	Inf	50.2701	846	1	766	636	766	468	12443	3884	2872382	ChIP K562 UBF_(sc-13125)	K562	NA	UBF_(sc-13125)	None	NA	wgEncodeAwgTfbsSydhK562Ubfsc13125IggmusUniPk.narrowPeak	0	6002
1	1085	encode_tfbs	Inf	24.9656	2132	1	1208	197	1208	469	91808	2598	2793017	ChIP MCF-7 CTCF	MCF-7	NA	CTCF	vehicle	NA	wgEncodeAwgTfbsUtaMcf7CtcfVehUniPk.narrowPeak	0	82176
1	207	cistrome_epigenome	Inf	20.3451	2820	1	1351	59	1351	470	195182	1910	2689643	cistrome_epigenome VCaP Ace_H3	VCaP	prostate	Ace_H3	regular medium	NA	Human_VCaP_Ace_H3_regular-medium_Chinnaiyan.bed	0	41003
1	1197	sheffield_dnase	Inf	69.0549	434	1	577	835	835	471	4213	4296	2880612	Stem and SK-N-SH_RA	NA	NA	NA	NA	NA	1057.bed	0	4647
1	805	encode_tfbs	Inf	47.9504	878	1	790	624	790	472	13662	3852	2871163	ChIP H1-hESC JunD	H1-hESC	NA	JunD	None	NA	wgEncodeAwgTfbsSydhH1hescJundIggrabUniPk.narrowPeak	0	9550
1	399	codex	Inf	64.6695	523	1	620	794	794	472	5535	4207	2879290	ChIP-seq_ZNF143_K562. ChIP assays were performed essentially as previously descr	Chronic myelogenous leukemia cells	NA	ZNF143	NA	GSE39263	GSM959047_ZNF143.bed	0	3419
1	1115	encode_tfbs	Inf	27.1275	1918	1	1150	264	1150	472	70737	2812	2814088	ChIP HCM CTCF	HCM	NA	CTCF	None	NA	wgEncodeAwgTfbsUwHcmCtcfUniPk.narrowPeak	0	50703
1	909	encode_tfbs	Inf	58.6402	635	1	687	732	732	473	7610	4095	2877215	ChIP HepG2 USF2	HepG2	NA	USF2	None	NA	wgEncodeAwgTfbsSydhHepg2Usf2IggrabUniPk.narrowPeak	0	6291
1	1128	encode_tfbs	Inf	29.314	1731	1	1088	333	1088	474	55664	2999	2829161	ChIP HPF CTCF	HPF	NA	CTCF	None	NA	wgEncodeAwgTfbsUwHpfCtcfUniPk.narrowPeak	0	46150
1	846	encode_tfbs	Inf	41.1903	1099	1	873	551	873	475	21043	3631	2863782	ChIP HeLa-S3 Ini1	HeLa-S3	NA	Ini1	None	NA	wgEncodeAwgTfbsSydhHelas3Ini1IggmusUniPk.narrowPeak	0	7780
1	513	encode_tfbs	Inf	38.6789	1197	1	908	516	908	475	25050	3533	2859775	ChIP A549 GR	A549	NA	GR	DEX_100nM	NA	wgEncodeAwgTfbsHaibA549GrPcr2xDex100nmUniPk.narrowPeak	0	16720
1	717	encode_tfbs	Inf	32.4425	1567	1	1018	406	1018	475	43383	3163	2841442	ChIP SK-N-SH_RA CTCF	SK-N-SH_RA	NA	CTCF	None	NA	wgEncodeAwgTfbsHaibSknshraCtcfV0416102UniPk.narrowPeak	0	40588
1	863	encode_tfbs	Inf	30.6956	1651	1	1051	373	1051	475	49529	3079	2835296	ChIP HeLa-S3 SMC3_(ab9263)	HeLa-S3	NA	SMC3_(ab9263)	None	NA	wgEncodeAwgTfbsSydhHelas3Smc3ab9263IggrabUniPk.narrowPeak	0	39567
1	429	encode_segmentation	Inf	43.1898	1033	1	850	577	850	476	18557	3697	2866268	Promoter Flank Segments	HeLa-S3	NA	NA	NA	ENCODE segmentation	Helas3_PF.bed	0	22253
1	1136	encode_tfbs	Inf	28.2572	1773	1	1119	309	1119	476	59930	2957	2824895	ChIP NHDF-neo CTCF	NHDF-neo	NA	CTCF	None	NA	wgEncodeAwgTfbsUwNhdfneoCtcfUniPk.narrowPeak	0	45920
1	643	encode_tfbs	Inf	58.3468	624	1	692	738	738	477	7496	4106	2877329	ChIP HepG2 NRSF	HepG2	NA	NRSF	None	NA	wgEncodeAwgTfbsHaibHepg2NrsfPcr2xUniPk.narrowPeak	0	6024
1	611	encode_tfbs	Inf	63.5005	504	1	631	805	805	479	5408	4226	2879417	ChIP H1-hESC SRF	H1-hESC	NA	SRF	None	NA	wgEncodeAwgTfbsHaibH1hescSrfPcr1xUniPk.narrowPeak	0	5105
1	629	encode_tfbs	Inf	27.7839	1776	1	1128	308	1128	479	61096	2954	2823729	ChIP HepG2 CTCF_(SC-5916)	HepG2	NA	CTCF_(SC-5916)	None	NA	wgEncodeAwgTfbsHaibHepg2Ctcfsc5916V0416101UniPk.narrowPeak	0	55778
1	1102	encode_tfbs	Inf	28.6474	1735	1	1107	331	1107	480	57156	2995	2827669	ChIP GM06990 CTCF	GM06990	NA	CTCF	None	NA	wgEncodeAwgTfbsUwGm06990CtcfUniPk.narrowPeak	0	45500
1	1094	encode_tfbs	Inf	28.4189	1755	1	1114	324	1114	480	58649	2975	2826176	ChIP AG04450 CTCF	AG04450	NA	CTCF	None	NA	wgEncodeAwgTfbsUwAg04450CtcfUniPk.narrowPeak	0	46500
1	666	encode_tfbs	Inf	35.5169	1333	1	968	474	968	481	31527	3397	2853298	ChIP K562 CBX3_(SC-101004)	K562	NA	CBX3_(SC-101004)	None	NA	wgEncodeAwgTfbsHaibK562Cbx3sc101004V0422111UniPk.narrowPeak	0	20723
1	1127	encode_tfbs	Inf	26.3526	1897	1	1172	269	1172	481	71483	2833	2813342	ChIP HPAF CTCF	HPAF	NA	CTCF	None	NA	wgEncodeAwgTfbsUwHpafCtcfUniPk.narrowPeak	0	56686
1	841	encode_tfbs	Inf	50.4092	723	1	762	683	762	482	10284	4007	2874541	ChIP HeLa-S3 E2F6	HeLa-S3	NA	E2F6	None	NA	wgEncodeAwgTfbsSydhHelas3E2f6UniPk.narrowPeak	0	4775
1	497	encode_tfbs	Inf	29.518	1676	1	1081	364	1081	482	52677	3054	2832148	ChIP NHLF CTCF	NHLF	NA	CTCF	None	NA	wgEncodeAwgTfbsBroadNhlfCtcfUniPk.narrowPeak	0	39537
1	872	encode_tfbs	Inf	42.9297	957	1	854	596	854	484	16942	3773	2867883	ChIP HeLa-S3 USF2	HeLa-S3	NA	USF2	None	NA	wgEncodeAwgTfbsSydhHelas3Usf2IggmusUniPk.narrowPeak	0	12306
1	1054	encode_tfbs	Inf	51.793	689	1	752	701	752	485	9460	4041	2875365	ChIP GM12878 c-Myc	GM12878	NA	c-Myc	None	NA	wgEncodeAwgTfbsUtaGm12878CmycUniPk.narrowPeak	0	3690
1	70	cistrome_cistrome	Inf	18.3574	2951	1	1414	40	1414	485	239038	1779	2645787	cistrome_cistrome MCF-7 PolII	MCF-7	breast	PolII	E2(1hr)	NA	Human_MCF-7_PolII_E2-1hr_OMalley.bed	0	64675
1	90	cistrome_cistrome	Inf	19.6432	2632	1	1374	80	1374	485	173170	2098	2711655	cistrome_cistrome MCF-7 STAG1	MCF-7	breast	STAG1	mock	NA	Human_MCF-7_STAG1_mock_Odom.bed	0	105167
1	997	encode_tfbs	Inf	52.6662	668	1	746	710	746	486	8974	4062	2875851	ChIP K562 TBLR1_(ab24550)	K562	NA	TBLR1_(ab24550)	None	NA	wgEncodeAwgTfbsSydhK562Tblr1ab24550IggrabUniPk.narrowPeak	0	5086
1	664	encode_tfbs	Inf	78.5705	231	1	490	971	971	487	1884	4499	2882941	ChIP K562 BCL3	K562	NA	BCL3	None	NA	wgEncodeAwgTfbsHaibK562Bcl3Pcr1xUniPk.narrowPeak	0	1603
1	450	encode_segmentation	Inf	61.8068	489	1	644	815	815	487	5372	4241	2879453	Promoter Flank Segments	K562	NA	NA	NA	ENCODE segmentation	K562_PF.bed	0	8224
1	1142	encode_tfbs	Inf	27.9714	1724	1	1127	337	1127	488	57947	3006	2826878	ChIP WERI-Rb-1 CTCF	WERI-Rb-1	NA	CTCF	None	NA	wgEncodeAwgTfbsUwWerirb1CtcfUniPk.narrowPeak	0	50308
1	922	encode_tfbs	Inf	40.521	991	1	877	588	877	489	18746	3739	2866079	ChIP K562 ATF1_(06-325)	K562	NA	ATF1_(06-325)	None	NA	wgEncodeAwgTfbsSydhK562Atf106325UniPk.narrowPeak	0	14864
1	193	cistrome_epigenome	Inf	17.4629	3235	1	1453	17	1453	490	318056	1495	2566769	cistrome_epigenome MR4 cells H3K9K14ac	MR4 cells	hematopoietic stem cell	H3K9K14ac	ATRA(24hr)	NA	Human_MR4-cells_H3K9K14ac_ATRA-24hr_Stunnenberg.bed	0	65073
1	2529	sheffield_dnase	Inf	76.8134	242	1	508	961	961	490	2025	4488	2882800	Hematopoietic	NA	NA	NA	NA	NA	418.bed	0	2265
1	1121	encode_tfbs	Inf	28.1395	1709	1	1124	344	1124	490	56833	3021	2827992	ChIP HepG2 CTCF	HepG2	NA	CTCF	None	NA	wgEncodeAwgTfbsUwHepg2CtcfUniPk.narrowPeak	0	48708
1	1066	encode_tfbs	Inf	27.1143	1763	1	1151	317	1151	490	61861	2967	2822964	ChIP HeLa-S3 CTCF	HeLa-S3	NA	CTCF	None	NA	wgEncodeAwgTfbsUtaHelas3CtcfUniPk.narrowPeak	0	58806
1	514	encode_tfbs	Inf	38.0557	1089	1	917	556	917	491	22496	3641	2862329	ChIP A549 NRSF	A549	NA	NRSF	EtOH_0.02pct	NA	wgEncodeAwgTfbsHaibA549NrsfV0422111Etoh02UniPk.narrowPeak	0	11970
1	179	cistrome_epigenome	Inf	18.6945	2758	1	1404	68	1404	491	200793	1972	2684032	cistrome_epigenome MCF-7 H3K4me1	MCF-7	breast	H3K4me1	E2(3hr)	NA	Human_MCF-7_H3K4me1_E2-3hr_Liu.bed	0	95807
1	228	codex	Inf	24.7557	1941	1	1214	257	1214	491	78910	2789	2805915	Juvenile acute myeloid leukaemia cell line carrying t(8;21) translocation RUNX1-	Leukaemia cell	NA	TCF3	NA	GSE43834	GSM1082309_E2A_TCF3.bed	0	43270
1	76	cistrome_cistrome	Inf	18.0281	2930	1	1429	45	1429	492	238881	1800	2645944	cistrome_cistrome MCF-7 PolII	MCF-7	breast	PolII	No treatment	NA	Human_MCF-7_PolII_No-treatment_OMalley.bed	0	65313
1	1132	encode_tfbs	Inf	27.4201	1731	1	1143	333	1143	492	59466	2999	2825359	ChIP HVMF CTCF	HVMF	NA	CTCF	None	NA	wgEncodeAwgTfbsUwHvmfCtcfUniPk.narrowPeak	0	46460
1	141	cistrome_cistrome	Inf	21.6251	2222	1	1305	173	1305	493	113542	2508	2771283	cistrome_cistrome lymphoblastoid(GM10855) VDR	lymphoblastoid(GM10855)	hematopoietic stem cell	VDR	calcitriol(36hr)	NA	Human_lymphoblastoid-GM10855_VDR_calcitriol-36hr_Knight.bed	0	37890
1	1129	encode_tfbs	Inf	28.862	1646	1	1100	378	1100	493	52412	3084	2832413	ChIP HRE CTCF	HRE	NA	CTCF	None	NA	wgEncodeAwgTfbsUwHreCtcfUniPk.narrowPeak	0	42295
1	844	encode_tfbs	Inf	37.2267	1099	1	935	551	935	496	23266	3631	2861559	ChIP HeLa-S3 GTF2F1_(AB28179)	HeLa-S3	NA	GTF2F1_(AB28179)	None	NA	wgEncodeAwgTfbsSydhHelas3Gtf2f1ab28179IggrabUniPk.narrowPeak	0	11730
1	291	codex	Inf	29.0639	1609	1	1094	393	1094	496	50281	3121	2834544	codex T-Cell MYB	T-Cell	NA	MYB	NA	GSE59657	GSM1442006_MYB.bed	0	30659
1	873	encode_tfbs	Inf	56.6281	544	1	708	782	782	497	6607	4186	2878218	ChIP HeLa-S3 ZKSCAN1_(HPA006672)	HeLa-S3	NA	ZKSCAN1_(HPA006672)	None	NA	wgEncodeAwgTfbsSydhHelas3Zkscan1hpa006672IggrabUniPk.narrowPeak	0	4131
1	157	cistrome_epigenome	Inf	19.8798	2415	1	1370	119	1370	497	143899	2315	2740926	cistrome_epigenome LnCaP Ace_H3	LnCaP	prostate	Ace_H3	regular medium	NA	Human_LnCaP_Ace_H3_regular-medium_Chinnaiyan.bed	0	33589
1	589	encode_tfbs	Inf	44.6068	790	1	833	659	833	498	12913	3940	2871912	ChIP H1-hESC ATF2_(SC-81188)	H1-hESC	NA	ATF2_(SC-81188)	None	NA	wgEncodeAwgTfbsHaibH1hescAtf2sc81188V0422111UniPk.narrowPeak	0	5998
1	80	cistrome_cistrome	Inf	19.3178	2468	1	1386	106	1386	498	154185	2262	2730640	cistrome_cistrome MCF-7 RAD21	MCF-7	breast	RAD21	E2(45min)	NA	Human_MCF-7_RAD21_E2-45min_Odom.bed	0	78398
1	685	encode_tfbs	Inf	34.0757	1263	1	997	495	997	498	30518	3467	2854307	ChIP K562 PU.1	K562	NA	PU.1	None	NA	wgEncodeAwgTfbsHaibK562Pu1Pcr1xUniPk.narrowPeak	0	28677
1	479	encode_tfbs	Inf	24.4887	1889	1	1222	272	1222	498	76295	2841	2808530	ChIP K562 CTCF	K562	NA	CTCF	None	NA	wgEncodeAwgTfbsBroadK562CtcfUniPk.narrowPeak	0	51992
1	462	encode_tfbs	Inf	70.8907	269	1	563	934	934	499	2457	4461	2882368	ChIP H1-hESC JARID1A_(ab26049)	H1-hESC	NA	JARID1A_(ab26049)	None	NA	wgEncodeAwgTfbsBroadH1hescJarid1aab26049UniPk.narrowPeak	0	1625
1	194	cistrome_epigenome	Inf	16.8445	3204	1	1475	21	1475	499	319730	1526	2565095	cistrome_epigenome MR4 cells H3K9me3	MR4 cells	hematopoietic stem cell	H3K9me3	No treatment	NA	Human_MR4-cells_H3K9me3_No-treatment_Stunnenberg.bed	0	65649
1	626	encode_tfbs	Inf	65.9105	335	1	608	890	890	500	3337	4395	2881488	ChIP HepG2 BHLHE40	HepG2	NA	BHLHE40	None	NA	wgEncodeAwgTfbsHaibHepg2Bhlhe40V0416101UniPk.narrowPeak	0	2859
1	68	cistrome_cistrome	Inf	17.6065	2861	1	1447	53	1447	500	230750	1869	2654075	cistrome_cistrome MCF-7 PolII	MCF-7	breast	PolII	17b-E2(1hr)	NA	Human_MCF-7_PolII_17b-E2-1hr_Stunnenberg.bed	0	53584
1	112	cistrome_cistrome	Inf	37.2723	1053	1	932	567	932	500	21996	3677	2862829	cistrome_cistrome RWPE ERG	RWPE	prostate	ERG	ERG overexpression	NA	Human_RWPE_ERG_ERG-overexpression_Chinnaiyan.bed	0	13239
1	1095	encode_tfbs	Inf	27.6535	1671	1	1133	370	1133	501	55864	3059	2828961	ChIP AG09309 CTCF	AG09309	NA	CTCF	None	NA	wgEncodeAwgTfbsUwAg09309CtcfUniPk.narrowPeak	0	43928
1	1119	encode_tfbs	Inf	27.5647	1673	1	1136	368	1136	502	56144	3057	2828681	ChIP HEK293 CTCF	HEK293	NA	CTCF	None	NA	wgEncodeAwgTfbsUwHek293CtcfUniPk.narrowPeak	0	47331
1	677	encode_tfbs	Inf	49.9594	615	1	771	742	771	505	8599	4115	2876226	ChIP K562 HDAC2_(SC-6296)	K562	NA	HDAC2_(SC-6296)	None	NA	wgEncodeAwgTfbsHaibK562Hdac2sc6296V0416102UniPk.narrowPeak	0	6672
1	113	cistrome_cistrome	Inf	67.3673	283	1	593	920	920	505	2719	4447	2882106	cistrome_cistrome RWPE ERG	RWPE	prostate	ERG	GUS overexpression	NA	Human_RWPE_ERG_GUS-overexpression_Chinnaiyan.bed	0	5201
1	227	codex	Inf	31.4925	1330	1	1038	476	1038	505	35382	3400	2849443	Juvenile acute myeloid leukaemia cell line carrying t(8;21) translocation RUNX1-	Leukaemia cell	NA	TCF12	NA	GSE43834	GSM1082308_HEB_TCF12.bed	0	18869
1	475	encode_tfbs	Inf	28.3731	1592	1	1116	397	1116	505	50702	3138	2834123	ChIP HUVEC CTCF	HUVEC	NA	CTCF	None	NA	wgEncodeAwgTfbsBroadHuvecCtcfUniPk.narrowPeak	0	37412
1	5	cistrome_cistrome	Inf	16.4578	3131	1	1490	26	1490	506	306734	1599	2578091	cistrome_cistrome A594 cells PolII	A594 cells	lung	PolII	EtOH(1hr)	NA	Human_A594--cells_PolII_EtOH-1hr_Myers.bed	0	30955
1	457	encode_tfbs	Inf	25.7921	1732	1	1186	332	1186	506	63166	2998	2821659	ChIP GM12878 CTCF	GM12878	NA	CTCF	None	NA	wgEncodeAwgTfbsBroadGm12878CtcfUniPk.narrowPeak	0	44982
1	197	cistrome_epigenome	Inf	16.715	3033	1	1484	36	1484	507	278667	1697	2606158	cistrome_epigenome NB4 cells H3K9K14ac	NB4 cells	hematopoietic stem cell	H3K9K14ac	ATRA(24hr)	NA	Human_NB4-cells_H3K9K14ac_ATRA-24hr_Stunnenberg.bed	0	46628
1	415	encode_segmentation	Inf	31.4241	1321	1	1040	479	1040	507	35129	3409	2849696	Promoter Flank Segments	GM12878	NA	NA	NA	ENCODE segmentation	Gm12878_PF.bed	0	38635
1	592	encode_tfbs	Inf	26.3435	1704	1	1173	346	1173	507	60373	3026	2824452	ChIP H1-hESC CTCF_(SC-5916)	H1-hESC	NA	CTCF_(SC-5916)	None	NA	wgEncodeAwgTfbsHaibH1hescCtcfsc5916V0416102UniPk.narrowPeak	0	54111
1	518	encode_tfbs	Inf	40.4849	824	1	879	643	879	508	14970	3906	2869855	ChIP A549 Sin3Ak-20	A549	NA	Sin3Ak-20	EtOH_0.02pct	NA	wgEncodeAwgTfbsHaibA549Sin3ak20V0422111Etoh02UniPk.narrowPeak	0	6024
1	436	encode_segmentation	Inf	35.9496	1073	1	962	562	962	508	23355	3657	2861470	Promoter Flank Segments	Hepg2	NA	NA	NA	ENCODE segmentation	Hepg2_PF.bed	0	30648
1	771	encode_tfbs	Inf	35.0494	1113	1	974	548	974	508	25108	3617	2859717	ChIP GM12878 TBLR1_(ab24550)	GM12878	NA	TBLR1_(ab24550)	None	NA	wgEncodeAwgTfbsSydhGm12878Tblr1ab24550IggmusUniPk.narrowPeak	0	13702
1	1111	encode_tfbs	Inf	26.0149	1719	1	1182	340	1182	508	61988	3011	2822837	ChIP HAc CTCF	HAc	NA	CTCF	None	NA	wgEncodeAwgTfbsUwHacCtcfUniPk.narrowPeak	0	45591
1	237	codex	Inf	34.507	1127	1	985	540	985	509	25917	3603	2858908	Mobilised CD34+ cells isolated from the healthly peripheral blood.	Hematopoietic Stem and Progenitor Cells	NA	RUNX1	NA	GSE45144	GSM1097884_RUNX1.bed	0	14287
1	541	encode_tfbs	Inf	28.5892	1542	1	1111	414	1111	509	47995	3188	2836830	ChIP GM12878 EBF1_(SC-137065)	GM12878	NA	EBF1_(SC-137065)	None	NA	wgEncodeAwgTfbsHaibGm12878Ebf1sc137065Pcr1xUniPk.narrowPeak	0	36140
1	81	cistrome_cistrome	Inf	17.9728	2534	1	1431	98	1431	510	174028	2196	2710797	cistrome_cistrome MCF-7 RAD21	MCF-7	breast	RAD21	No treatment	NA	Human_MCF-7_RAD21_No-treatment_Odom.bed	0	87269
1	174	cistrome_epigenome	Inf	19.1781	2336	1	1392	141	1392	511	139716	2394	2745109	cistrome_epigenome MCF-7 H3K14ac	MCF-7	breast	H3K14ac	DMSO(3hr)	NA	Human_MCF-7_H3K14ac_DMSO-3hr_Liu.bed	0	44472
1	242	codex	Inf	46.9491	632	1	800	733	800	511	9443	4098	2875382	Acute myelomonocytic leukaemia cell line carrying inv(16) translocation (CBFbeta	Leukaemia cell	NA	MYH11	NA	GSE46044	GSM1122305_MYH11.bed	0	6452
1	1114	encode_tfbs	Inf	28.107	1560	1	1125	407	1125	511	49660	3170	2835165	ChIP HCFaa CTCF	HCFaa	NA	CTCF	None	NA	wgEncodeAwgTfbsUwHcfaaCtcfUniPk.narrowPeak	0	41571
1	460	encode_tfbs	Inf	23.3732	1881	1	1256	275	1256	511	79250	2849	2805575	ChIP H1-hESC CTCF	H1-hESC	NA	CTCF	None	NA	wgEncodeAwgTfbsBroadH1hescCtcfUniPk.narrowPeak	0	66551
1	41	cistrome_cistrome	Inf	22.4793	1980	1	1289	247	1289	512	89533	2750	2795292	cistrome_cistrome MCF-7 CTCF	MCF-7	breast	CTCF	No treatment	NA	Human_MCF-7_CTCF_No-treatment_Hurtado.bed	0	56378
1	1138	encode_tfbs	Inf	28.6089	1486	1	1109	427	1109	512	45463	3244	2839362	ChIP NHLF CTCF	NHLF	NA	CTCF	None	NA	wgEncodeAwgTfbsUwNhlfCtcfUniPk.narrowPeak	0	35446
1	1139	encode_tfbs	Inf	23.5572	1828	1	1247	289	1247	512	75130	2902	2809695	ChIP RPTEC CTCF	RPTEC	NA	CTCF	None	NA	wgEncodeAwgTfbsUwRptecCtcfUniPk.narrowPeak	0	58785
1	22	cistrome_cistrome	Inf	29.3881	1382	1	1084	457	1084	514	39955	3348	2844870	cistrome_cistrome HepG2 liver cells FoxA2	HepG2 liver cells	liver	FoxA2	No treatment	NA	Human_HepG2-liver-cells_FoxA2_No-treatment_Wadelius.bed	0	9115
1	24	cistrome_cistrome	Inf	21.0023	2080	1	1332	213	1332	515	103933	2650	2780892	cistrome_cistrome HepG2 liver cells HNF4A	HepG2 liver cells	liver	HNF4A	No treatment	NA	Human_HepG2-liver-cells_HNF4A_No-treatment_Odom.bed	0	56226
1	769	encode_tfbs	Inf	61.6013	322	1	648	899	899	516	3417	4408	2881408	ChIP GM12878 STAT1	GM12878	NA	STAT1	None	NA	wgEncodeAwgTfbsSydhGm12878Stat1UniPk.narrowPeak	0	1769
1	1126	encode_tfbs	Inf	24.7859	1730	1	1212	335	1212	516	65591	3000	2819234	ChIP HMF CTCF	HMF	NA	CTCF	None	NA	wgEncodeAwgTfbsUwHmfCtcfUniPk.narrowPeak	0	54171
1	604	encode_tfbs	Inf	22.6676	1921	1	1283	263	1283	516	84486	2809	2800339	ChIP H1-hESC Rad21	H1-hESC	NA	Rad21	None	NA	wgEncodeAwgTfbsHaibH1hescRad21V0416102UniPk.narrowPeak	0	75680
1	21	cistrome_cistrome	Inf	18.3679	2337	1	1413	137	1413	517	145584	2393	2739241	cistrome_cistrome HepG2 liver cells CTCF	HepG2 liver cells	liver	CTCF	No treatment	NA	Human_HepG2-liver-cells_CTCF_No-treatment_Odom.bed	0	73607
1	72	cistrome_cistrome	Inf	28.9976	1389	1	1097	454	1097	517	40770	3341	2844055	cistrome_cistrome MCF-7 PolII	MCF-7	breast	PolII	E2(45min)	NA	Human_MCF-7_PolII_E2-45min_Ruan.bed	0	18613
1	1137	encode_tfbs	Inf	26.7801	1616	1	1161	389	1161	517	54827	3114	2829998	ChIP NHEK CTCF	NHEK	NA	CTCF	None	NA	wgEncodeAwgTfbsUwNhekCtcfUniPk.narrowPeak	0	42465
1	539	encode_tfbs	Inf	43.5916	682	1	847	706	847	518	11111	4048	2873714	ChIP GM12878 BCLAF1_(SC-101388)	GM12878	NA	BCLAF1_(SC-101388)	None	NA	wgEncodeAwgTfbsHaibGm12878Bclaf101388V0416101UniPk.narrowPeak	0	6114
1	106	cistrome_cistrome	Inf	21.6525	1970	1	1303	251	1303	518	92065	2760	2792760	cistrome_cistrome NB4 cells PolII	NB4 cells	hematopoietic stem cell	PolII	No treatment	NA	Human_NB4-cells_PolII_No-treatment_Stunnenberg.bed	0	14049
1	553	encode_tfbs	Inf	45.5705	629	1	821	735	821	519	9670	4101	2875155	ChIP GM12878 NRSF	GM12878	NA	NRSF	None	NA	wgEncodeAwgTfbsHaibGm12878NrsfPcr1xUniPk.narrowPeak	0	6906
1	980	encode_tfbs	Inf	42.9523	686	1	853	703	853	519	11351	4044	2873474	ChIP K562 Pol2(phosphoS2)	K562	NA	Pol2(phosphoS2)	None	NA	wgEncodeAwgTfbsSydhK562Pol2s2IggrabUniPk.narrowPeak	0	5397
1	1120	encode_tfbs	Inf	28.1706	1460	1	1122	434	1122	519	45009	3270	2839816	ChIP HeLa-S3 CTCF	HeLa-S3	NA	CTCF	None	NA	wgEncodeAwgTfbsUwHelas3CtcfUniPk.narrowPeak	0	38400
1	492	encode_tfbs	Inf	25.4923	1679	1	1195	362	1195	519	60914	3051	2823911	ChIP NHDF-Ad CTCF	NHDF-Ad	NA	CTCF	None	NA	wgEncodeAwgTfbsBroadNhdfadCtcfUniPk.narrowPeak	0	48995
1	708	encode_tfbs	Inf	46.1067	605	1	814	747	814	521	9146	4125	2875679	ChIP PFSK-1 Sin3Ak-20	PFSK-1	NA	Sin3Ak-20	None	NA	wgEncodeAwgTfbsHaibPfsk1Sin3ak20V0416101UniPk.narrowPeak	0	5950
1	978	encode_tfbs	Inf	34.1888	1049	1	992	570	992	521	23849	3681	2860976	ChIP K562 Pol2	K562	NA	Pol2	None	NA	wgEncodeAwgTfbsSydhK562Pol2IggmusUniPk.narrowPeak	0	9974
1	15	cistrome_cistrome	Inf	29.7463	1304	1	1077	485	1077	521	36436	3426	2848389	cistrome_cistrome Caco-2(proliferating) CDX2	Caco-2(proliferating)	intestine	CDX2	No treatment	NA	Human_Caco-2-proliferating_CDX2_No-treatment_Shivdasani.bed	0	22863
1	26	cistrome_cistrome	Inf	20.607	2070	1	1348	215	1348	521	104982	2660	2779843	cistrome_cistrome HepG2 liver cells RAD21	HepG2 liver cells	liver	RAD21	No treatment	NA	Human_HepG2-liver-cells_RAD21_No-treatment_Odom.bed	0	57071
1	407	codex	Inf	21.0658	2018	1	1329	233	1329	521	98427	2712	2786398	Proerythroblasts were derived from CD34+ adult bone marrow cells isolated from h	Erythroblast	NA	GATA1	NA	GSE36985	GSM970258_GATA1.bed	0	71670
1	780	encode_tfbs	Inf	27.5231	1499	1	1138	423	1138	521	47836	3231	2836989	ChIP GM12891 NFKB	GM12891	NA	NFKB	TNFa	NA	wgEncodeAwgTfbsSydhGm12891NfkbTnfaIggrabUniPk.narrowPeak	0	28683
1	1118	encode_tfbs	Inf	25.7876	1649	1	1187	376	1187	521	58654	3081	2826171	ChIP HEEpiC CTCF	HEEpiC	NA	CTCF	None	NA	wgEncodeAwgTfbsUwHeeCtcfUniPk.narrowPeak	0	46226
1	775	encode_tfbs	Inf	33.3831	1074	1	1005	560	1005	522	25167	3656	2859658	ChIP GM12878 WHIP	GM12878	NA	WHIP	None	NA	wgEncodeAwgTfbsSydhGm12878WhipIggmusUniPk.narrowPeak	0	14102
1	127	cistrome_cistrome	Inf	27.2592	1510	1	1146	420	1146	522	48820	3220	2836005	cistrome_cistrome UPR9 cells RXR	UPR9 cells	hematopoietic stem cell	RXR	Zinc(5hr)	NA	Human_UPR9-cells_RXR_Zinc-5hr_Stunnenberg.bed	0	28640
1	259	codex	Inf	27.6746	1446	1	1131	437	1131	523	45180	3284	2839645	U937 (histiocytic lymphoma) cell line conditionally expressing CBFbeta-MYH11 tra	Leukaemia cell	NA	MYH11	NA	GSE46044	GSM1122323_MYH11.bed	0	29434
1	526	encode_tfbs	Inf	39.056	764	1	900	670	900	524	14152	3966	2870673	ChIP A549 ZBTB33	A549	NA	ZBTB33	EtOH_0.02pct	NA	wgEncodeAwgTfbsHaibA549Zbtb33V0422111Etoh02UniPk.narrowPeak	0	7152
1	803	encode_tfbs	Inf	36.3761	895	1	955	616	955	524	18390	3835	2866435	ChIP H1-hESC CtBP2	H1-hESC	NA	CtBP2	None	NA	wgEncodeAwgTfbsSydhH1hescCtbp2UcdUniPk.narrowPeak	0	7089
1	162	cistrome_epigenome	Inf	14.3229	3195	1	1550	22	1550	524	366037	1535	2518788	cistrome_epigenome LnCaP H3K4me2	LnCaP	prostate	H3K4me2	DHT(16hr)	NA	Human_LnCaP_H3K4me2_DHT-16hr_Brown.bed	0	102032
1	556	encode_tfbs	Inf	31.6842	1137	1	1035	535	1035	524	28533	3593	2856292	ChIP GM12878 PAX5-N19	GM12878	NA	PAX5-N19	None	NA	wgEncodeAwgTfbsHaibGm12878Pax5n19Pcr1xUniPk.narrowPeak	0	19740
1	636	encode_tfbs	Inf	31.3185	1160	1	1041	530	1041	524	29629	3570	2855196	ChIP HepG2 HDAC2_(SC-6296)	HepG2	NA	HDAC2_(SC-6296)	None	NA	wgEncodeAwgTfbsHaibHepg2Hdac2sc6296V0416101UniPk.narrowPeak	0	18836
1	819	encode_tfbs	Inf	64.5586	253	1	622	951	951	525	2523	4477	2882302	ChIP HEK293 ELK4	HEK293	NA	ELK4	None	NA	wgEncodeAwgTfbsSydhHek293Elk4UcdUniPk.narrowPeak	0	1375
1	713	encode_tfbs	Inf	38.9918	752	1	902	673	902	525	13911	3978	2870914	ChIP SK-N-SH NRSF	SK-N-SH	NA	NRSF	None	NA	wgEncodeAwgTfbsHaibSknshNrsfV0416101UniPk.narrowPeak	0	11029
1	615	encode_tfbs	Inf	32.9828	1053	1	1008	567	1008	525	24835	3677	2859990	ChIP H1-hESC TEAD4_(SC-101184)	H1-hESC	NA	TEAD4_(SC-101184)	None	NA	wgEncodeAwgTfbsHaibH1hescTead4sc101184V0422111UniPk.narrowPeak	0	19857
1	825	encode_tfbs	Inf	26.8058	1526	1	1159	416	1159	525	50332	3204	2834493	ChIP HeLa-S3 AP-2gamma	HeLa-S3	NA	AP-2gamma	None	NA	wgEncodeAwgTfbsSydhHelas3Ap2gammaUniPk.narrowPeak	0	25452
1	648	encode_tfbs	Inf	24.9926	1674	1	1207	366	1207	525	61854	3056	2822971	ChIP HepG2 Rad21	HepG2	NA	Rad21	None	NA	wgEncodeAwgTfbsHaibHepg2Rad21V0416101UniPk.narrowPeak	0	54315
1	1081	encode_tfbs	Inf	23.1199	1773	1	1265	309	1265	525	72924	2957	2811901	ChIP MCF-7 CTCF	MCF-7	NA	CTCF	estrogen	NA	wgEncodeAwgTfbsUtaMcf7CtcfEstroUniPk.narrowPeak	0	66592
1	206	cistrome_epigenome	Inf	15.1261	2924	1	1530	46	1530	526	278927	1806	2605898	cistrome_epigenome UPR9 cells H3K9K14ac	UPR9 cells	hematopoietic stem cell	H3K9K14ac	Zinc(5hr)	NA	Human_UPR9-cells_H3K9K14ac_Zinc-5hr_Stunnenberg.bed	0	52814
1	325	codex	Inf	29.2951	1301	1	1089	487	1089	526	36877	3429	2847948	CD36+ erythroid progenitor cells were derived from mobilised CD34+ cells isolate	Erythroid Progenitor	NA	CTCF	NA	GSE26501	GSM651543_CTCF.bed	0	21602
1	165	cistrome_epigenome	Inf	13.9454	3271	1	1569	12	1569	527	399549	1459	2485276	cistrome_epigenome LnCaP H3K4me2	LnCaP	prostate	H3K4me2	vehicle	NA	Human_LnCaP_H3K4me2_vehicle_Brown.bed	0	109826
1	920	encode_tfbs	Inf	27.6655	1418	1	1132	449	1132	527	43964	3312	2840861	ChIP IMR90 Rad21	IMR90	NA	Rad21	None	NA	wgEncodeAwgTfbsSydhImr90Rad21IggrabUniPk.narrowPeak	0	37417
1	163	cistrome_epigenome	Inf	13.8774	3281	1	1572	11	1572	528	404652	1449	2480173	cistrome_epigenome LnCaP H3K4me2	LnCaP	prostate	H3K4me2	DHT(4hr)	NA	Human_LnCaP_H3K4me2_DHT-4hr_Brown.bed	0	114149
1	257	codex	Inf	36.8675	832	1	945	640	945	529	16587	3898	2868238	U937 (histiocytic lymphoma) cell line conditionally expressing CBFbeta-MYH11 tra	Leukaemia cell	NA	CBFB	NA	GSE46044	GSM1122321_CBFB.bed	0	9623
1	403	codex	Inf	45.2044	582	1	827	762	827	530	8923	4148	2875902	ChIP-seq_ZNF143_FLP143HA_T4. cell line specificity: HEK293-T-Rex inducible cell	Embryonic kidney cells	NA	ZNF143	NA	GSE39263	GSM959051_ZNF143.bed	0	6459
1	1099	encode_tfbs	Inf	23.4517	1721	1	1253	339	1253	531	68728	3009	2816097	ChIP BE2_C CTCF	BE2_C	NA	CTCF	None	NA	wgEncodeAwgTfbsUwBe2cCtcfUniPk.narrowPeak	0	54655
1	75	cistrome_cistrome	Inf	24.2796	1674	1	1228	366	1228	532	63640	3056	2821185	cistrome_cistrome MCF-7 PolII	MCF-7	breast	PolII	No treatment	NA	Human_MCF-7_PolII_No-treatment_Brown.bed	0	11240
1	989	encode_tfbs	Inf	30.2312	1128	1	1060	538	1060	533	29564	3602	2855261	ChIP K562 SMC3_(ab9263)	K562	NA	SMC3_(ab9263)	None	NA	wgEncodeAwgTfbsSydhK562Smc3ab9263IggrabUniPk.narrowPeak	0	23598
1	934	encode_tfbs	Inf	40.4948	640	1	878	724	878	534	11099	4090	2873726	ChIP K562 c-Jun	K562	NA	c-Jun	IFNa30	NA	wgEncodeAwgTfbsSydhK562CjunIfna30UniPk.narrowPeak	0	8827
1	938	encode_tfbs	Inf	39.6033	664	1	890	712	890	534	11845	4066	2872980	ChIP K562 c-Jun	K562	NA	c-Jun	None	NA	wgEncodeAwgTfbsSydhK562CjunUniPk.narrowPeak	0	9848
1	148	cistrome_cistrome	Inf	18.5545	2137	1	1409	193	1409	534	122687	2593	2762138	cistrome_cistrome normal liver cells HNF4A	normal liver cells	liver	HNF4A	No treatment	NA	Human_normal-liver-cells_HNF4A_No-treatment_Odom.bed	0	72335
1	719	encode_tfbs	Inf	22.8812	1737	1	1275	330	1275	535	71360	2993	2813465	ChIP SK-N-SH_RA Rad21	SK-N-SH_RA	NA	Rad21	None	NA	wgEncodeAwgTfbsHaibSknshraRad21V0416102UniPk.narrowPeak	0	62275
1	471	encode_tfbs	Inf	23.9941	1651	1	1234	373	1234	536	63017	3079	2821808	ChIP HSMM CTCF	HSMM	NA	CTCF	None	NA	wgEncodeAwgTfbsBroadHsmmCtcfUniPk.narrowPeak	0	50924
1	641	encode_tfbs	Inf	28.2359	1267	1	1120	492	1120	538	36898	3463	2847927	ChIP HepG2 MYBL2_(SC-81192)	HepG2	NA	MYBL2_(SC-81192)	None	NA	wgEncodeAwgTfbsHaibHepg2Mybl2sc81192V0422111UniPk.narrowPeak	0	17898
1	1122	encode_tfbs	Inf	26.6991	1404	1	1163	450	1163	538	44904	3326	2839921	ChIP HFF CTCF	HFF	NA	CTCF	None	NA	wgEncodeAwgTfbsUwHffCtcfUniPk.narrowPeak	0	34889
1	902	encode_tfbs	Inf	46.5855	495	1	807	810	810	539	7216	4235	2877609	ChIP HepG2 Pol2(phosphoS2)	HepG2	NA	Pol2(phosphoS2)	None	NA	wgEncodeAwgTfbsSydhHepg2Pol2s2IggrabUniPk.narrowPeak	0	4091
1	790	encode_tfbs	Inf	32.2854	963	1	1022	595	1022	539	22666	3767	2862159	ChIP GM18951 NFKB	GM18951	NA	NFKB	TNFa	NA	wgEncodeAwgTfbsSydhGm18951NfkbTnfaIggrabUniPk.narrowPeak	0	13535
1	504	encode_tfbs	Inf	26.9056	1373	1	1155	460	1155	539	43196	3357	2841629	ChIP A549 CTCF_(SC-5916)	A549	NA	CTCF_(SC-5916)	EtOH_0.02pct	NA	wgEncodeAwgTfbsHaibA549Ctcfsc5916Pcr1xEtoh02UniPk.narrowPeak	0	38133
1	722	encode_tfbs	Inf	28.5644	1217	1	1112	510	1112	541	34559	3513	2850266	ChIP T-47D CTCF_(SC-5916)	T-47D	NA	CTCF_(SC-5916)	DMSO_0.02pct	NA	wgEncodeAwgTfbsHaibT47dCtcfsc5916V0416102Dm002p1hUniPk.narrowPeak	0	29285
1	1117	encode_tfbs	Inf	23.902	1620	1	1236	385	1236	541	61528	3110	2823297	ChIP HCT-116 CTCF	HCT-116	NA	CTCF	None	NA	wgEncodeAwgTfbsUwHct116CtcfUniPk.narrowPeak	0	50294
1	205	cistrome_epigenome	Inf	13.6546	2919	1	1582	47	1582	543	304577	1811	2580248	cistrome_epigenome UPR9 cells H3K9K14ac	UPR9 cells	hematopoietic stem cell	H3K9K14ac	No treatment	NA	Human_UPR9-cells_H3K9K14ac_No-treatment_Stunnenberg.bed	0	49690
1	494	encode_tfbs	Inf	23.5331	1634	1	1249	383	1249	544	63273	3096	2821552	ChIP NHEK CTCF	NHEK	NA	CTCF	None	NA	wgEncodeAwgTfbsBroadNhekCtcfUniPk.narrowPeak	0	47113
1	1092	encode_tfbs	Inf	24.0036	1582	1	1233	400	1233	545	59151	3148	2825674	ChIP A549 CTCF	A549	NA	CTCF	None	NA	wgEncodeAwgTfbsUwA549CtcfUniPk.narrowPeak	0	45732
1	1069	encode_tfbs	Inf	26.5109	1342	1	1170	468	1170	546	42468	3388	2842357	ChIP HepG2 CTCF	HepG2	NA	CTCF	None	NA	wgEncodeAwgTfbsUtaHepg2CtcfUniPk.narrowPeak	0	40800
1	178	cistrome_epigenome	Inf	13.2234	2931	1	1597	44	1597	547	316447	1799	2568378	cistrome_epigenome MCF-7 H3K4me1	MCF-7	breast	H3K4me1	DMSO(3hr)	NA	Human_MCF-7_H3K4me1_DMSO-3hr_Liu.bed	0	127623
1	38	cistrome_cistrome	Inf	29.8221	1042	1	1073	572	1073	549	27082	3688	2857743	cistrome_cistrome LnCaP PolII	LnCaP	prostate	PolII	R1881(16hr)	NA	Human_LnCaP_PolII_R1881-16hr_Chinnaiyan.bed	0	14666
1	35	cistrome_cistrome	Inf	54.474	276	1	724	926	926	550	3279	4454	2881546	cistrome_cistrome LnCaP ERG	LnCaP	prostate	ERG	No treatment	NA	Human_LnCaP_ERG_No-treatment_Chinnaiyan.bed	0	5016
1	108	cistrome_cistrome	Inf	30.3914	978	1	1058	590	1058	550	24538	3752	2860287	cistrome_cistrome NB4 cells RARA	NB4 cells	hematopoietic stem cell	RARA	No treatment(Antibody RAR _A704)	NA	Human_NB4-cells_RARA_No-treatment-Antibody-RAR-_A704_Stunnenberg.bed	0	13879
1	344	codex	Inf	23.8351	1533	1	1239	415	1239	552	56878	3197	2827947	Peripheral blood monocytes separated by leukapheresis of healthy donors.	Monocyte	NA	SPI1	NA	GSE31621	GSM785495_PU1.bed	0	33822
1	1135	encode_tfbs	Inf	25.3883	1365	1	1196	462	1196	553	45338	3365	2839487	ChIP NB4 CTCF	NB4	NA	CTCF	None	NA	wgEncodeAwgTfbsUwNb4CtcfUniPk.narrowPeak	0	38253
1	1123	encode_tfbs	Inf	23.1378	1583	1	1263	399	1263	554	61375	3147	2823450	ChIP HFF-Myc CTCF	HFF-Myc	NA	CTCF	None	NA	wgEncodeAwgTfbsUwHffmycCtcfUniPk.narrowPeak	0	43821
1	1065	encode_tfbs	Inf	48.7719	343	1	780	887	887	556	4613	4387	2880212	ChIP HeLa-S3 c-Myc	HeLa-S3	NA	c-Myc	None	NA	wgEncodeAwgTfbsUtaHelas3CmycUniPk.narrowPeak	0	2835
1	330	codex	Inf	37.8243	608	1	920	746	920	556	11197	4122	2873628	Mobilised CD34+ cells isolated from the healthly peripheral blood.	Hematopoietic Stem and Progenitor Cells	NA	SMARCA4	NA	GSE26501	GSM651552_BRG1.bed	0	6462
1	340	codex	Inf	21.0001	1730	1	1333	335	1333	556	77102	3000	2807723	Peripheral blood (bone marrow mononuclear CD34+) cells from non-t(8;21) AML pati	Acute Myeloid Leukemia	NA	RUNX1	NA	GSE29225	GSM722708_RUNX1.bed	0	44582
1	880	encode_tfbs	Inf	30.4407	902	1	1057	613	1057	557	22164	3828	2862661	ChIP HepG2 CEBPB	HepG2	NA	CEBPB	forskolin	NA	wgEncodeAwgTfbsSydhHepg2CebpbForsklnUniPk.narrowPeak	0	18443
1	1143	encode_tfbs	Inf	25.5056	1327	1	1194	477	1194	557	43464	3403	2841361	ChIP WI-38 CTCF	WI-38	NA	CTCF	None	NA	wgEncodeAwgTfbsUwWi38CtcfUniPk.narrowPeak	0	31518
1	1072	encode_tfbs	Inf	24.6724	1383	1	1215	456	1215	557	47507	3347	2837318	ChIP HUVEC CTCF	HUVEC	NA	CTCF	None	NA	wgEncodeAwgTfbsUtaHuvecCtcfUniPk.narrowPeak	0	44033
1	782	encode_tfbs	Inf	34.7835	704	1	981	695	981	559	14430	4026	2870395	ChIP GM12892 NFKB	GM12892	NA	NFKB	TNFa	NA	wgEncodeAwgTfbsSydhGm12892NfkbTnfaIggrabUniPk.narrowPeak	0	8152
1	466	encode_tfbs	Inf	42.7199	471	1	856	822	856	560	7458	4259	2877367	ChIP HeLa-S3 Pol2(b)	HeLa-S3	NA	Pol2(b)	None	NA	wgEncodeAwgTfbsBroadHelas3Pol2bUniPk.narrowPeak	0	3149
1	435	encode_segmentation	Inf	18.952	1837	1	1396	284	1396	560	93529	2893	2791296	Enhancers Segments	Hepg2	NA	NA	NA	ENCODE segmentation	Hepg2_E.bed	0	47879
1	503	encode_tfbs	Inf	24.8866	1334	1	1211	472	1211	561	44804	3396	2840021	ChIP A549 CTCF_(SC-5916)	A549	NA	CTCF_(SC-5916)	DEX_100nM	NA	wgEncodeAwgTfbsHaibA549Ctcfsc5916Pcr1xDex100nmUniPk.narrowPeak	0	40841
1	695	encode_tfbs	Inf	24.6229	1342	1	1218	468	1218	562	45657	3388	2839168	ChIP K562 TEAD4_(SC-101184)	K562	NA	TEAD4_(SC-101184)	None	NA	wgEncodeAwgTfbsHaibK562Tead4sc101184V0422111UniPk.narrowPeak	0	31030
1	378	codex	Inf	45.064	394	1	830	858	858	563	5802	4336	2879023	K562 erythrocytic leukaemia cells (ATCC CCL-243) were grown according to standar	Embryonic Stem Cell	NA	SUZ12	NA	GSE32509	GSM831042_SUZ12.bed	0	2682
1	563	encode_tfbs	Inf	25.01	1308	1	1204	483	1204	563	43393	3422	2841432	ChIP GM12878 Rad21	GM12878	NA	Rad21	None	NA	wgEncodeAwgTfbsHaibGm12878Rad21V0416101UniPk.narrowPeak	0	40019
1	824	encode_tfbs	Inf	25.9144	1227	1	1184	506	1184	564	38491	3503	2846334	ChIP HeLa-S3 AP-2alpha	HeLa-S3	NA	AP-2alpha	None	NA	wgEncodeAwgTfbsSydhHelas3Ap2alphaUniPk.narrowPeak	0	18970
1	993	encode_tfbs	Inf	50.367	274	1	763	930	930	565	3514	4456	2881311	ChIP K562 STAT1	K562	NA	STAT1	IFNg6h	NA	wgEncodeAwgTfbsSydhK562Stat1Ifng6hUniPk.narrowPeak	0	2333
1	735	encode_tfbs	Inf	28.1774	1040	1	1121	573	1121	565	28557	3690	2856268	ChIP A549 Rad21	A549	NA	Rad21	None	NA	wgEncodeAwgTfbsSydhA549Rad21IggrabUniPk.narrowPeak	0	24465
1	499	encode_tfbs	Inf	20.0568	1740	1	1365	329	1365	565	81345	2990	2803480	ChIP Osteobl CTCF	Osteobl	NA	CTCF	None	NA	wgEncodeAwgTfbsBroadOsteoblCtcfUniPk.narrowPeak	0	56264
1	404	codex	Inf	39.6137	500	1	889	808	889	566	8583	4230	2876242	ChIP-seq_ZNF76_FLP76_T4. cell line specificity: HEK293-T-Rex inducible cell line	Embryonic kidney cells	NA	ZNF143	NA	GSE39263	GSM959052_ZNF143.bed	0	7031
1	188	cistrome_epigenome	Inf	23.7679	1381	1	1241	459	1241	567	49194	3349	2835631	cistrome_epigenome MCF-7 H3K9ac	MCF-7	breast	H3K9ac	No treatment	NA	Human_MCF-7_H3K9ac_No-treatment_Brown.bed	0	9636
1	324	codex	Inf	24.7687	1272	1	1213	491	1213	568	42246	3458	2842579	CD36+ erythroid progenitor cells were derived from mobilised CD34+ cells isolate	Erythroid Progenitor	NA	CTCF	NA	GSE26501	GSM651542_CTCF.bed	0	25290
1	477	encode_tfbs	Inf	35.6273	620	1	966	740	966	569	12157	4110	2872668	ChIP HUVEC Pol2(b)	HUVEC	NA	Pol2(b)	None	NA	wgEncodeAwgTfbsBroadHuvecPol2bUniPk.narrowPeak	0	5298
1	2218	sheffield_dnase	Inf	38.2101	507	1	914	801	914	572	9034	4223	2875791	Prostate Cancer	NA	NA	NA	NA	NA	2279.bed	0	9540
1	577	encode_tfbs	Inf	47.8963	276	1	791	926	926	573	3724	4454	2881101	ChIP GM12891 PAX5-C20	GM12891	NA	PAX5-C20	None	NA	wgEncodeAwgTfbsHaibGm12891Pax5c20V0416101UniPk.narrowPeak	0	3156
1	14	cistrome_cistrome	Inf	18.0798	1806	1	1426	296	1426	574	95306	2924	2789519	cistrome_cistrome Caco-2(differentiated) HNF4A	Caco-2(differentiated)	intestine	HNF4A	No treatment	NA	Human_Caco-2-differentiated_HNF4A_No-treatment_Shivdasani.bed	0	65557
1	449	encode_segmentation	Inf	19.9271	1691	1	1367	354	1367	574	78369	3039	2806456	Enhancers Segments	K562	NA	NA	NA	ENCODE segmentation	K562_E.bed	0	44380
1	869	encode_tfbs	Inf	25.2688	1187	1	1201	520	1201	574	37748	3543	2847077	ChIP HeLa-S3 TCF7L2_C9B9_(2565)	HeLa-S3	NA	TCF7L2_C9B9_(2565)	None	NA	wgEncodeAwgTfbsSydhHelas3Tcf7l2c9b92565UcdUniPk.narrowPeak	0	19242
1	198	cistrome_epigenome	Inf	15.8281	2055	1	1507	218	1507	575	133495	2675	2751330	cistrome_epigenome NB4 cells H3K9K14ac	NB4 cells	hematopoietic stem cell	H3K9K14ac	No treatment	NA	Human_NB4-cells_H3K9K14ac_No-treatment_Stunnenberg.bed	0	14486
1	973	encode_tfbs	Inf	25.3475	1170	1	1197	526	1197	575	36942	3560	2847883	ChIP K562 p300	K562	NA	p300	None	NA	wgEncodeAwgTfbsSydhK562P300IggrabUniPk.narrowPeak	0	25881
1	737	encode_tfbs	Inf	30.9958	718	1	1043	688	1043	577	16563	4012	2868262	ChIP GM10847 NFKB	GM10847	NA	NFKB	TNFa	NA	wgEncodeAwgTfbsSydhGm10847NfkbTnfaIggrabUniPk.narrowPeak	0	9262
1	82	cistrome_cistrome	Inf	14.2022	2220	1	1556	174	1556	577	169175	2510	2715650	cistrome_cistrome MCF-7 RAD21	MCF-7	breast	RAD21	mock	NA	Human_MCF-7_RAD21_mock_Odom.bed	0	96884
1	998	encode_tfbs	Inf	33.9964	628	1	998	736	998	578	12933	4102	2871892	ChIP K562 TBLR1_(NB600-270)	K562	NA	TBLR1_(NB600-270)	None	NA	wgEncodeAwgTfbsSydhK562Tblr1nb600270IggrabUniPk.narrowPeak	0	8505
1	7	cistrome_cistrome	Inf	11.5506	2759	1	1667	67	1667	578	311817	1971	2573008	cistrome_cistrome A594 cells PolIIser2	A594 cells	lung	PolIIser2	EtOH(1hr)	NA	Human_A594--cells_PolIIser2_EtOH-1hr_Myers.bed	0	36552
1	1035	encode_tfbs	Inf	27.4522	977	1	1142	591	1142	578	27087	3753	2857738	ChIP PANC-1 TCF7L2	PANC-1	NA	TCF7L2	None	NA	wgEncodeAwgTfbsSydhPanc1Tcf7l2UcdUniPk.narrowPeak	0	13366
1	173	cistrome_epigenome	Inf	23.615	1286	1	1246	489	1246	579	44898	3444	2839927	cistrome_epigenome LnCaP H3K9me3	LnCaP	prostate	H3K9me3	regular medium	NA	Human_LnCaP_H3K9me3_regular-medium_Chinnaiyan.bed	0	25317
1	469	encode_tfbs	Inf	23.0031	1349	1	1270	466	1270	579	49214	3381	2835611	ChIP HMEC CTCF	HMEC	NA	CTCF	None	NA	wgEncodeAwgTfbsBroadHmecCtcfUniPk.narrowPeak	0	40048
1	631	encode_tfbs	Inf	26.066	1074	1	1179	560	1179	580	32147	3656	2852678	ChIP HepG2 FOSL2	HepG2	NA	FOSL2	None	NA	wgEncodeAwgTfbsHaibHepg2Fosl2V0416101UniPk.narrowPeak	0	25211
1	798	encode_tfbs	Inf	30.5018	713	1	1056	692	1056	583	16693	4017	2868132	ChIP H1-hESC CEBPB	H1-hESC	NA	CEBPB	None	NA	wgEncodeAwgTfbsSydhH1hescCebpbIggrabUniPk.narrowPeak	0	15557
1	4	cistrome_cistrome	Inf	11.6996	2586	1	1659	89	1659	583	269614	2144	2615211	cistrome_cistrome A594 cells PolII	A594 cells	lung	PolII	DEX(1hr)	NA	Human_A594--cells_PolII_DEX-1hr_Myers.bed	0	26411
1	283	codex	Inf	19.6386	1651	1	1375	373	1375	583	76677	3079	2808148	Proerythroblasts derived from CD34+ bone marrow cells isolated from heathly dono	Erythroblast	NA	GATA1	NA	GSE52924	GSM1278240_GATA1.bed	0	53723
1	865	encode_tfbs	Inf	26.4854	1010	1	1171	580	1171	584	29265	3720	2855560	ChIP HeLa-S3 STAT1	HeLa-S3	NA	STAT1	IFNg30	NA	wgEncodeAwgTfbsSydhHelas3Stat1Ifng30UniPk.narrowPeak	0	16158
1	473	encode_tfbs	Inf	20.8014	1545	1	1342	412	1342	585	65741	3185	2819084	ChIP HSMMtube CTCF	HSMMtube	NA	CTCF	None	NA	wgEncodeAwgTfbsBroadHsmmtCtcfUniPk.narrowPeak	0	47949
1	679	encode_tfbs	Inf	39.1694	392	1	896	860	896	586	6641	4338	2878184	ChIP K562 MEF2A	K562	NA	MEF2A	None	NA	wgEncodeAwgTfbsHaibK562Mef2aV0416101UniPk.narrowPeak	0	5631
1	703	encode_tfbs	Inf	37.5639	442	1	925	833	925	586	7893	4288	2876932	ChIP PANC-1 NRSF	PANC-1	NA	NRSF	None	NA	wgEncodeAwgTfbsHaibPanc1NrsfPcr2xUniPk.narrowPeak	0	5507
1	1134	encode_tfbs	Inf	20.1486	1581	1	1362	402	1362	588	70138	3149	2814687	ChIP MCF-7 CTCF	MCF-7	NA	CTCF	None	NA	wgEncodeAwgTfbsUwMcf7CtcfUniPk.narrowPeak	0	58994
1	680	encode_tfbs	Inf	26.6894	938	1	1164	602	1164	589	26480	3792	2858345	ChIP K562 NR2F2_(SC-271940)	K562	NA	NR2F2_(SC-271940)	None	NA	wgEncodeAwgTfbsHaibK562Nr2f2sc271940V0422111UniPk.narrowPeak	0	16678
1	467	encode_tfbs	Inf	20.9434	1468	1	1337	433	1337	590	60685	3262	2824140	ChIP HepG2 CTCF	HepG2	NA	CTCF	None	NA	wgEncodeAwgTfbsBroadHepg2CtcfUniPk.narrowPeak	0	46448
1	1124	encode_tfbs	Inf	28.767	776	1	1105	668	1105	591	19554	3954	2865271	ChIP HL-60 CTCF	HL-60	NA	CTCF	None	NA	wgEncodeAwgTfbsUwHl60CtcfUniPk.narrowPeak	0	16683
1	442	encode_segmentation	Inf	13.9611	2088	1	1567	205	1567	591	154529	2642	2730296	Enhancers Segments	Huvec	NA	NA	NA	ENCODE segmentation	Huvec_E.bed	0	53526
1	768	encode_tfbs	Inf	23.7187	1164	1	1243	529	1243	591	39136	3566	2845689	ChIP GM12878 SMC3_(ab9263)	GM12878	NA	SMC3_(ab9263)	None	NA	wgEncodeAwgTfbsSydhGm12878Smc3ab9263IggmusUniPk.narrowPeak	0	30517
1	118	cistrome_cistrome	Inf	23.343	1184	1	1257	521	1257	593	40669	3546	2844156	cistrome_cistrome T47D FoxA1	T47D	breast	FoxA1	E2(45min-3hr)	NA	Human_T47D_FoxA1_E2-45min-3hr_Liu.bed	0	29367
1	490	encode_tfbs	Inf	21.866	1314	1	1298	480	1298	593	49871	3416	2834954	ChIP NH-A CTCF	NH-A	NA	CTCF	None	NA	wgEncodeAwgTfbsBroadNhaCtcfUniPk.narrowPeak	0	38474
1	464	encode_tfbs	Inf	19.2931	1610	1	1388	392	1388	594	75153	3120	2809672	ChIP HeLa-S3 CTCF	HeLa-S3	NA	CTCF	None	NA	wgEncodeAwgTfbsBroadHelas3CtcfUniPk.narrowPeak	0	52783
1	945	encode_tfbs	Inf	34.2443	511	1	990	798	990	596	10176	4219	2874649	ChIP K562 COREST_(ab24166)	K562	NA	COREST_(ab24166)	None	NA	wgEncodeAwgTfbsSydhK562Corestab24166IggrabUniPk.narrowPeak	0	6371
1	117	cistrome_cistrome	Inf	17.0303	1756	1	1467	321	1467	596	96657	2974	2788168	cistrome_cistrome T47D FoxA1	T47D	breast	FoxA1	DMSO(45min-3hr)	NA	Human_T47D_FoxA1_DMSO-45min-3hr_Liu.bed	0	53650
1	903	encode_tfbs	Inf	22.5062	1239	1	1287	501	1287	596	44789	3491	2840036	ChIP HepG2 Rad21	HepG2	NA	Rad21	None	NA	wgEncodeAwgTfbsSydhHepg2Rad21IggrabUniPk.narrowPeak	0	37233
1	994	encode_tfbs	Inf	40.2038	303	1	884	912	912	599	4907	4427	2879918	ChIP K562 STAT2	K562	NA	STAT2	IFNa30	NA	wgEncodeAwgTfbsSydhK562Stat2Ifna30UniPk.narrowPeak	0	3040
1	598	encode_tfbs	Inf	37.3225	378	1	931	868	931	600	6698	4352	2878127	ChIP H1-hESC NANOG_(SC-33759)	H1-hESC	NA	NANOG_(SC-33759)	None	NA	wgEncodeAwgTfbsHaibH1hescNanogsc33759V0416102UniPk.narrowPeak	0	5473
1	314	codex	Inf	25.2866	939	1	1199	601	1199	600	27980	3791	2856845	Adult chronic myeloid leukaemia (at blast crisis) cell line carrying t(9;22) tra	Leukaemia cell	NA	RUNX1	NA	GSE24779	GSM610334_RUNX1.bed	0	15982
1	496	encode_tfbs	Inf	31.1068	586	1	1042	760	1042	601	13056	4144	2871769	ChIP NHEK Pol2(b)	NHEK	NA	Pol2(b)	None	NA	wgEncodeAwgTfbsBroadNhekPol2bUniPk.narrowPeak	0	5784
1	527	encode_tfbs	Inf	25.5298	912	1	1193	608	1193	601	26735	3818	2858090	ChIP ECC-1 CTCF_(SC-5916)	ECC-1	NA	CTCF_(SC-5916)	DMSO_0.02pct	NA	wgEncodeAwgTfbsHaibEcc1CtcfcV0416102Dm002p1hUniPk.narrowPeak	0	23192
1	521	encode_tfbs	Inf	22.9721	1147	1	1272	534	1272	602	39637	3583	2845188	ChIP A549 TCF12	A549	NA	TCF12	EtOH_0.02pct	NA	wgEncodeAwgTfbsHaibA549Tcf12V0422111Etoh02UniPk.narrowPeak	0	20896
1	1007	encode_tfbs	Inf	37.9796	330	1	918	893	918	604	5686	4400	2879139	ChIP K562 ZNF263	K562	NA	ZNF263	None	NA	wgEncodeAwgTfbsSydhK562Znf263UcdUniPk.narrowPeak	0	3081
1	310	codex	Inf	36.9886	365	1	943	877	943	607	6507	4365	2878318	CD34+ Umbilical Cord Blood (UCB) were differentiated into megakaryocytes for 10	Megakaryocyte	NA	FLI1	NA	GSE24674	GSM607952_FLI1.bed	0	3674
1	599	encode_tfbs	Inf	29.885	597	1	1070	753	1070	608	13879	4133	2870946	ChIP H1-hESC NRSF	H1-hESC	NA	NRSF	None	NA	wgEncodeAwgTfbsHaibH1hescNrsfV0416102UniPk.narrowPeak	0	13286
1	79	cistrome_cistrome	Inf	11.54	2302	1	1668	155	1668	608	219021	2428	2665804	cistrome_cistrome MCF-7 RAD21	MCF-7	breast	RAD21	CTCF knock out	NA	Human_MCF-7_RAD21_CTCF-knock-out_Odom.bed	0	51667
1	323	codex	Inf	24.0841	966	1	1231	594	1231	609	30438	3764	2854387	Mobilised CD34+ cells isolated from the healthly peripheral blood.	Hematopoietic Stem and Progenitor Cells	NA	CTCF	NA	GSE26501	GSM651541_CTCF.bed	0	18624
1	402	codex	Inf	38.555	290	1	910	915	915	609	4880	4440	2879945	ChIP-seq_ZNF143_FLP143HA_T0. cell line specificity: HEK293-T-Rex inducible cell	Embryonic kidney cells	NA	ZNF143	NA	GSE39263	GSM959050_ZNF143.bed	0	4353
1	545	encode_tfbs	Inf	21.7743	1167	1	1301	528	1301	610	42776	3563	2842049	ChIP GM12878 FOXM1_(SC-502)	GM12878	NA	FOXM1_(SC-502)	None	NA	wgEncodeAwgTfbsHaibGm12878Foxm1sc502V0422111UniPk.narrowPeak	0	22926
1	412	codex	Inf	36.8789	331	1	944	891	944	612	5874	4399	2878951	codex Embryonic Stem Cell TP53	Embryonic Stem Cell	NA	TP53	NA	GSE39912	GSM981237_TP53.bed	0	3420
1	810	encode_tfbs	Inf	19.0925	1425	1	1393	445	1393	613	63711	3305	2821114	ChIP H1-hESC Rad21	H1-hESC	NA	Rad21	None	NA	wgEncodeAwgTfbsSydhH1hescRad21IggrabUniPk.narrowPeak	0	55674
1	1048	encode_tfbs	Inf	21.077	1189	1	1327	519	1327	616	45274	3541	2839551	ChIP K562 eGFP-JunD	K562	NA	eGFP-JunD	None	NA	wgEncodeAwgTfbsUchicagoK562EjundUniPk.narrowPeak	0	26674
1	337	codex	Inf	27.0756	698	1	1152	697	1152	617	18314	4032	2866511	Kasumi-1 (AML FAB M2) with t(8;21) translocation derived from the DSMZ.	Acute Myeloid Leukemia	NA	RUNX1	NA	GSE29225	GSM722704_RUNX1.bed	0	10203
1	931	encode_tfbs	Inf	21.4329	1125	1	1312	541	1312	618	41375	3605	2843450	ChIP K562 CEBPB	K562	NA	CEBPB	None	NA	wgEncodeAwgTfbsSydhK562CebpbIggrabUniPk.narrowPeak	0	38715
1	987	encode_tfbs	Inf	35.9412	330	1	963	893	963	619	6010	4400	2878815	ChIP K562 SETDB1	K562	NA	SETDB1	None	NA	wgEncodeAwgTfbsSydhK562Setdb1UcdUniPk.narrowPeak	0	3882
1	833	encode_tfbs	Inf	17.7318	1516	1	1442	418	1442	620	74759	3214	2810066	ChIP HeLa-S3 CEBPB	HeLa-S3	NA	CEBPB	None	NA	wgEncodeAwgTfbsSydhHelas3CebpbIggrabUniPk.narrowPeak	0	61004
1	371	codex	Inf	34.4157	362	1	986	878	986	622	6930	4368	2877895	K562 erythrocytic leukaemia cells (ATCC CCL-243) were grown according to standar	Embryonic Stem Cell	NA	EZH2	NA	GSE32509	GSM831028_EZH2.bed	0	3205
1	500	encode_tfbs	Inf	28.875	552	1	1099	773	1099	624	13143	4178	2871682	ChIP A549 ATF3	A549	NA	ATF3	EtOH_0.02pct	NA	wgEncodeAwgTfbsHaibA549Atf3V0422111Etoh02UniPk.narrowPeak	0	6580
1	233	codex	Inf	25.7559	710	1	1188	694	1188	628	19635	4020	2865190	Mobilised CD34+ cells isolated from the healthly peripheral blood.	Hematopoietic Stem and Progenitor Cells	NA	FLI1	NA	GSE45144	GSM1097880_FLI1.bed	0	10750
1	827	encode_tfbs	Inf	34.8394	310	1	978	907	978	629	5794	4420	2879031	ChIP HeLa-S3 BAF170	HeLa-S3	NA	BAF170	None	NA	wgEncodeAwgTfbsSydhHelas3Baf170IggmusUniPk.narrowPeak	0	2632
1	697	encode_tfbs	Inf	25.7039	699	1	1189	696	1189	629	19319	4031	2865506	ChIP K562 TRIM28_(SC-81411)	K562	NA	TRIM28_(SC-81411)	None	NA	wgEncodeAwgTfbsHaibK562Trim28sc81411V0422111UniPk.narrowPeak	0	12137
1	554	encode_tfbs	Inf	32.5265	369	1	1015	875	1015	630	7485	4361	2877340	ChIP GM12878 p300	GM12878	NA	p300	None	NA	wgEncodeAwgTfbsHaibGm12878P300Pcr1xUniPk.narrowPeak	0	5168
1	667	encode_tfbs	Inf	22.609	895	1	1284	616	1284	634	29480	3835	2855345	ChIP K562 CEBPB_(SC-150)	K562	NA	CEBPB_(SC-150)	None	NA	wgEncodeAwgTfbsHaibK562Cebpbsc150V0422111UniPk.narrowPeak	0	22240
1	860	encode_tfbs	Inf	19.2415	1213	1	1390	512	1390	634	50799	3517	2834026	ChIP HeLa-S3 Rad21	HeLa-S3	NA	Rad21	None	NA	wgEncodeAwgTfbsSydhHelas3Rad21IggrabUniPk.narrowPeak	0	43420
1	136	cistrome_cistrome	Inf	25.9867	640	1	1183	724	1183	636	17254	4090	2867571	cistrome_cistrome VCaP Polll	VCaP	prostate	Polll	EtOH(16hr)	NA	Human_VCaP_Polll_EtOH-16hr_Chinnaiyan.bed	0	8719
1	474	encode_tfbs	Inf	32.8145	318	1	1012	901	1012	638	6327	4412	2878498	ChIP HSMMtube EZH2_(39875)	HSMMtube	NA	EZH2_(39875)	None	NA	wgEncodeAwgTfbsBroadHsmmtEzh239875UniPk.narrowPeak	0	2700
1	898	encode_tfbs	Inf	28.7885	495	1	1104	810	1104	638	11668	4235	2873157	ChIP HepG2 p300_(SC-584)	HepG2	NA	p300_(SC-584)	None	NA	wgEncodeAwgTfbsSydhHepg2P300sc582IggrabUniPk.narrowPeak	0	6613
1	765	encode_tfbs	Inf	20.4829	1068	1	1349	563	1349	638	40498	3662	2844327	ChIP GM12878 Rad21	GM12878	NA	Rad21	None	NA	wgEncodeAwgTfbsSydhGm12878Rad21IggrabUniPk.narrowPeak	0	33085
1	1216	sheffield_dnase	Inf	27.7574	541	1	1129	787	1129	639	13365	4189	2871460	Weak	NA	NA	NA	NA	NA	1078.bed	0	13903
1	674	encode_tfbs	Inf	27.3836	540	1	1144	788	1144	644	13519	4190	2871306	ChIP K562 FOSL1_(SC-183)	K562	NA	FOSL1_(SC-183)	None	NA	wgEncodeAwgTfbsHaibK562Fosl1sc183V0416101UniPk.narrowPeak	0	11174
1	649	encode_tfbs	Inf	23.0324	778	1	1268	667	1268	645	24440	3952	2860385	ChIP HepG2 RXRA	HepG2	NA	RXRA	None	NA	wgEncodeAwgTfbsHaibHepg2RxraPcr1xUniPk.narrowPeak	0	17063
1	622	encode_tfbs	Inf	28.2603	479	1	1118	819	1118	646	11460	4251	2873365	ChIP HeLa-S3 NRSF	HeLa-S3	NA	NRSF	None	NA	wgEncodeAwgTfbsHaibHelas3NrsfPcr1xUniPk.narrowPeak	0	10247
1	201	cistrome_epigenome	Inf	12.7087	1756	1	1617	321	1617	646	128106	2974	2756719	cistrome_epigenome T47D H3K4me1	T47D	breast	H3K4me1	DMSO(45min-3hr)	NA	Human_T47D_H3K4me1_DMSO-45min-3hr_Liu.bed	0	44002
1	328	codex	Inf	25.1242	624	1	1203	738	1203	647	17333	4106	2867492	CD36+ erythroid progenitor cells were derived from mobilised CD34+ cells isolate	Erythroid Progenitor	NA	GATA1	NA	GSE26501	GSM651546_GATA1.bed	0	10328
1	123	cistrome_cistrome	Inf	20.3654	973	1	1350	593	1350	648	36214	3757	2848611	cistrome_cistrome UPR9 cells PML	UPR9 cells	hematopoietic stem cell	PML	Zinc(5hr)	NA	Human_UPR9-cells_PML_Zinc-5hr_Stunnenberg.bed	0	16901
1	642	encode_tfbs	Inf	21.2981	865	1	1317	630	1317	649	29987	3865	2854838	ChIP HepG2 NFIC_(SC-81335)	HepG2	NA	NFIC_(SC-81335)	None	NA	wgEncodeAwgTfbsHaibHepg2Nficsc81335V0422111UniPk.narrowPeak	0	16091
1	1981	sheffield_dnase	294.342	313.126	149	883	22	1058	1058	654	297	4581	2884528	Ubiquitous	NA	NA	NA	NA	NA	197.bed	3.0485e-294	446
1	501	encode_tfbs	Inf	25.0005	591	1	1206	757	1206	655	16371	4139	2868454	ChIP A549 BCL3	A549	NA	BCL3	EtOH_0.02pct	NA	wgEncodeAwgTfbsHaibA549Bcl3V0422111Etoh02UniPk.narrowPeak	0	7740
1	2945	sheffield_dnase	292.952	310.317	149	886	25	1058	1058	656	305	4581	2884520	Epithelial;Fibroblast;Muscle;Brain;Hematopoietic;Primitive;Skin;Stem;Endothelial	NA	NA	NA	NA	NA	94.bed	7.45551e-293	454
1	25	cistrome_cistrome	Inf	14.2916	1515	1	1552	419	1552	657	92084	3215	2792741	cistrome_cistrome HepG2 liver cells HNF4A	HepG2 liver cells	liver	HNF4A	No treatment	NA	Human_HepG2-liver-cells_HNF4A_No-treatment_Wadelius.bed	0	32849
1	262	codex	Inf	25.6133	548	1	1191	778	1191	657	14694	4182	2870131	codex Embryonic Stem Cell POU5F1	Embryonic Stem Cell	NA	POU5F1	NA	GSE46130	GSM1124067_POU5F1.bed	0	10380
1	638	encode_tfbs	Inf	21.1803	809	1	1323	651	1323	658	27815	3921	2857010	ChIP HepG2 HNF4G_(SC-6558)	HepG2	NA	HNF4G_(SC-6558)	None	NA	wgEncodeAwgTfbsHaibHepg2Hnf4gsc6558V0416101UniPk.narrowPeak	0	20384
1	151	cistrome_epigenome	Inf	18.9702	1009	1	1395	582	1395	659	40655	3721	2844170	cistrome_epigenome APL164 cells H3K9K14ac	APL164 cells	hematopoietic stem cell	H3K9K14ac	ATRA(48hr)	NA	Human_APL164-cells_H3K9K14ac_ATRA-48hr_Stunnenberg.bed	0	13337
1	2530	sheffield_dnase	285.834	365.175	141	893	11	1072	1072	659	242	4589	2884583	Primitive;Hematopoietic;Liver;Epithelial;Endothelial;Stem;Prostate;Brain	NA	NA	NA	NA	NA	419.bed	9.68284e-286	383
1	91	cistrome_cistrome	Inf	17.7256	1134	1	1443	537	1443	660	50428	3596	2834397	cistrome_cistrome MCF-7 TRIM24	MCF-7	breast	TRIM24	E2(6hr)	NA	Human_MCF-7_TRIM24_E2-6hr_Barton.bed	0	54432
1	101	cistrome_cistrome	Inf	19.3041	975	1	1387	592	1387	660	38270	3755	2846555	cistrome_cistrome MR4 cells PML	MR4 cells	hematopoietic stem cell	PML	No treatment	NA	Human_MR4-cells_PML_No-treatment_Stunnenberg.bed	0	15258
1	1284	sheffield_dnase	284.649	327.105	143	895	20	1068	1068	661	273	4587	2884552	Hematopoietic;Primitive;Liver;Epithelial;Endothelial;Stem;Prostate;Bone;Fibrobla	NA	NA	NA	NA	NA	1159.bed	1.47832e-284	416
1	1424	sheffield_dnase	276.41	408.385	134	900	5	1081	1081	662	207	4596	2884618	Brain;Hematopoietic;Primitive;Fibroblast;Stem;Colon;Cervix;Liver;Epithelial;Endo	NA	NA	NA	NA	NA	1323.bed	2.5507e-276	341
1	581	encode_tfbs	Inf	17.072	1173	1	1463	525	1463	663	54674	3557	2830151	ChIP GM12891 PU.1	GM12891	NA	PU.1	None	NA	wgEncodeAwgTfbsHaibGm12891Pu1Pcr1xUniPk.narrowPeak	0	48830
1	562	encode_tfbs	Inf	17.3915	1121	1	1454	544	1454	666	50622	3609	2834203	ChIP GM12878 PU.1	GM12878	NA	PU.1	None	NA	wgEncodeAwgTfbsHaibGm12878Pu1Pcr1xUniPk.narrowPeak	0	42938
1	147	cistrome_cistrome	Inf	14.755	1349	1	1539	466	1539	669	75938	3381	2808887	cistrome_cistrome normal liver cells CEBPa	normal liver cells	liver	CEBPa	No treatment	NA	Human_normal-liver-cells_CEBPa_No-treatment_Odom.bed	0	64362
1	199	cistrome_epigenome	Inf	8.71107	2101	1	1804	202	1804	669	242418	2629	2642407	cistrome_epigenome NB4 cells H3K9me3	NB4 cells	hematopoietic stem cell	H3K9me3	ATRA(24hr)	NA	Human_NB4-cells_H3K9me3_ATRA-24hr_Stunnenberg.bed	0	141588
1	726	encode_tfbs	Inf	17.4662	1092	1	1452	554	1452	669	48742	3638	2836083	ChIP T-47D FOXA1_(SC-6553)	T-47D	NA	FOXA1_(SC-6553)	DMSO_0.02pct	NA	wgEncodeAwgTfbsHaibT47dFoxa1sc6553V0416102Dm002p1hUniPk.narrowPeak	0	41555
1	2919	sheffield_dnase	260.734	508.131	122	909	2	1099	1099	670	150	4608	2884675	Epithelial;Fibroblast;Muscle;Brain;Hematopoietic;Primitive;Skin;Stem;Endothelial	NA	NA	NA	NA	NA	91.bed	1.19583e-260	272
1	1198	sheffield_dnase	270.518	260.084	142	904	40	1070	1070	671	345	4588	2884480	SK-N-SH_RA and HepG2	NA	NA	NA	NA	NA	1058.bed	1.98129e-270	487
1	273	codex	Inf	26.6075	401	1	1166	853	1166	673	10013	4329	2874812	T cell Lymphoblastic Lymphoma cell line carrying t(7;9) translocation (TCRB-NOTC	Lymphoma cell	NA	GABPA	NA	GSE51800	GSM1252930_GABPA.bed	0	14021
1	414	encode_segmentation	Inf	13.0052	1543	1	1604	413	1604	673	103503	3187	2781322	Enhancers Segments	GM12878	NA	NA	NA	ENCODE segmentation	Gm12878_E.bed	0	51760
1	707	encode_tfbs	Inf	23.5227	560	1	1250	769	1250	673	16367	4170	2868458	ChIP PFSK-1 NRSF	PFSK-1	NA	NRSF	None	NA	wgEncodeAwgTfbsHaibPfsk1NrsfPcr2xUniPk.narrowPeak	0	11390
1	3	cistrome_cistrome	Inf	14.0443	1382	1	1563	457	1563	674	82365	3348	2802460	cistrome_cistrome A594 cells NR3C1	A594 cells	lung	NR3C1	EtOH(1hr)	NA	Human_A594--cells_NR3C1_EtOH-1hr_Myers.bed	0	9793
1	569	encode_tfbs	Inf	23.5548	546	1	1248	780	1248	676	15885	4184	2868940	ChIP GM12878 STAT5A_(SC-74442)	GM12878	NA	STAT5A_(SC-74442)	None	NA	wgEncodeAwgTfbsHaibGm12878Stat5asc74442V0422111UniPk.narrowPeak	0	7423
1	491	encode_tfbs	Inf	23.1067	569	1	1266	765	1266	677	16966	4161	2867859	ChIP NH-A EZH2_(39875)	NH-A	NA	EZH2_(39875)	None	NA	wgEncodeAwgTfbsBroadNhaEzh239875UniPk.narrowPeak	0	6493
1	1145	sheffield_dnase	313.119	151.644	184	866	159	1013	1013	679	769	4546	2884056	Ubiquitous CGI Promoters	NA	NA	NA	NA	NA	100.bed	5.20314732154201e-313	953
1	1015	encode_tfbs	Inf	18.1413	896	1	1424	615	1424	680	36690	3834	2848135	ChIP MCF10A-Er-Src c-Myc	MCF10A-Er-Src	NA	c-Myc	4OHTAM_1uM_4hr	NA	wgEncodeAwgTfbsSydhMcf10aesCmycTam14hHvdUniPk.narrowPeak	0	25703
1	125	cistrome_cistrome	Inf	14.7921	1219	1	1538	509	1538	683	66134	3511	2818691	cistrome_cistrome UPR9 cells RARA	UPR9 cells	hematopoietic stem cell	RARA	Zinc(5hr)	NA	Human_UPR9-cells_RARA_Zinc-5hr_Stunnenberg.bed	0	18248
1	2432	sheffield_dnase	233.931	406.548	113	929	6	1114	1114	683	171	4617	2884654	Stem plus others	NA	NA	NA	NA	NA	301.bed	7.3991e-234	284
1	133	cistrome_cistrome	Inf	23.4483	507	1	1254	801	1254	685	14686	4223	2870139	cistrome_cistrome VCaP ERG	VCaP	prostate	ERG	No treatment	NA	Human_VCaP_ERG_No-treatment_Chinnaiyan.bed	0	7362
1	550	encode_tfbs	Inf	19.8502	726	1	1371	682	1371	685	26110	4004	2858715	ChIP GM12878 MTA3_(SC-81325)	GM12878	NA	MTA3_(SC-81325)	None	NA	wgEncodeAwgTfbsHaibGm12878Mta3sc81325V0422111UniPk.narrowPeak	0	12032
1	921	encode_tfbs	Inf	23.6466	481	1	1245	818	1245	688	13735	4249	2871090	ChIP K562 ARID3A_(sc-8821)	K562	NA	ARID3A_(sc-8821)	None	NA	wgEncodeAwgTfbsSydhK562Arid3asc8821IggrabUniPk.narrowPeak	0	9026
1	849	encode_tfbs	Inf	22.727	542	1	1279	784	1279	688	16330	4188	2868495	ChIP HeLa-S3 MafK_(ab50322)	HeLa-S3	NA	MafK_(ab50322)	None	NA	wgEncodeAwgTfbsSydhHelas3MafkIggrabUniPk.narrowPeak	0	14185
1	498	encode_tfbs	Inf	22.3851	555	1	1291	771	1291	688	17028	4175	2867797	ChIP NHLF EZH2_(39875)	NHLF	NA	EZH2_(39875)	None	NA	wgEncodeAwgTfbsBroadNhlfEzh239875UniPk.narrowPeak	0	7030
1	826	encode_tfbs	Inf	20.9269	640	1	1338	724	1338	688	21415	4090	2863410	ChIP HeLa-S3 BAF155	HeLa-S3	NA	BAF155	None	NA	wgEncodeAwgTfbsSydhHelas3Baf155IggmusUniPk.narrowPeak	0	8650
1	548	encode_tfbs	Inf	20.1705	686	1	1360	703	1360	688	24051	4044	2860774	ChIP GM12878 MEF2A	GM12878	NA	MEF2A	None	NA	wgEncodeAwgTfbsHaibGm12878Mef2aPcr1xUniPk.narrowPeak	0	17605
1	549	encode_tfbs	Inf	23.797	462	1	1240	826	1240	689	13072	4268	2871753	ChIP GM12878 MEF2C_(SC-13268)	GM12878	NA	MEF2C_(SC-13268)	None	NA	wgEncodeAwgTfbsHaibGm12878Mef2csc13268V0416101UniPk.narrowPeak	0	9216
1	786	encode_tfbs	Inf	22.9502	528	1	1273	792	1273	689	15702	4202	2869123	ChIP GM18505 NFKB	GM18505	NA	NFKB	TNFa	NA	wgEncodeAwgTfbsSydhGm18505NfkbTnfaIggrabUniPk.narrowPeak	0	8805
1	2889	sheffield_dnase	225.689	389.74	110	942	8	1117	1117	689	176	4620	2884649	Brain;Hematopoietic;Primitive;Stem;Colon;Cervix;Liver;Epithelial;Endothelial;Mus	NA	NA	NA	NA	NA	872.bed	1.26759e-225	286
1	2482	sheffield_dnase	249.069	211.525	136	920	70	1080	1080	690	404	4594	2884421	Hematopoietic	NA	NA	NA	NA	NA	365.bed	5.46056e-249	540
1	426	encode_segmentation	Inf	10.0902	1701	1	1730	348	1730	693	152094	3029	2732731	Weak Enhancer Segments	H1hesc	NA	NA	NA	ENCODE segmentation	H1hesc_WE.bed	0	123430
1	1471	sheffield_dnase	218.908	361.157	108	945	12	1123	1123	693	186	4622	2884639	Hematopoietic;Liver;Epithelial;Endothelial;Prostate;Bone;Fibroblast;Brain	NA	NA	NA	NA	NA	1372.bed	7.62853e-219	294
1	534	encode_tfbs	Inf	16.7356	942	1	1480	600	1480	694	42242	3788	2842583	ChIP GM12878 ATF2_(SC-81188)	GM12878	NA	ATF2_(SC-81188)	None	NA	wgEncodeAwgTfbsHaibGm12878Atf2sc81188V0422111UniPk.narrowPeak	0	23467
1	493	encode_tfbs	Inf	22.7693	503	1	1278	806	1278	695	14992	4227	2869833	ChIP NHDF-Ad EZH2_(39875)	NHDF-Ad	NA	EZH2_(39875)	None	NA	wgEncodeAwgTfbsBroadNhdfadEzh239875UniPk.narrowPeak	0	5739
1	905	encode_tfbs	Inf	16.9702	895	1	1469	616	1469	695	39136	3835	2845689	ChIP HepG2 SMC3_(ab9263)	HepG2	NA	SMC3_(ab9263)	None	NA	wgEncodeAwgTfbsSydhHepg2Smc3ab9263IggrabUniPk.narrowPeak	0	30797
1	645	encode_tfbs	Inf	16.9311	905	1	1473	612	1473	695	39760	3825	2845065	ChIP HepG2 p300	HepG2	NA	p300	None	NA	wgEncodeAwgTfbsHaibHepg2P300V0416101UniPk.narrowPeak	0	27913
1	887	encode_tfbs	Inf	21.7972	532	1	1299	789	1299	696	16674	4198	2868151	ChIP HepG2 HNF4A	HepG2	NA	HNF4A	forskolin	NA	wgEncodeAwgTfbsSydhHepg2Hnf4aForsklnUniPk.narrowPeak	0	11130
1	137	cistrome_cistrome	Inf	21.3268	552	1	1316	773	1316	697	17753	4178	2867072	cistrome_cistrome VCaP Polll	VCaP	prostate	Polll	R1881(16hr)	NA	Human_VCaP_Polll_R1881-16hr_Chinnaiyan.bed	0	8533
1	792	encode_tfbs	Inf	23.263	449	1	1260	831	1260	697	12939	4281	2871886	ChIP GM19099 NFKB	GM19099	NA	NFKB	TNFa	NA	wgEncodeAwgTfbsSydhGm19099NfkbTnfaIggrabUniPk.narrowPeak	0	7777
1	2570	sheffield_dnase	215.977	372.694	106	949	10	1131	1131	697	177	4624	2884648	Epithelial;Fibroblast;Muscle;Brain;Hematopoietic;Primitive;Skin;Stem;Endothelial	NA	NA	NA	NA	NA	46.bed	6.47952e-216	283
1	747	encode_tfbs	Inf	15.9114	999	1	1505	586	1505	697	47750	3731	2837075	ChIP GM12878 EBF1_(SC-137065)	GM12878	NA	EBF1_(SC-137065)	None	NA	wgEncodeAwgTfbsSydhGm12878Ebf1sc137065UniPk.narrowPeak	0	33410
1	755	encode_tfbs	Inf	18.3108	738	1	1418	676	1418	698	28824	3992	2856001	ChIP GM12878 NFKB	GM12878	NA	NFKB	TNFa	NA	wgEncodeAwgTfbsSydhGm12878NfkbTnfaIggrabUniPk.narrowPeak	0	17036
1	1601	sheffield_dnase	256.762	174.195	146	916	116	1064	1064	699	526	4584	2884299	Hematopoietic;Liver;Epithelial	NA	NA	NA	NA	NA	1508.bed	1.11209e-256	672
1	968	encode_tfbs	287.239	139.93	172	891	182	1027	1027	700	780	4558	2884045	ChIP K562 NELFe	K562	NA	NELFe	None	NA	wgEncodeAwgTfbsSydhK562NelfeUniPk.narrowPeak	3.81492e-287	458
1	2437	sheffield_dnase	210.082	374.663	103	956	9	1139	1139	701	171	4627	2884654	Epithelial;Fibroblast;Brain;Hematopoietic;Primitive;Stem;Endothelial;Muscle;Colo	NA	NA	NA	NA	NA	31.bed	5.01932e-210	274
1	202	cistrome_epigenome	Inf	11.9165	1401	1	1652	452	1652	702	98396	3329	2786429	cistrome_epigenome T47D H3K4me1	T47D	breast	H3K4me1	E2(45min-3hr)	NA	Human_T47D_H3K4me1_E2-45min-3hr_Liu.bed	0	35778
1	2532	sheffield_dnase	210.45	356.933	104	955	13	1137	1137	702	181	4626	2884644	Hematopoietic;Colon;Liver;Epithelial;Endothelial;Prostate;Mammary;Skin;Brain;Fib	NA	NA	NA	NA	NA	420.bed	2.15386e-210	285
1	1335	sheffield_dnase	209.942	331.946	105	957	19	1136	1136	704	196	4625	2884629	Complex tissue specific	NA	NA	NA	NA	NA	1220.bed	6.93217e-210	301
1	20	cistrome_cistrome	Inf	11.3218	1445	1	1677	438	1677	705	107873	3285	2776952	cistrome_cistrome HepG2 liver cells CEBPa	HepG2 liver cells	liver	CEBPa	No treatment	NA	Human_HepG2-liver-cells_CEBPa_No-treatment_Odom.bed	0	119109
1	1036	encode_tfbs	Inf	16.3546	888	1	1494	620	1494	705	40205	3842	2844620	ChIP PBDE GATA-1	PBDE	NA	GATA-1	None	NA	wgEncodeAwgTfbsSydhPbdeGata1UcdUniPk.narrowPeak	0	25001
1	161	cistrome_epigenome	Inf	8.17255	1863	1	1837	279	1837	706	212484	2867	2672341	cistrome_epigenome LnCaP H3K4me1	LnCaP	prostate	H3K4me1	regular medium	NA	Human_LnCaP_H3K4me1_regular-medium_Chinnaiyan.bed	0	69585
1	428	encode_segmentation	Inf	12.0439	1338	1	1646	470	1646	706	91459	3392	2793366	Enhancers Segments	HeLa-S3	NA	NA	NA	ENCODE segmentation	Helas3_E.bed	0	41844
1	627	encode_tfbs	Inf	20.2264	588	1	1358	758	1358	706	20108	4142	2864717	ChIP HepG2 CEBPB_(SC-150)	HepG2	NA	CEBPB_(SC-150)	None	NA	wgEncodeAwgTfbsHaibHepg2Cebpbsc150V0416101UniPk.narrowPeak	0	18125
1	1328	sheffield_dnase	208.808	293.062	107	962	30	1127	1127	706	229	4623	2884596	Hematopoietic;Primitive;Brain;Colon;Cervix;Liver;Epithelial;Endothelial;Stem;Pro	NA	NA	NA	NA	NA	1213.bed	9.39001e-209	336
1	728	encode_tfbs	Inf	19.9051	598	1	1369	751	1369	707	20824	4132	2864001	ChIP T-47D p300	T-47D	NA	p300	DMSO_0.02pct	NA	wgEncodeAwgTfbsHaibT47dP300V0416102Dm002p1hUniPk.narrowPeak	0	13973
1	265	codex	Inf	19.9258	567	1	1368	766	1368	712	19586	4163	2865239	codex Embryonic Stem Cell NANOG	Embryonic Stem Cell	NA	NANOG	NA	GSE46130	GSM1124070_NANOG.bed	0	13465
1	1523	sheffield_dnase	204.394	261.105	107	969	39	1127	1127	712	257	4623	2884568	Primitive;Hematopoietic;Liver;Epithelial;Endothelial;Prostate;Stem;Bone;Brain	NA	NA	NA	NA	NA	1424.bed	2.41363e-204	364
1	877	encode_tfbs	Inf	17.8048	694	1	1441	698	1441	713	27594	4036	2857231	ChIP HepG2 ARID3A_(NB100-279)	HepG2	NA	ARID3A_(NB100-279)	None	NA	wgEncodeAwgTfbsSydhHepg2Arid3anb100279IggrabUniPk.narrowPeak	0	17622
1	538	encode_tfbs	Inf	18.8988	611	1	1397	744	1397	714	22472	4119	2862353	ChIP GM12878 BCL3	GM12878	NA	BCL3	None	NA	wgEncodeAwgTfbsHaibGm12878Bcl3V0416101UniPk.narrowPeak	0	15455
1	632	encode_tfbs	Inf	14.2083	1004	1	1555	585	1555	714	53710	3726	2831115	ChIP HepG2 FOXA1_(SC-101058)	HepG2	NA	FOXA1_(SC-101058)	None	NA	wgEncodeAwgTfbsHaibHepg2Foxa1sc101058V0416101UniPk.narrowPeak	0	43114
1	57	cistrome_cistrome	Inf	14.6156	945	1	1544	599	1544	715	48467	3785	2836358	cistrome_cistrome MCF-7 ESR1	MCF-7	breast	ESR1	No treatment	NA	Human_MCF-7_ESR1_No-treatment_Odom.bed	0	29129
1	1456	sheffield_dnase	201.391	253.656	106	970	44	1131	1131	715	262	4624	2884563	Fibroblast;Brain;Hematopoietic;Primitive;Stem;Epithelial;Muscle;Colon;Liver;Endo	NA	NA	NA	NA	NA	1357.bed	2.42647e-201	368
1	1585	sheffield_dnase	231.262	165.192	133	935	134	1086	1086	718	505	4597	2884320	DNase Ubiquitous CGI Promoters	NA	NA	NA	NA	NA	149.bed	3.4234e-231	638
1	355	codex	Inf	18.5631	605	1	1408	747	1408	719	22608	4125	2862217	K562 erythrocytic leukaemia cells (ATCC CCL-243) were grown according to standar	Erythrocytic leukaemia cells	NA	KDM1A	NA	GSE32509	GSM831002_KDM1A.bed	0	13355
1	1330	sheffield_dnase	199.652	219.853	108	971	63	1123	1123	719	307	4622	2884518	Hematopoietic;Primitive;Stem;Fibroblast;Colon;Liver;Epithelial;Endothelial;Muscl	NA	NA	NA	NA	NA	1215.bed	1.32796e-199	415
1	2575	sheffield_dnase	209.171	187.564	117	960	93	1108	1108	720	391	4613	2884434	Hematopoietic;Liver;Brain	NA	NA	NA	NA	NA	469.bed	4.07099e-209	508
1	121	cistrome_cistrome	Inf	18.2124	618	1	1421	741	1421	721	23611	4112	2861214	cistrome_cistrome U2OS cells ESR2	U2OS cells	osteosarcoma	ESR2	No treatment	NA	Human_U2OS-cells_ESR2_No-treatment_Leitman.bed	0	17418
1	732	encode_tfbs	Inf	15.2377	838	1	1526	639	1526	722	40204	3892	2844621	ChIP A549 CEBPB	A549	NA	CEBPB	None	NA	wgEncodeAwgTfbsSydhA549CebpbIggrabUniPk.narrowPeak	0	38845
1	495	encode_tfbs	Inf	19.5118	530	1	1378	790	1378	723	18538	4200	2866287	ChIP NHEK EZH2_(39875)	NHEK	NA	EZH2_(39875)	None	NA	wgEncodeAwgTfbsBroadNhekEzh239875UniPk.narrowPeak	0	7978
1	983	encode_tfbs	Inf	18.874	557	1	1398	770	1398	723	20257	4173	2864568	ChIP K562 Rad21	K562	NA	Rad21	None	NA	wgEncodeAwgTfbsSydhK562Rad21UniPk.narrowPeak	0	17627
1	406	codex	Inf	20.2845	463	1	1354	824	1354	726	15355	4267	2869470	Proerythroblasts derived from CD34+ foetal liver cells (2-trimester stage).	Erythroblast	NA	GATA1	NA	GSE36985	GSM970257_GATA1.bed	0	10094
1	2885	sheffield_dnase	187.162	259.917	98	987	41	1151	1151	726	236	4632	2884589	Primitive;Hematopoietic;Stem;Liver;Prostate;Brain	NA	NA	NA	NA	NA	869.bed	4.00143e-187	334
1	1866	sheffield_dnase	178.634	337.36	89	997	18	1164	1164	726	163	4641	2884662	Epithelial;Fibroblast;Brain;Hematopoietic;Primitive;Stem;Endothelial;Muscle;Colo	NA	NA	NA	NA	NA	181.bed	1.33358e-178	252
1	633	encode_tfbs	Inf	13.0069	1038	1	1603	575	1603	726	61027	3692	2823798	ChIP HepG2 FOXA1_(SC-6553)	HepG2	NA	FOXA1_(SC-6553)	None	NA	wgEncodeAwgTfbsHaibHepg2Foxa1sc6553V0416101UniPk.narrowPeak	0	51264
1	6	cistrome_cistrome	Inf	6.83874	1954	1	1926	254	1926	727	269198	2776	2615627	cistrome_cistrome A594 cells PolIIser2	A594 cells	lung	PolIIser2	DEX(1hr)	NA	Human_A594--cells_PolIIser2_DEX-1hr_Myers.bed	0	29480
1	447	encode_segmentation	Inf	21.7213	359	1	1302	879	1302	727	10863	4371	2873962	Weak Enhancer Segments	Huvec	NA	NA	NA	ENCODE segmentation	Huvec_WE.bed	0	12143
1	547	encode_tfbs	Inf	17.3125	646	1	1458	721	1458	727	26119	4084	2858706	ChIP GM12878 IRF4_(SC-6059)	GM12878	NA	IRF4_(SC-6059)	None	NA	wgEncodeAwgTfbsHaibGm12878Irf4sc6059Pcr1xUniPk.narrowPeak	0	17771
1	515	encode_tfbs	Inf	15.793	737	1	1509	677	1509	729	33329	3993	2851496	ChIP A549 p300	A549	NA	p300	EtOH_0.02pct	NA	wgEncodeAwgTfbsHaibA549P300V0422111Etoh02UniPk.narrowPeak	0	18216
1	17	cistrome_cistrome	Inf	13.052	957	1	1602	596	1602	733	55014	3773	2829811	cistrome_cistrome Caco-2(proliferating) HNF4A	Caco-2(proliferating)	intestine	HNF4A	No treatment	NA	Human_Caco-2-proliferating_HNF4A_No-treatment_Shivdasani.bed	0	22343
1	806	encode_tfbs	Inf	21.1268	370	1	1325	873	1325	733	11540	4360	2873285	ChIP H1-hESC MafK_(ab50322)	H1-hESC	NA	MafK_(ab50322)	None	NA	wgEncodeAwgTfbsSydhH1hescMafkIggrabUniPk.narrowPeak	0	11425
1	52	cistrome_cistrome	Inf	13.9631	843	1	1566	638	1566	735	44130	3887	2840695	cistrome_cistrome MCF-7 ESR1	MCF-7	breast	ESR1	E2(6hr)	NA	Human_MCF-7_ESR1_E2-6hr_Barton.bed	0	32791
1	290	codex	Inf	16.2141	671	1	1495	708	1495	735	29117	4059	2855708	codex T-Cell MYB	T-Cell	NA	MYB	NA	GSE59657	GSM1442005_MYB.bed	0	17978
1	1938	sheffield_dnase	286.562	104.98	184	892	300	1013	1013	735	1111	4546	2883714	PANC-1	NA	NA	NA	NA	NA	1901.bed	1.81385e-286	1295
1	2854	sheffield_dnase	168.973	302.189	86	1007	29	1173	1173	736	178	4644	2884647	Hematopoietic;Liver;Endothelial;Prostate;Bone	NA	NA	NA	NA	NA	824.bed	5.99901e-169	264
1	476	encode_tfbs	Inf	18.3144	526	1	1417	793	1417	737	19566	4204	2865259	ChIP HUVEC EZH2_(39875)	HUVEC	NA	EZH2_(39875)	None	NA	wgEncodeAwgTfbsBroadHuvecEzh239875UniPk.narrowPeak	0	6234
1	1268	sheffield_dnase	180.397	214.335	98	995	66	1151	1151	737	285	4632	2884540	Epithelial;Fibroblast;Muscle;Brain;Primitive;Hematopoietic;Skin;Stem;Endothelial	NA	NA	NA	NA	NA	1143.bed	2.30601e-180	383
1	212	cistrome_epigenome	Inf	7.7175	1709	1	1869	344	1869	738	197025	3021	2687800	cistrome_epigenome VCaP H3K4me1	VCaP	prostate	H3K4me1	regular medium	NA	Human_VCaP_H3K4me1_regular-medium_Chinnaiyan.bed	0	63143
1	886	encode_tfbs	247.364	121.29	153	923	241	1055	1055	740	795	4577	2884030	ChIP HepG2 GRp20	HepG2	NA	GRp20	forskolin	NA	wgEncodeAwgTfbsSydhHepg2Grp20ForsklnUniPk.narrowPeak	2.75955e-247	597
1	881	encode_tfbs	Inf	12.8976	909	1	1608	610	1608	740	52265	3821	2832560	ChIP HepG2 CEBPB	HepG2	NA	CEBPB	None	NA	wgEncodeAwgTfbsSydhHepg2CebpbIggrabUniPk.narrowPeak	0	56629
1	759	encode_tfbs	Inf	15.8654	661	1	1506	716	1506	741	29241	4069	2855584	ChIP GM12878 p300	GM12878	NA	p300	None	NA	wgEncodeAwgTfbsSydhGm12878P300IggmusUniPk.narrowPeak	0	17461
1	100	cistrome_cistrome	Inf	16.0271	646	1	1503	721	1503	742	28195	4084	2856630	cistrome_cistrome MR4 cells PML	MR4 cells	hematopoietic stem cell	PML	ATRA(24hr)	NA	Human_MR4-cells_PML_ATRA-24hr_Stunnenberg.bed	0	14879
1	834	encode_tfbs	Inf	20.279	374	1	1356	870	1356	742	12157	4356	2872668	ChIP HeLa-S3 c-Fos	HeLa-S3	NA	c-Fos	None	NA	wgEncodeAwgTfbsSydhHelas3CfosUniPk.narrowPeak	0	9325
1	640	encode_tfbs	Inf	20.2281	375	1	1357	869	1357	742	12222	4355	2872603	ChIP HepG2 MBD4_(SC-271530)	HepG2	NA	MBD4_(SC-271530)	None	NA	wgEncodeAwgTfbsHaibHepg2Mbd4sc271530V0422111UniPk.narrowPeak	0	5912
1	2533	sheffield_dnase	163.755	309.234	83	1018	26	1182	1182	742	168	4647	2884657	Hematopoietic;Colon;Cervix;Liver;Mammary;Skin;Epithelial;Fibroblast	NA	NA	NA	NA	NA	421.bed	9.74223e-164	251
1	55	cistrome_cistrome	Inf	13.5813	822	1	1584	645	1584	743	44004	3908	2840821	cistrome_cistrome MCF-7 ESR1	MCF-7	breast	ESR1	EtOH(6hr)	NA	Human_MCF-7_ESR1_EtOH-6hr_Barton.bed	0	45356
1	230	codex	Inf	18.3345	491	1	1415	813	1415	743	18116	4239	2866709	Adult B cell Non-Hodgkin Lymphoma (large diffuse cell lymphoma) carrying t(8;14)	Lymphoma cell	NA	BACH2	NA	GSE44420	GSM1084800_BACH2.bed	0	10250
1	2725	sheffield_dnase	180.595	186.784	101	994	96	1143	1143	744	338	4629	2884487	Complex tissue specific	NA	NA	NA	NA	NA	657.bed	1.46175e-180	439
1	507	encode_tfbs	Inf	13.4261	826	1	1589	642	1589	744	44764	3904	2840061	ChIP A549 FOSL2	A549	NA	FOSL2	EtOH_0.02pct	NA	wgEncodeAwgTfbsHaibA549Fosl2V0422111Etoh02UniPk.narrowPeak	0	28756
1	692	encode_tfbs	Inf	19.2497	421	1	1389	844	1389	745	14569	4309	2870256	ChIP K562 STAT5A_(SC-74442)	K562	NA	STAT5A_(SC-74442)	None	NA	wgEncodeAwgTfbsHaibK562Stat5asc74442V0422111UniPk.narrowPeak	0	9811
1	1047	encode_tfbs	Inf	17.8305	523	1	1440	794	1440	745	19974	4207	2864851	ChIP K562 eGFP-JunB	K562	NA	eGFP-JunB	None	NA	wgEncodeAwgTfbsUchicagoK562EjunbUniPk.narrowPeak	0	12287
1	996	encode_tfbs	Inf	14.825	691	1	1537	699	1537	746	32919	4039	2851906	ChIP K562 TAL1_(SC-12984)	K562	NA	TAL1_(SC-12984)	None	NA	wgEncodeAwgTfbsSydhK562Tal1sc12984IggmusUniPk.narrowPeak	0	26260
1	2800	sheffield_dnase	284.709	98.2224	186	894	340	1008	1008	747	1201	4544	2883624	Primitive;Hematopoietic;Stem;Prostate;Brain	NA	NA	NA	NA	NA	757.bed	1.29083e-284	1387
1	1458	sheffield_dnase	158.483	273.981	82	1027	33	1186	1186	749	186	4648	2884639	Brain;Hematopoietic;Primitive;Stem;Fibroblast;Colon;Cervix;Liver;Epithelial;Endo	NA	NA	NA	NA	NA	1359.bed	1.78949e-158	268
1	2680	sheffield_dnase	161.658	223.743	87	1021	60	1168	1168	750	242	4643	2884583	Fibroblast;Brain;Hematopoietic;Primitive;Stem;Colon;Epithelial;Liver;Endothelial	NA	NA	NA	NA	NA	601.bed	1.20976e-161	329
1	634	encode_tfbs	Inf	12.5802	870	1	1622	628	1622	750	50758	3860	2834067	ChIP HepG2 FOXA2_(SC-6554)	HepG2	NA	FOXA2_(SC-6554)	None	NA	wgEncodeAwgTfbsHaibHepg2Foxa2sc6554V0416101UniPk.narrowPeak	0	40989
1	530	encode_tfbs	Inf	18.0948	432	1	1425	837	1425	754	15940	4298	2868885	ChIP ECC-1 ERalpha_a	ECC-1	NA	ERalpha_a	Genistein_100nM	NA	wgEncodeAwgTfbsHaibEcc1EralphaaV0416102Gen1hUniPk.narrowPeak	0	11452
1	637	encode_tfbs	Inf	15.7928	598	1	1510	751	1510	754	26198	4132	2858627	ChIP HepG2 HNF4A_(SC-8987)	HepG2	NA	HNF4A_(SC-8987)	None	NA	wgEncodeAwgTfbsHaibHepg2Hnf4asc8987V0416101UniPk.narrowPeak	0	20805
1	2457	sheffield_dnase	156.196	254.464	82	1032	43	1186	1186	754	201	4648	2884624	Fibroblast;Brain;Hematopoietic;Primitive;Stem;Colon;Cervix;Liver;Epithelial;Endo	NA	NA	NA	NA	NA	334.bed	3.44394e-156	283
1	916	encode_tfbs	Inf	10.7522	1059	1	1698	565	1698	755	75369	3671	2809456	ChIP IMR90 CEBPB	IMR90	NA	CEBPB	None	NA	wgEncodeAwgTfbsSydhImr90CebpbIggrabUniPk.narrowPeak	0	70445
1	266	codex	Inf	15.7427	592	1	1511	755	1511	756	25982	4138	2858843	codex Embryonic Stem Cell NANOG	Embryonic Stem Cell	NA	NANOG	NA	GSE46130	GSM1124071_NANOG.bed	0	18537
1	297	codex	Inf	15.8131	587	1	1508	759	1508	756	25620	4143	2859205	Kasumi-1 (AML FAB M2) with t(8;21) translocation and RUNX1/ETO siRNA derived fro	Acute Myeloid Leukemia	NA	LMO2	NA	GSE60131	GSM1501165_LMO2.bed	0	13782
1	380	codex	Inf	16.6007	542	1	1487	784	1487	757	22316	4188	2862509	Kasumi-1 (AML FAB M2) with t(8;21) translocation and mismatch siRNA derived from	Acute Myeloid Leukemia	NA	RUNX1	NA	GSE29225	GSM850823_RUNX1.bed	0	12817
1	1406	sheffield_dnase	156.064	223.257	84	1033	61	1178	1178	757	234	4646	2884591	Primitive;Hematopoietic;Stem;Colon;Liver;Epithelial;Endothelial;Prostate;Brain	NA	NA	NA	NA	NA	1305.bed	4.66488e-156	318
1	2972	sheffield_dnase	148.221	431.758	71	1044	3	1223	1223	757	103	4659	2884722	Complex tissue specific	NA	NA	NA	NA	NA	970.bed	3.18427e-148	174
1	754	encode_tfbs	233.696	107.119	149	930	289	1058	1058	759	875	4581	2883950	ChIP GM12878 NF-E2_(SC-22827)	GM12878	NA	NF-E2_(SC-22827)	None	NA	wgEncodeAwgTfbsSydhGm12878Nfe2sc22827UniPk.narrowPeak	1.26766e-233	772
1	1042	encode_tfbs	Inf	14.245	646	1	1554	721	1554	759	31692	4084	2853133	ChIP U2OS KAP1	U2OS	NA	KAP1	None	NA	wgEncodeAwgTfbsSydhU2osKap1UcdUniPk.narrowPeak	0	14647
1	2765	sheffield_dnase	157.29	194.848	87	1029	84	1168	1168	760	277	4643	2884548	Hematopoietic;Brain;Cervix;Liver;Endothelial;Epithelial;Primitive;Prostate;Mamma	NA	NA	NA	NA	NA	710.bed	2.78439e-157	364
1	1163	sheffield_dnase	148.184	310.416	75	1045	24	1211	1211	760	151	4655	2884674	Epithelial;Fibroblast;Brain;Hematopoietic;Primitive;Stem;Muscle;Colon;Cervix;Liv	NA	NA	NA	NA	NA	1019.bed	3.46816e-148	226
1	890	encode_tfbs	Inf	13.7905	684	1	1576	705	1576	761	34922	4046	2849903	ChIP HepG2 JunD	HepG2	NA	JunD	None	NA	wgEncodeAwgTfbsSydhHepg2JundIggrabUniPk.narrowPeak	0	32275
1	85	cistrome_cistrome	Inf	11.9343	851	1	1650	635	1650	762	52070	3879	2832755	cistrome_cistrome MCF-7 SRC-3	MCF-7	breast	SRC-3	E2(1hr)	NA	Human_MCF-7_SRC-3_E2-1hr_OMalley.bed	0	33800
1	1196	sheffield_dnase	287.472	90.7193	192	890	391	1005	1005	762	1348	4538	2883477	Weak	NA	NA	NA	NA	NA	1056.bed	2.23912e-287	1540
1	952	encode_tfbs	Inf	17.8771	410	1	1438	849	1438	763	15226	4320	2869599	ChIP K562 GATA-2	K562	NA	GATA-2	None	NA	wgEncodeAwgTfbsSydhK562Gata2UcdUniPk.narrowPeak	0	10648
1	260	codex	Inf	12.1666	812	1	1640	650	1640	764	48307	3918	2836518	Day 5 of in vitro differentiation with FGF2; BMP4 and B27	Endoderm	NA	FOXA2	NA	GSE46130	GSM1124063_FOXA2.bed	0	34457
1	1461	sheffield_dnase	167.492	173.51	95	1013	119	1159	1159	764	340	4635	2884485	Primitive;Hematopoietic;Stem;Liver;Prostate;Brain	NA	NA	NA	NA	NA	1361.bed	1.79678e-167	435
1	2646	sheffield_dnase	245.649	98.8265	160	926	331	1041	1041	766	1021	4570	2883804	Weak stem plus others	NA	NA	NA	NA	NA	559.bed	1.42349e-245	1181
1	86	cistrome_cistrome	Inf	11.5975	852	1	1666	634	1666	767	53632	3878	2831193	cistrome_cistrome MCF-7 SRC-3	MCF-7	breast	SRC-3	No treatment	NA	Human_MCF-7_SRC-3_No-treatment_OMalley.bed	0	30782
1	343	codex	Inf	17.2329	413	1	1460	847	1460	769	15925	4317	2868900	Acute promyelocytic leukaemia (APL) M3-subtype cell line from the bone marrow of	Leukaemia cell	NA	EP300	NA	GSE30254	GSM749524_EP300.bed	0	8952
1	1962	sheffield_dnase	141.108	272.697	73	1056	34	1218	1218	769	166	4657	2884659	Epithelial;Fibroblast;Muscle;Brain;Hematopoietic;Primitive;Skin;Stem;Endothelial	NA	NA	NA	NA	NA	194.bed	4.04405e-141	239
1	393	codex	167.558	158.647	97	1012	145	1153	1153	770	381	4633	2884444	Proerythroblasts were derived from CD34+ adult bone marrow cells isolated from h	Erythroblast	NA	POLR2A	NA	GSE36985	GSM908069_PolII.bed	1.54625e-167	235
1	1383	sheffield_dnase	149.194	189.646	83	1041	87	1182	1182	770	272	4647	2884553	Complex tissue specific	NA	NA	NA	NA	NA	1269.bed	3.4078e-149	355
1	381	codex	Inf	14.0306	604	1	1564	749	1564	771	29799	4126	2855026	Kasumi-1 (AML FAB M2) with t(8;21) translocation and RUNX1/ETO siRNA derived fro	Acute Myeloid Leukemia	NA	RUNX1	NA	GSE29225	GSM850824_RUNX1.bed	0	17787
1	1600	sheffield_dnase	157.015	173.574	89	1030	118	1164	1164	771	318	4641	2884507	Hematopoietic;Skin	NA	NA	NA	NA	NA	1505.bed	5.23415e-157	407
1	1256	sheffield_dnase	142.321	248.435	75	1055	48	1211	1211	771	188	4655	2884637	Epithelial;Brain;Hematopoietic;Colon;Cervix;Liver;Endothelial;Primitive;Prostate	NA	NA	NA	NA	NA	1124.bed	2.48465e-142	263
1	552	encode_tfbs	Inf	11.4181	815	1	1672	649	1672	774	51653	3915	2833172	ChIP GM12878 NFIC_(SC-81335)	GM12878	NA	NFIC_(SC-81335)	None	NA	wgEncodeAwgTfbsHaibGm12878Nficsc81335V0422111UniPk.narrowPeak	0	29060
1	1023	encode_tfbs	Inf	10.7905	878	1	1697	624	1697	774	59677	3852	2825148	ChIP MCF10A-Er-Src STAT3	MCF10A-Er-Src	NA	STAT3	4OHTAM_1uM_36hr	NA	wgEncodeAwgTfbsSydhMcf10aesStat3TamUniPk.narrowPeak	0	44494
1	656	encode_tfbs	Inf	14.6616	543	1	1542	783	1542	775	25299	4187	2859526	ChIP HepG2 TEAD4_(SC-101184)	HepG2	NA	TEAD4_(SC-101184)	None	NA	wgEncodeAwgTfbsHaibHepg2Tead4sc101184V0422111UniPk.narrowPeak	0	15160
1	49	cistrome_cistrome	Inf	8.31564	1224	1	1825	507	1825	778	116247	3506	2768578	cistrome_cistrome MCF-7 ESR1	MCF-7	breast	ESR1	E2(45min)	NA	Human_MCF-7_ESR1_E2-45min_Odom.bed	0	75236
1	150	cistrome_epigenome	Inf	11.9428	723	1	1649	683	1649	778	42923	4007	2841902	cistrome_epigenome APL164 cells H3K27me3	APL164 cells	hematopoietic stem cell	H3K27me3	No treatment	NA	Human_APL164-cells_H3K27me3_No-treatment_Stunnenberg.bed	0	15071
1	1374	sheffield_dnase	151.04	169.933	86	1037	126	1173	1173	779	314	4644	2884511	Primitive;Liver;Epithelial;Endothelial;Muscle;Stem;Prostate;Bone;Fibroblast;Brai	NA	NA	NA	NA	NA	1260.bed	4.87561e-151	400
1	2406	sheffield_dnase	148.464	174.57	84	1043	115	1178	1178	779	298	4646	2884527	Hematopoietic;Liver;Epithelial;Endothelial;Prostate;Brain	NA	NA	NA	NA	NA	271.bed	1.82261e-148	382
1	1165	sheffield_dnase	129.668	351.698	64	1073	14	1259	1259	782	112	4666	2884713	Epithelial;Fibroblast;Brain;Hematopoietic;Primitive;Stem;Endothelial;Muscle;Colo	NA	NA	NA	NA	NA	1020.bed	1.07759e-129	176
1	2688	sheffield_dnase	147.514	169.703	84	1046	127	1178	1178	784	307	4646	2884518	Hematopoietic;Liver;Epithelial;Endothelial;Muscle;Bone;Fibroblast;Brain	NA	NA	NA	NA	NA	610.bed	1.61822e-147	391
1	1295	sheffield_dnase	138.389	189.008	77	1058	88	1206	1206	784	253	4653	2884572	Fibroblast;Brain;Hematopoietic;Primitive;Stem;Epithelial;Muscle;Colon;Cervix;Liv	NA	NA	NA	NA	NA	1170.bed	2.09168e-138	330
1	2879	sheffield_dnase	130.584	226.135	70	1069	57	1226	1226	784	192	4660	2884633	Hematopoietic;Stem;Liver;Epithelial;Prostate;Brain	NA	NA	NA	NA	NA	863.bed	1.31414e-130	262
1	461	encode_tfbs	Inf	15.4722	434	1	1520	835	1520	785	18715	4296	2866110	ChIP H1-hESC EZH2_(39875)	H1-hESC	NA	EZH2_(39875)	None	NA	wgEncodeAwgTfbsBroadH1hescEzh239875UniPk.narrowPeak	0	6370
1	820	encode_tfbs	Inf	12.1606	661	1	1641	716	1641	786	38035	4069	2846790	ChIP HEK293 KAP1	HEK293	NA	KAP1	None	NA	wgEncodeAwgTfbsSydhHek293Kap1UcdUniPk.narrowPeak	0	19774
1	2970	sheffield_dnase	127.199	266.834	66	1081	35	1246	1246	787	153	4664	2884672	Epithelial;Brain;Hematopoietic;Primitive;Stem;Fibroblast;Colon;Cervix;Liver;Endo	NA	NA	NA	NA	NA	969.bed	3.13838e-127	219
1	740	encode_tfbs	188.289	110.02	119	984	273	1107	1107	788	676	4611	2884149	ChIP GM12878 BRCA1_(A300-000A)	GM12878	NA	BRCA1_(A300-000A)	None	NA	wgEncodeAwgTfbsSydhGm12878Brca1a300IggmusUniPk.narrowPeak	3.00328e-188	551
1	1210	sheffield_dnase	129.715	203.586	71	1072	75	1223	1223	790	216	4659	2884609	Epithelial;Brain;Primitive;Hematopoietic;Fibroblast;Stem;Colon;Cervix;Liver;Endo	NA	NA	NA	NA	NA	1072.bed	9.67101e-130	287
1	718	encode_tfbs	Inf	9.93598	858	1	1738	632	1738	790	62932	3872	2821893	ChIP SK-N-SH_RA p300	SK-N-SH_RA	NA	p300	None	NA	wgEncodeAwgTfbsHaibSknshraP300V0416102UniPk.narrowPeak	0	46485
1	727	encode_tfbs	Inf	10.8273	732	1	1694	681	1694	792	47958	3998	2836867	ChIP T-47D GATA3_(SC-268)	T-47D	NA	GATA3_(SC-268)	DMSO_0.02pct	NA	wgEncodeAwgTfbsHaibT47dGata3sc268V0416102Dm002p1hUniPk.narrowPeak	0	37199
1	2172	sheffield_dnase	176.003	114.874	110	1000	264	1117	1117	794	598	4620	2884227	Liver;Epithelial	NA	NA	NA	NA	NA	2225.bed	5.68403e-176	708
1	43	cistrome_cistrome	Inf	11.7431	638	1	1657	728	1657	795	37812	4092	2847013	cistrome_cistrome MCF-7 ESR1	MCF-7	breast	ESR1	17b-E2(1hr)	NA	Human_MCF-7_ESR1_17b-E2-1hr_Stunnenberg.bed	0	32005
1	60	cistrome_cistrome	Inf	8.74438	994	1	1799	587	1799	796	85185	3736	2799640	cistrome_cistrome MCF-7 ESR1	MCF-7	breast	ESR1	full media	NA	Human_MCF-7_ESR1_full-media_Hurtado.bed	0	40464
1	2055	sheffield_dnase	168.776	121.454	104	1010	240	1137	1137	796	534	4626	2884291	Complex tissue specific	NA	NA	NA	NA	NA	2073.bed	9.41751e-169	638
1	1331	sheffield_dnase	127.408	199.273	70	1080	82	1226	1226	796	217	4660	2884608	Epithelial;Fibroblast;Brain;Hematopoietic;Primitive;Stem;Endothelial;Muscle;Colo	NA	NA	NA	NA	NA	1216.bed	1.94272e-127	287
1	676	encode_tfbs	Inf	13.7839	494	1	1577	812	1577	797	24212	4236	2860613	ChIP K562 GATA2_(SC-267)	K562	NA	GATA2_(SC-267)	None	NA	wgEncodeAwgTfbsHaibK562Gata2sc267Pcr1xUniPk.narrowPeak	0	19322
1	2728	sheffield_dnase	129.772	178.018	73	1071	106	1218	1218	798	253	4657	2884572	Epithelial;Hematopoietic;Brain;Colon;Cervix;Primitive	NA	NA	NA	NA	NA	661.bed	8.48349e-130	326
1	2956	sheffield_dnase	123.713	231.237	66	1093	54	1246	1246	798	177	4664	2884648	Stem plus others	NA	NA	NA	NA	NA	95.bed	9.47578e-124	243
1	1565	sheffield_dnase	122.813	261.638	64	1098	37	1259	1259	798	152	4666	2884673	Epithelial;Fibroblast;Muscle;Brain;Hematopoietic;Primitive;Skin;Stem;Endothelial	NA	NA	NA	NA	NA	147.bed	7.49077e-123	216
1	2413	sheffield_dnase	122.813	261.638	64	1098	37	1259	1259	798	152	4666	2884673	Epithelial;Fibroblast;Brain;Hematopoietic;Stem;Endothelial;Muscle;Colon;Cervix;L	NA	NA	NA	NA	NA	280.bed	7.49077e-123	216
1	2025	sheffield_dnase	124.872	208.407	68	1089	72	1235	1235	799	202	4662	2884623	Stem	NA	NA	NA	NA	NA	203.bed	6.61923e-125	270
1	927	encode_tfbs	136.217	165.027	78	1061	136	1204	1204	800	293	4652	2884532	ChIP K562 BRF1	K562	NA	BRF1	None	NA	wgEncodeAwgTfbsSydhK562Brf1UniPk.narrowPeak	3.09133e-136	221
1	605	encode_tfbs	276.886	77.4797	193	899	498	1004	1004	800	1583	4537	2883242	ChIP H1-hESC RXRA	H1-hESC	NA	RXRA	None	NA	wgEncodeAwgTfbsHaibH1hescRxraV0416102UniPk.narrowPeak	8.5236e-277	1306
1	2804	sheffield_dnase	165.369	120.879	102	1017	243	1140	1140	800	526	4628	2884299	Liver;Brain;Hematopoietic	NA	NA	NA	NA	NA	760.bed	2.37337e-165	628
1	2573	sheffield_dnase	125.767	188.051	70	1085	90	1226	1226	800	231	4660	2884594	Hematopoietic;Brain;Stem;Colon;Cervix;Liver;Epithelial;Endothelial;Prostate	NA	NA	NA	NA	NA	465.bed	8.44906e-126	301
1	1214	sheffield_dnase	229.157	87.8541	154	937	413	1053	1053	801	1106	4576	2883719	Liver	NA	NA	NA	NA	NA	1076.bed	4.34928e-229	1260
1	2321	sheffield_dnase	117.296	345.912	58	1108	15	1283	1283	802	103	4672	2884722	Epithelial;Fibroblast;Brain;Hematopoietic;Primitive;Skin;Stem;Endothelial;Muscle	NA	NA	NA	NA	NA	241.bed	2.41336e-117	161
1	59	cistrome_cistrome	Inf	11.9017	592	1	1653	755	1653	803	34269	4138	2850556	cistrome_cistrome MCF-7 ESR1	MCF-7	breast	ESR1	Tam	NA	Human_MCF-7_ESR1_Tam_Stunnenberg.bed	0	24900
1	120	cistrome_cistrome	Inf	11.9179	584	1	1651	761	1651	804	33701	4146	2851124	cistrome_cistrome U2OS cells ESR2	U2OS cells	osteosarcoma	ESR2	E2(18hr)	NA	Human_U2OS-cells_ESR2_E2-18hr_Leitman.bed	0	26752
1	963	encode_tfbs	Inf	13.4604	471	1	1588	822	1588	804	23500	4259	2861325	ChIP K562 MafF_(M8194)	K562	NA	MafF_(M8194)	None	NA	wgEncodeAwgTfbsSydhK562MaffIggrabUniPk.narrowPeak	0	25074
1	483	encode_tfbs	266.811	77.3408	186	906	500	1008	1008	805	1526	4544	2883299	ChIP K562 HDAC6_(A301-341A)	K562	NA	HDAC6_(A301-341A)	None	NA	wgEncodeAwgTfbsBroadK562Hdac6a301341aUniPk.narrowPeak	1.00625e-266	1114
1	1876	sheffield_dnase	120.171	215.142	65	1104	65	1251	1251	807	187	4665	2884638	Epithelial;Brain;Hematopoietic;Primitive;Stem;Fibroblast;Muscle;Colon;Cervix;Liv	NA	NA	NA	NA	NA	182.bed	3.2507e-120	252
1	317	codex	Inf	10.8497	632	1	1693	733	1693	809	40430	4098	2844395	Adult chronic myeloid leukaemia (at blast crisis) cell line carrying t(9;22) tra	Leukaemia cell	NA	FOSB	NA	GSE24779	GSM610337_FOSB.bed	0	23883
1	2374	sheffield_dnase	122.016	186.801	68	1101	95	1235	1235	810	226	4662	2884599	Epithelial;Fibroblast;Muscle;Brain;Hematopoietic;Primitive;Skin;Stem;Endothelial	NA	NA	NA	NA	NA	248.bed	4.67752e-122	294
1	2260	sheffield_dnase	113.061	282.828	58	1117	31	1283	1283	810	127	4672	2884698	Epithelial;Fibroblast;Muscle;Brain;Hematopoietic;Primitive;Skin;Stem;Endothelial	NA	NA	NA	NA	NA	233.bed	4.1015e-113	185
1	848	encode_tfbs	Inf	10.3646	662	1	1717	715	1717	811	44601	4068	2840224	ChIP HeLa-S3 JunD	HeLa-S3	NA	JunD	None	NA	wgEncodeAwgTfbsSydhHelas3JundIggrabUniPk.narrowPeak	0	31633
1	1022	encode_tfbs	Inf	9.85184	716	1	1741	690	1741	811	51297	4014	2833528	ChIP MCF10A-Er-Src STAT3	MCF10A-Er-Src	NA	STAT3	4OHTAM_1uM_12hr	NA	wgEncodeAwgTfbsSydhMcf10aesStat3Tam112hHvdUniPk.narrowPeak	0	39908
1	2020	sheffield_dnase	122.831	178.662	69	1097	105	1232	1232	811	238	4661	2884587	Epithelial;Hematopoietic;Colon;Cervix;Liver;Mammary	NA	NA	NA	NA	NA	2024.bed	7.20289e-123	307
1	764	encode_tfbs	129.204	154.826	75	1076	150	1211	1211	812	300	4655	2884525	ChIP GM12878 Pol3	GM12878	NA	Pol3	None	NA	wgEncodeAwgTfbsSydhGm12878Pol3UniPk.narrowPeak	3.12505e-129	211
1	420	encode_segmentation	Inf	7.41222	1124	1	1894	542	1894	812	116398	3606	2768427	CTCF Segments	H1hesc	NA	NA	NA	ENCODE segmentation	H1hesc_CTCF.bed	0	96433
1	1021	encode_tfbs	Inf	9.46095	734	1	1755	679	1755	812	54930	3996	2829895	ChIP MCF10A-Er-Src STAT3	MCF10A-Er-Src	NA	STAT3	EtOH_0.01pct_12hr	NA	wgEncodeAwgTfbsSydhMcf10aesStat3Etoh01cUniPk.narrowPeak	0	41355
1	299	codex	Inf	11.3934	574	1	1675	764	1675	813	34542	4156	2850283	Kasumi-1 (AML FAB M2) with t(8;21) translocation and RUNX1/ETO siRNA derived fro	Acute Myeloid Leukemia	NA	SPI1	NA	GSE60131	GSM1501167_SPI1.bed	0	21287
1	413	encode_segmentation	Inf	8.12018	946	1	1841	598	1841	813	86172	3784	2798653	CTCF Segments	GM12878	NA	NA	NA	ENCODE segmentation	Gm12878_CTCF.bed	0	59190
1	1990	sheffield_dnase	123.676	172.993	70	1094	120	1226	1226	813	250	4660	2884575	Ubiquitous CGI Promoters	NA	NA	NA	NA	NA	198.bed	1.03286e-123	320
1	2923	sheffield_dnase	120.795	176.925	68	1103	110	1235	1235	816	237	4662	2884588	Fibroblast;Brain;Primitive;Hematopoietic;Stem;Epithelial;Muscle;Colon;Liver;Endo	NA	NA	NA	NA	NA	914.bed	7.74749e-121	305
1	2606	sheffield_dnase	115.081	188.004	64	1114	91	1259	1259	821	211	4666	2884614	Primitive;Stem;Liver	NA	NA	NA	NA	NA	505.bed	3.93879e-115	275
1	2460	sheffield_dnase	107.164	281.227	55	1132	32	1299	1299	821	121	4675	2884704	Complex tissue specific	NA	NA	NA	NA	NA	337.bed	3.16451e-107	176
1	925	encode_tfbs	159.531	104.472	102	1025	302	1140	1140	822	608	4628	2884217	ChIP K562 BDP1	K562	NA	BDP1	None	NA	wgEncodeAwgTfbsSydhK562Bdp1UniPk.narrowPeak	1.61271e-159	570
1	2980	sheffield_dnase	126.799	143.145	75	1083	171	1211	1211	822	326	4655	2884499	Epithelial;Brain;Cervix;Liver;Endothelial;Primitive;Hematopoietic	NA	NA	NA	NA	NA	978.bed	7.88462e-127	401
1	1298	sheffield_dnase	117.27	176.878	66	1109	111	1246	1246	822	230	4664	2884595	Brain;Primitive;Hematopoietic;Stem;Liver;Epithelial;Endothelial;Prostate;Muscle;	NA	NA	NA	NA	NA	1174.bed	2.56072e-117	296
1	2057	sheffield_dnase	108.893	231.665	58	1131	53	1283	1283	822	155	4672	2884670	Epithelial;Fibroblast;Muscle;Brain;Hematopoietic;Skin;Stem;Endothelial;Colon;Cer	NA	NA	NA	NA	NA	2075.bed	5.91494e-109	213
1	2935	sheffield_dnase	Inf	11.0262	542	1	1685	784	1685	823	33463	4188	2851362	DNase Hepatocyte specific	NA	NA	NA	NA	NA	927.bed	0	33964
1	149	cistrome_epigenome	Inf	6.58338	1160	1	1941	530	1941	824	135668	3570	2749157	cistrome_epigenome APL164 cells H3K27me3	APL164 cells	hematopoietic stem cell	H3K27me3	ATRA(48hr)	NA	Human_APL164-cells_H3K27me3_ATRA-48hr_Stunnenberg.bed	0	39984
1	2853	sheffield_dnase	131.545	126.932	80	1066	212	1195	1195	824	391	4650	2884434	Liver;Brain	NA	NA	NA	NA	NA	822.bed	1.4391e-131	471
1	2142	sheffield_dnase	127.456	137.92	76	1079	188	1207	1207	825	342	4654	2884483	Hematopoietic;Liver;Epithelial;Mammary;Brain	NA	NA	NA	NA	NA	2191.bed	1.74153e-127	418
1	1040	encode_tfbs	Inf	9.19773	672	1	1771	707	1771	826	51020	4058	2833805	ChIP SH-SY5Y GATA-2	SH-SY5Y	NA	GATA-2	None	NA	wgEncodeAwgTfbsSydhShsy5yGata2UcdUniPk.narrowPeak	0	35620
1	2858	sheffield_dnase	106.938	230.561	57	1134	55	1288	1288	826	153	4673	2884672	Epithelial;Fibroblast;Muscle;Brain;Hematopoietic;Primitive;Skin;Stem;Endothelial	NA	NA	NA	NA	NA	83.bed	5.31111e-107	210
1	2880	sheffield_dnase	103.11	310.959	52	1146	23	1312	1312	827	104	4678	2884721	Epithelial;Brain;Hematopoietic;Stem;Colon;Cervix;Liver;Endothelial;Mammary	NA	NA	NA	NA	NA	864.bed	3.53214e-103	156
1	1549	sheffield_dnase	126.688	134.202	76	1084	198	1207	1207	830	351	4654	2884474	Ubiquitous except hepatocytes	NA	NA	NA	NA	NA	145.bed	1.01471e-126	427
1	1508	sheffield_dnase	110.992	184.231	62	1122	98	1271	1271	830	209	4668	2884616	Epithelial;Fibroblast;Muscle;Brain;Hematopoietic;Primitive;Skin;Stem;Endothelial	NA	NA	NA	NA	NA	141.bed	4.77148e-111	271
1	2975	sheffield_dnase	104.714	226.345	56	1141	56	1294	1294	830	153	4674	2884672	Brain;Primitive;Hematopoietic;Stem;Muscle;Fibroblast;Colon;Liver;Epithelial;Endo	NA	NA	NA	NA	NA	973.bed	8.84453e-105	209
1	1899	sheffield_dnase	109.739	187.992	61	1127	92	1274	1274	831	201	4669	2884624	Epithelial;Fibroblast;Brain;Hematopoietic;Primitive;Stem;Endothelial;Muscle;Colo	NA	NA	NA	NA	NA	185.bed	8.48537e-110	262
1	441	encode_segmentation	Inf	7.64367	883	1	1873	621	1873	832	84118	3847	2800707	CTCF Segments	Huvec	NA	NA	NA	ENCODE segmentation	Huvec_CTCF.bed	0	56516
1	2990	sheffield_dnase	150.137	104.199	96	1038	304	1155	1155	832	573	4634	2884252	Ubiquitous CGI Promoters	NA	NA	NA	NA	NA	99.bed	3.89736e-150	669
1	2888	sheffield_dnase	104.848	208.315	57	1140	73	1288	1288	834	169	4673	2884656	Primitive;Hematopoietic;Stem;Liver;Endothelial;Prostate;Brain	NA	NA	NA	NA	NA	871.bed	6.49981e-105	226
1	1528	sheffield_dnase	98.203	414.058	47	1162	4	1342	1342	836	69	4683	2884756	Stem plus others	NA	NA	NA	NA	NA	143.bed	2.79009e-98	116
1	2839	sheffield_dnase	117.072	143.706	69	1110	170	1232	1232	837	296	4661	2884529	Hematopoietic;Cervix;Liver;Epithelial	NA	NA	NA	NA	NA	809.bed	4.03606e-117	365
1	1371	sheffield_dnase	116.091	147.798	68	1112	163	1235	1235	837	284	4662	2884541	Complex tissue specific	NA	NA	NA	NA	NA	1258.bed	3.8559e-116	352
1	1927	sheffield_dnase	99.1242	249.807	52	1155	47	1312	1312	838	129	4678	2884696	Epithelial;Fibroblast;Muscle;Brain;Hematopoietic;Primitive;Skin;Stem;Endothelial	NA	NA	NA	NA	NA	189.bed	3.36959e-99	181
1	2526	sheffield_dnase	161.618	94.8152	106	1022	364	1131	1131	839	697	4624	2884128	Stem;Liver	NA	NA	NA	NA	NA	412.bed	1.32728e-161	803
1	811	encode_tfbs	306.708	59.9462	231	876	674	971	971	840	2469	4499	2882356	ChIP H1-hESC RFX5_(200-401-194)	H1-hESC	NA	RFX5_(200-401-194)	None	NA	wgEncodeAwgTfbsSydhH1hescRfx5200401194IggrabUniPk.narrowPeak	1.32568e-306	1695
1	2418	sheffield_dnase	101.333	209.615	55	1149	71	1299	1299	840	162	4675	2884663	Epithelial;Fibroblast;Brain;Hematopoietic;Primitive;Stem;Endothelial;Muscle;Colo	NA	NA	NA	NA	NA	285.bed	2.1039e-101	217
1	2534	sheffield_dnase	98.4064	240.286	52	1160	49	1312	1312	840	134	4678	2884691	Brain;Hematopoietic;Primitive;Stem;Fibroblast;Colon;Liver;Epithelial;Endothelial	NA	NA	NA	NA	NA	422.bed	1.75044e-98	186
1	346	codex	Inf	8.55771	664	1	1811	712	1811	841	54020	4066	2830805	Macrophages were derived from peripheral blood monocytes by incubation with huma	Macrophage	NA	CEBPB	NA	GSE31621	GSM785502_CEBPbeta.bed	0	35161
1	1385	sheffield_dnase	98.9891	224.293	53	1158	59	1306	1306	841	146	4677	2884679	Fibroblast;Hematopoietic;Primitive;Brain;Liver;Epithelial;Endothelial;Muscle;Pro	NA	NA	NA	NA	NA	1272.bed	4.58582e-99	199
1	2441	sheffield_dnase	111.801	152.666	65	1120	155	1251	1251	842	263	4665	2884562	Brain;Hematopoietic;Stem;Colon;Cervix;Liver;Epithelial;Endothelial;Primitive;Pro	NA	NA	NA	NA	NA	315.bed	7.44255e-112	328
1	1020	encode_tfbs	Inf	8.11087	691	1	1842	699	1842	847	59595	4039	2825230	ChIP MCF10A-Er-Src STAT3	MCF10A-Er-Src	NA	STAT3	EtOH_0.01pct_4hr	NA	wgEncodeAwgTfbsSydhMcf10aesStat3Etoh01bUniPk.narrowPeak	0	45110
1	2683	sheffield_dnase	108.954	156.324	63	1130	148	1266	1266	848	249	4667	2884576	Weak ubiquitous	NA	NA	NA	NA	NA	604.bed	5.14487e-109	312
1	1460	sheffield_dnase	101.573	177.927	57	1148	107	1288	1288	848	197	4673	2884628	Epithelial;Fibroblast;Muscle;Brain;Hematopoietic;Primitive;Skin;Stem;Endothelial	NA	NA	NA	NA	NA	1360.bed	1.21238e-101	254
1	1219	sheffield_dnase	219.425	71.7259	156	944	553	1049	1049	849	1371	4574	2883454	Weak	NA	NA	NA	NA	NA	1080.bed	2.32206e-219	1527
1	1518	sheffield_dnase	95.3512	225	51	1167	58	1322	1322	849	140	4679	2884685	Ubiquitous	NA	NA	NA	NA	NA	142.bed	1.96575e-95	191
1	1949	sheffield_dnase	92.4704	263.057	48	1177	36	1336	1336	850	113	4682	2884712	Epithelial;Fibroblast;Brain;Hematopoietic;Primitive;Skin;Stem;Endothelial;Muscle	NA	NA	NA	NA	NA	192.bed	1.47556e-92	161
1	801	encode_tfbs	304.426	56.1751	234	879	711	965	965	852	2671	4496	2882154	ChIP H1-hESC c-Jun	H1-hESC	NA	c-Jun	None	NA	wgEncodeAwgTfbsSydhH1hescCjunIggrabUniPk.narrowPeak	2.52563e-304	2148
1	2143	sheffield_dnase	103.714	167.806	59	1145	131	1281	1281	852	217	4671	2884608	Primitive;Hematopoietic;Stem;Colon;Liver;Epithelial;Endothelial;Prostate;Mammary	NA	NA	NA	NA	NA	2192.bed	8.8095e-104	276
1	2462	sheffield_dnase	92.5985	597.16	42	1176	1	1380	1380	852	43	4688	2884782	Epithelial;Fibroblast;Brain;Hematopoietic;Primitive;Skin;Stem;Muscle;Colon;Cervi	NA	NA	NA	NA	NA	339.bed	1.09942e-92	85
1	2890	sheffield_dnase	112.86	131.078	68	1119	204	1235	1235	853	321	4662	2884504	Liver;Prostate	NA	NA	NA	NA	NA	873.bed	6.50494e-113	389
1	1429	sheffield_dnase	93.266	222.059	50	1173	62	1326	1326	854	139	4680	2884686	Complex tissue specific	NA	NA	NA	NA	NA	133.bed	2.37267e-93	189
1	2929	sheffield_dnase	109.346	138.848	65	1128	186	1251	1251	855	290	4665	2884535	Epithelial;Fibroblast;Muscle;Brain;Hematopoietic;Primitive;Skin;Stem;Endothelial	NA	NA	NA	NA	NA	92.bed	2.09259e-109	355
1	2237	sheffield_dnase	192.416	76.783	134	979	509	1081	1081	856	1096	4596	2883729	Liver;Brain	NA	NA	NA	NA	NA	2303.bed	2.25607e-192	1230
1	2724	sheffield_dnase	101.288	163.591	58	1150	139	1283	1283	857	220	4672	2884605	Primitive;Hematopoietic;Stem;Colon;Liver;Epithelial;Endothelial;Prostate;Brain	NA	NA	NA	NA	NA	656.bed	2.32979e-101	278
1	2643	sheffield_dnase	126.895	104.182	81	1082	305	1191	1191	859	482	4649	2884343	Stem	NA	NA	NA	NA	NA	556.bed	6.31903e-127	563
1	1336	sheffield_dnase	88.6223	234.195	47	1187	51	1342	1342	860	124	4683	2884701	Hematopoeitic	NA	NA	NA	NA	NA	1221.bed	1.02751e-88	171
1	2043	sheffield_dnase	297.003	53.3789	232	881	736	967	967	861	2786	4498	2882039	DNase Weak Unspecific	NA	NA	NA	NA	NA	2059.bed	6.67243e-297	3017
1	2416	sheffield_dnase	102.681	148.518	60	1147	162	1276	1276	862	249	4670	2884576	Fibroblast;Brain;Hematopoietic;Primitive;Stem;Epithelial;Muscle;Colon;Cervix;Liv	NA	NA	NA	NA	NA	283.bed	9.48505e-103	309
1	2422	sheffield_dnase	92.927	179.333	52	1174	104	1312	1312	863	178	4678	2884647	Epithelial;Brain;Hematopoietic;Primitive;Skin;Stem;Fibroblast;Muscle;Colon;Cervi	NA	NA	NA	NA	NA	292.bed	5.17145e-93	230
1	1379	sheffield_dnase	106.931	126.008	65	1135	216	1251	1251	867	319	4665	2884506	Brain;Hematopoietic;Primitive;Stem;Fibroblast;Colon;Liver;Epithelial;Endothelial	NA	NA	NA	NA	NA	1265.bed	5.39492e-107	384
1	1333	sheffield_dnase	84.6198	259.283	44	1200	42	1359	1359	867	105	4686	2884720	Epithelial;Fibroblast;Brain;Hematopoietic;Primitive;Stem;Endothelial;Muscle;Colo	NA	NA	NA	NA	NA	1218.bed	1.01954e-84	149
1	1013	encode_tfbs	Inf	6.58984	785	1	1940	661	1940	867	84556	3945	2800269	ChIP MCF10A-Er-Src c-Fos	MCF10A-Er-Src	NA	c-Fos	4OHTAM_1uM_36hr	NA	wgEncodeAwgTfbsSydhMcf10aesCfosTamHvdUniPk.narrowPeak	0	70462
1	2415	sheffield_dnase	87.7281	199.418	48	1192	81	1336	1336	870	148	4682	2884677	Epithelial;Fibroblast;Brain;Hematopoietic;Primitive;Stem;Muscle;Colon;Cervix;Liv	NA	NA	NA	NA	NA	282.bed	8.00827e-88	196
1	2964	sheffield_dnase	110.028	117.884	68	1125	254	1235	1235	871	357	4662	2884468	Ubiquitous CGI promoters	NA	NA	NA	NA	NA	96.bed	4.36415e-110	425
1	2566	sheffield_dnase	101.061	139.074	60	1151	185	1276	1276	871	267	4670	2884558	Primitive;Hematopoietic;Stem;Liver;Prostate;Brain	NA	NA	NA	NA	NA	453.bed	3.93126e-101	327
1	1992	sheffield_dnase	82.3596	253.318	43	1205	45	1367	1367	872	105	4687	2884720	Epithelial;Brain;Hematopoietic;Stem;Colon;Cervix;Liver	NA	NA	NA	NA	NA	1981.bed	1.84449e-82	148
1	321	codex	251.908	58.2452	191	919	693	1006	1006	873	2083	4539	2882742	CD133+ Umbilical Cord Blood (UCB) cells were expanded in vitro for 10-11 days; f	Umbilical Cord Blood Stem and Progenitor Cells	NA	IKAROS	NA	GSE26014	GSM638312_13_IKAROS.bed	7.91234e-252	1118
1	2472	sheffield_dnase	87.919	183.962	49	1191	99	1329	1329	873	165	4681	2884660	Repressed in Hematopoietic	NA	NA	NA	NA	NA	348.bed	5.16702e-88	214
1	2540	sheffield_dnase	82.2124	250.918	43	1207	46	1367	1367	873	106	4687	2884719	Epithelial;Fibroblast;Muscle;Brain;Hematopoietic;Primitive;Skin;Stem;Endothelial	NA	NA	NA	NA	NA	43.bed	2.58499e-82	149
1	1194	sheffield_dnase	191.773	70.2052	137	980	568	1076	1076	875	1225	4593	2883600	Weak SK-N-SH_RA specific	NA	NA	NA	NA	NA	1054.bed	9.89244e-192	1361
1	1292	sheffield_dnase	81.4937	239.362	43	1211	50	1367	1367	876	111	4687	2884714	Epithelial;Fibroblast;Brain;Hematopoietic;Primitive;Stem;Muscle;Colon;Cervix;Liv	NA	NA	NA	NA	NA	1167.bed	1.34888e-81	154
1	1291	sheffield_dnase	81.8248	216.922	44	1208	64	1359	1359	877	125	4686	2884700	Epithelial;Brain;Primitive;Hematopoietic;Stem;Fibroblast;Colon;Liver;Endothelial	NA	NA	NA	NA	NA	1166.bed	6.30525e-82	169
1	1914	sheffield_dnase	104.521	122.136	64	1142	237	1259	1259	879	324	4666	2884501	Complex tissue specific	NA	NA	NA	NA	NA	1875.bed	1.37832e-104	388
1	2837	sheffield_dnase	212.621	61.775	158	953	645	1045	1045	881	1613	4572	2883212	Brain	NA	NA	NA	NA	NA	807.bed	1.4564e-212	1771
1	2518	sheffield_dnase	92.1395	145.645	54	1178	166	1303	1303	882	228	4676	2884597	Brain;Hematopoietic;Stem;Colon;Liver;Endothelial;Prostate	NA	NA	NA	NA	NA	402.bed	3.15694e-92	282
1	2937	sheffield_dnase	84.2835	181.094	47	1201	102	1342	1342	882	159	4683	2884666	Epithelial;Fibroblast;Muscle;Brain;Hematopoietic;Primitive;Skin;Stem;Endothelial	NA	NA	NA	NA	NA	93.bed	2.21012e-84	206
1	2814	sheffield_dnase	114.006	102.45	73	1116	314	1218	1218	883	441	4657	2884384	Hematopoietic	NA	NA	NA	NA	NA	772.bed	4.6748e-114	514
1	2685	sheffield_dnase	269.191	51.0376	213	905	757	989	989	884	2660	4517	2882165	Liver;Brain	NA	NA	NA	NA	NA	606.bed	4.19806e-269	2873
1	2763	sheffield_dnase	122.465	95.1979	80	1100	360	1195	1195	885	521	4650	2884304	Weak	NA	NA	NA	NA	NA	709.bed	1.66655e-122	601
1	368	codex	294.192	46.1672	241	884	813	962	962	886	3348	4489	2881477	K562 erythrocytic leukaemia cells (ATCC CCL-243) were grown according to standar	Erythrocytic leukaemia cells	NA	SIRT6	NA	GSE32509	GSM831020_SIRT6.bed	4.30401e-294	1838
1	2544	sheffield_dnase	94.0521	136.683	56	1170	194	1294	1294	886	253	4674	2884572	Epithelial;Muscle;Brain;Hematopoietic;Skin;Stem;Colon;Cervix;Liver;Endothelial;F	NA	NA	NA	NA	NA	433.bed	3.88888e-94	309
1	2622	sheffield_dnase	94.0521	136.683	56	1170	194	1294	1294	886	253	4674	2884572	Complex tissue specific	NA	NA	NA	NA	NA	533.bed	3.88888e-94	309
1	2551	sheffield_dnase	78.9938	203.645	43	1221	74	1367	1367	887	130	4687	2884695	Epithelial;Fibroblast;Muscle;Brain;Hematopoietic;Primitive;Skin;Stem;Endothelial	NA	NA	NA	NA	NA	44.bed	4.22314e-79	173
1	2850	sheffield_dnase	78.8712	201.542	43	1222	78	1367	1367	889	131	4687	2884694	Epithelial;Fibroblast;Muscle;Brain;Hematopoietic;Primitive;Stem;Endothelial;Colo	NA	NA	NA	NA	NA	82.bed	5.58889e-79	174
1	384	codex	214.29	59.6275	161	952	679	1039	1039	890	1704	4569	2883121	codex Embryonic Stem Cell SMAD3	Embryonic Stem Cell	NA	SMAD3	NA	GSE36578	GSM897117_SMAD3.bed	3.13757e-214	947
1	1617	sheffield_dnase	182.929	67.6529	132	990	590	1089	1089	890	1222	4598	2883603	Weak Ostoblast	NA	NA	NA	NA	NA	1524.bed	6.807e-183	1354
1	2982	sheffield_dnase	115.697	97.7749	75	1113	345	1211	1211	890	475	4655	2884350	Ubiquitous CGI promoters	NA	NA	NA	NA	NA	98.bed	9.56224e-116	550
1	2443	sheffield_dnase	87.9394	152.462	51	1190	157	1322	1322	890	206	4679	2884619	Epithelial;Fibroblast;Muscle;Brain;Hematopoietic;Primitive;Skin;Stem;Endothelial	NA	NA	NA	NA	NA	32.bed	4.93251e-88	257
1	2477	sheffield_dnase	100.584	118.643	62	1153	250	1271	1271	891	323	4668	2884502	Stem;Brain	NA	NA	NA	NA	NA	353.bed	1.17822e-100	385
1	458	encode_tfbs	312.437	40.5412	268	868	876	936	936	893	4263	4462	2880562	ChIP GM12878 EZH2_(39875)	GM12878	NA	EZH2_(39875)	None	NA	wgEncodeAwgTfbsBroadGm12878Ezh239875UniPk.narrowPeak	2.49219721891199e-312	2472
1	134	cistrome_cistrome	254.235	50.2901	202	918	764	998	998	893	2554	4528	2882271	cistrome_cistrome VCaP ERG	VCaP	prostate	ERG	siERG	NA	Human_VCaP_ERG_siERG_Chinnaiyan.bed	3.74156e-254	4635
1	1885	sheffield_dnase	82.6775	166.326	47	1204	133	1342	1342	893	174	4683	2884651	Epithelial;Fibroblast;Brain;Hematopoietic;Primitive;Stem;Endothelial;Muscle;Colo	NA	NA	NA	NA	NA	183.bed	8.88282e-83	221
1	374	codex	276.245	46.8397	225	901	803	978	978	894	3070	4505	2881755	K562 erythrocytic leukaemia cells (ATCC CCL-243) were grown according to standar	Embryonic Stem Cell	NA	EP300	NA	GSE32509	GSM831036_EP300.bed	3.72291e-276	2276
1	1341	sheffield_dnase	123.426	89.5939	82	1095	400	1186	1186	894	569	4648	2884256	Hematopoietic	NA	NA	NA	NA	NA	1227.bed	1.83046e-123	651
1	2488	sheffield_dnase	79.0522	164.892	45	1220	137	1353	1353	903	168	4685	2884657	Hematopoietic specific	NA	NA	NA	NA	NA	371.bed	3.69442e-79	213
1	1382	sheffield_dnase	73.5333	203.396	40	1239	76	1394	1394	903	121	4690	2884704	Epithelial;Fibroblast;Brain;Hematopoietic;Primitive;Stem;Muscle;Colon;Liver;Endo	NA	NA	NA	NA	NA	1268.bed	1.19858e-73	161
1	1377	sheffield_dnase	74.1654	188.672	41	1236	89	1386	1386	904	134	4689	2884691	Epithelial;Brain;Primitive;Hematopoietic;Stem;Colon;Cervix;Liver;Endothelial;Mus	NA	NA	NA	NA	NA	1263.bed	2.80205e-74	175
1	871	encode_tfbs	265.7	45.1682	219	908	829	983	983	907	3095	4511	2881730	ChIP HeLa-S3 TR4	HeLa-S3	NA	TR4	None	NA	wgEncodeAwgTfbsSydhHelas3Tr4UniPk.narrowPeak	1.29465e-265	2115
1	2978	sheffield_dnase	95.3774	108.908	60	1166	278	1276	1276	907	340	4670	2884485	Liver;Muscle;Bone;Fibroblast	NA	NA	NA	NA	NA	976.bed	1.85192e-95	400
1	1455	sheffield_dnase	99.076	104.588	63	1157	301	1266	1266	908	372	4667	2884453	Hematopoietic;Primitive;Colon;Liver;Epithelial;Endothelial;Stem;Prostate;Bone;Fi	NA	NA	NA	NA	NA	1356.bed	3.7601e-99	435
1	603	encode_tfbs	303.465	38.584	265	880	909	940	940	910	4432	4465	2880393	ChIP H1-hESC POU5F1_(SC-9081)	H1-hESC	NA	POU5F1_(SC-9081)	None	NA	wgEncodeAwgTfbsHaibH1hescPou5f1sc9081V0416102UniPk.narrowPeak	2.30625e-303	3997
1	1408	sheffield_dnase	73.4894	179.365	41	1240	103	1386	1386	910	140	4689	2884685	Brain;Hematopoietic;Primitive;Stem;Liver;Endothelial;Prostate	NA	NA	NA	NA	NA	1307.bed	1.32513e-73	181
1	2797	sheffield_dnase	85.5755	124.783	52	1197	224	1312	1312	911	257	4678	2884568	Hematopoietic;Stem;Colon;Liver;Prostate;Mammary;Brain;Epithelial	NA	NA	NA	NA	NA	753.bed	1.13232e-85	309
1	2228	sheffield_dnase	74.5475	172.03	42	1235	123	1380	1380	913	150	4688	2884675	Epithelial;Brain;Hematopoietic;Primitive;Stem;Fibroblast;Colon;Cervix;Liver;Endo	NA	NA	NA	NA	NA	2292.bed	1.16308e-74	192
1	2640	sheffield_dnase	73.0529	174.74	41	1242	114	1386	1386	914	144	4689	2884681	Hematopoietic;Stem;Brain	NA	NA	NA	NA	NA	553.bed	3.61594e-73	185
1	1602	sheffield_dnase	90.0263	113.726	56	1184	267	1294	1294	915	304	4674	2884521	Hematopoietic;Stem;Colon;Cervix;Liver;Epithelial;Primitive;Brain	NA	NA	NA	NA	NA	1509.bed	4.07581e-90	360
1	2235	sheffield_dnase	71.8939	181.245	40	1250	101	1394	1394	915	135	4690	2884690	Epithelial;Fibroblast;Muscle;Brain;Hematopoietic;Primitive;Skin;Stem;Endothelial	NA	NA	NA	NA	NA	230.bed	5.17869e-72	175
1	107	cistrome_cistrome	258.763	43.53	216	912	848	987	987	916	3168	4514	2881657	cistrome_cistrome NB4 cells RARA	NB4 cells	hematopoietic stem cell	RARA	ATRA(24hr)	NA	Human_NB4-cells_RARA_ATRA-24hr_Stunnenberg.bed	1.11629e-258	14342
1	2731	sheffield_dnase	76.8366	144.541	45	1227	169	1353	1353	916	191	4685	2884634	Primitive;Hematopoietic;Liver	NA	NA	NA	NA	NA	668.bed	6.0225e-77	236
1	2267	sheffield_dnase	74.0242	166.668	42	1237	132	1380	1380	916	155	4688	2884670	Epithelial;Fibroblast;Muscle;Brain;Hematopoietic;Primitive;Stem;Endothelial;Colo	NA	NA	NA	NA	NA	234.bed	3.8755e-74	197
1	1337	sheffield_dnase	71.5622	177.64	40	1251	108	1394	1394	918	138	4690	2884687	Primitive;Hematopoietic;Stem;Colon;Epithelial;Liver;Endothelial;Prostate;Mammary	NA	NA	NA	NA	NA	1222.bed	1.11004e-71	178
1	828	encode_tfbs	117.725	82.1694	80	1106	455	1195	1195	919	604	4650	2884221	ChIP HeLa-S3 BDP1	HeLa-S3	NA	BDP1	None	NA	wgEncodeAwgTfbsSydhHelas3Bdp1UniPk.narrowPeak	8.99767e-118	508
1	2565	sheffield_dnase	84.7974	120.119	52	1199	247	1312	1312	919	267	4678	2884558	Brain;Primitive;Hematopoietic;Stem;Colon;Liver;Epithelial;Endothelial;Fibroblast	NA	NA	NA	NA	NA	452.bed	6.77858e-85	319
1	830	encode_tfbs	80.7027	124.793	49	1214	223	1329	1329	922	242	4681	2884583	ChIP HeLa-S3 BRF1	HeLa-S3	NA	BRF1	None	NA	wgEncodeAwgTfbsSydhHelas3Brf1UniPk.narrowPeak	8.3191e-81	193
1	2524	sheffield_dnase	77.3974	136.235	46	1225	196	1350	1350	924	208	4684	2884617	Epithelial;Fibroblast;Muscle;Brain;Hematopoietic;Primitive;Skin;Stem;Endothelial	NA	NA	NA	NA	NA	41.bed	1.65932e-77	254
1	1410	sheffield_dnase	74.5889	140.728	44	1234	180	1359	1359	924	193	4686	2884632	Epithelial;Brain;Hematopoietic;Stem;Colon;Cervix;Liver;Fibroblast;Endothelial;Pr	NA	NA	NA	NA	NA	1309.bed	1.05825e-74	237
1	2840	sheffield_dnase	65.0582	213.087	35	1277	69	1427	1427	924	101	4695	2884724	Epithelial;Fibroblast;Muscle;Brain;Hematopoietic;Primitive;Skin;Stem;Endothelial	NA	NA	NA	NA	NA	81.bed	3.44383e-65	136
1	2695	sheffield_dnase	99.3745	93.8212	65	1154	370	1251	1251	925	428	4665	2884397	Muscle;Fibroblast	NA	NA	NA	NA	NA	620.bed	1.89491e-99	493
1	2005	sheffield_dnase	69.3143	172.264	39	1261	122	1401	1401	928	139	4691	2884686	Repressed in Hematopoietic	NA	NA	NA	NA	NA	200.bed	1.94249e-69	178
1	2504	sheffield_dnase	79.7729	118.91	49	1219	249	1329	1329	932	254	4681	2884571	Epithelial;Fibroblast;Muscle;Brain;Hematopoietic;Primitive;Skin;Stem;Endothelial	NA	NA	NA	NA	NA	39.bed	7.04798e-80	303
1	472	encode_tfbs	245.928	39.153	213	925	898	989	989	937	3472	4517	2881353	ChIP HSMM EZH2_(39875)	HSMM	NA	EZH2_(39875)	None	NA	wgEncodeAwgTfbsBroadHsmmEzh239875UniPk.narrowPeak	7.4941e-246	1540
1	1169	sheffield_dnase	69.9049	142.685	41	1260	173	1386	1386	940	176	4689	2884649	Epithelial;Fibroblast;Muscle;Brain;Liver;Skin;Bone	NA	NA	NA	NA	NA	1024.bed	4.98966e-70	217
1	2282	sheffield_dnase	59.5967	213.754	32	1301	67	1451	1451	940	92	4698	2884733	Epithelial;Fibroblast;Muscle;Brain;Hematopoietic;Primitive;Skin;Stem;Endothelial	NA	NA	NA	NA	NA	236.bed	9.65583e-60	124
1	2382	sheffield_dnase	59.5967	213.754	32	1301	67	1451	1451	940	92	4698	2884733	Epithelial;Fibroblast;Muscle;Brain;Hematopoietic;Primitive;Skin;Stem;Endothelial	NA	NA	NA	NA	NA	249.bed	9.65583e-60	124
1	2015	sheffield_dnase	310.501	31.448	293	872	1039	914	1039	942	6045	4437	2878780	Weak Th2	NA	NA	NA	NA	NA	2017.bed	2.14260082282121e-310	6325
1	2138	sheffield_dnase	67.5019	152.588	39	1268	156	1401	1401	942	157	4691	2884668	Epithelial;Primitive;Hematopoietic;Brain;Stem;Colon;Cervix;Liver;Muscle;Prostate	NA	NA	NA	NA	NA	2182.bed	1.25016e-67	196
1	744	encode_tfbs	218.459	40.8452	186	947	875	1008	1008	943	2886	4544	2881939	ChIP GM12878 COREST_(sc-30189)	GM12878	NA	COREST_(sc-30189)	None	NA	wgEncodeAwgTfbsSydhGm12878Corestsc30189IggmusUniPk.narrowPeak	2.14444e-218	1397
1	1247	sheffield_dnase	81.799	103.686	52	1209	309	1312	1312	943	309	4678	2884516	Complex tissue specific	NA	NA	NA	NA	NA	1113.bed	6.68687e-82	361
1	2514	sheffield_dnase	67.4068	151.586	39	1269	160	1401	1401	943	158	4691	2884667	Ubiquitous	NA	NA	NA	NA	NA	399.bed	1.55525e-67	197
1	985	encode_tfbs	181.464	48.8328	145	991	779	1065	1065	945	1865	4585	2882960	ChIP K562 RPC155	K562	NA	RPC155	None	NA	wgEncodeAwgTfbsSydhK562Rpc155UniPk.narrowPeak	1.9824e-181	1310
1	2071	sheffield_dnase	88.9434	94.4437	58	1186	367	1283	1283	945	379	4672	2884446	Mammary;Epithelial	NA	NA	NA	NA	NA	2090.bed	4.91192e-89	437
1	1411	sheffield_dnase	67.9271	140.991	40	1265	179	1394	1394	946	175	4690	2884650	Epithelial;Brain;Colon;Liver;Bone	NA	NA	NA	NA	NA	1310.bed	4.70936e-68	215
1	2498	sheffield_dnase	81.2713	101.075	52	1212	318	1312	1312	947	317	4678	2884508	Fibroblast;Brain;Hematopoietic;Primitive;Stem;Muscle;Colon;Cervix;Liver;Epitheli	NA	NA	NA	NA	NA	383.bed	2.24913e-81	369
1	1235	sheffield_dnase	199.464	44.2633	165	972	839	1034	1034	948	2354	4565	2882471	Stem;Colon;Liver	NA	NA	NA	NA	NA	110.bed	2.04083e-199	2519
1	2705	sheffield_dnase	58.2533	190.907	32	1308	85	1451	1451	948	103	4698	2884722	Complex tissue specific	NA	NA	NA	NA	NA	632.bed	2.11981e-58	135
1	456	encode_tfbs	246.808	37.0827	218	924	939	984	984	949	3754	4512	2881071	ChIP Dnd41 EZH2_(39875)	Dnd41	NA	EZH2_(39875)	None	NA	wgEncodeAwgTfbsBroadDnd41Ezh239875UniPk.narrowPeak	9.90832e-247	1732
1	1155	sheffield_dnase	293.16	31.5552	276	885	1037	926	1037	949	5654	4454	2879171	DNase Liver	NA	NA	NA	NA	NA	1010.bed	4.62828e-293	5929
1	2605	sheffield_dnase	70.799	123.686	43	1256	227	1367	1367	950	214	4687	2884611	Hematopoietic;Stem;Liver;Brain	NA	NA	NA	NA	NA	504.bed	6.397e-71	257
1	1420	sheffield_dnase	67.5768	137.585	40	1267	190	1394	1394	950	179	4690	2884646	Epithelial;Fibroblast;Muscle;Brain;Hematopoietic;Primitive;Skin;Stem;Endothelial	NA	NA	NA	NA	NA	132.bed	1.05294e-67	219
1	2141	sheffield_dnase	60.2397	168.325	34	1299	130	1431	1431	953	124	4696	2884701	Hematopoietic;Stem;Colon;Liver;Epithelial;Endothelial;Brain	NA	NA	NA	NA	NA	219.bed	2.20387e-60	158
1	1001	encode_tfbs	133.796	61.5913	99	1064	650	1149	1149	954	1001	4631	2883824	ChIP K562 TR4	K562	NA	TR4	None	NA	wgEncodeAwgTfbsSydhK562Tr4UcdUniPk.narrowPeak	8.09577e-134	587
1	2959	sheffield_dnase	72.4633	113.132	45	1245	268	1353	1353	955	245	4685	2884580	Brain;Primitive;Hematopoietic;Stem;Liver;Epithelial;Endothelial;Prostate;Mammary	NA	NA	NA	NA	NA	952.bed	1.40248e-72	290
1	1498	sheffield_dnase	58.8463	172.919	33	1305	121	1441	1441	956	117	4697	2884708	Epithelial;Fibroblast;Muscle;Brain;Hematopoietic;Primitive;Skin;Stem;Endothelial	NA	NA	NA	NA	NA	140.bed	5.42109e-59	150
1	2969	sheffield_dnase	53.3848	199.549	29	1320	80	1479	1479	960	89	4701	2884736	Epithelial;Brain;Hematopoietic;Skin;Stem;Colon;Cervix;Liver;Fibroblast;Endotheli	NA	NA	NA	NA	NA	968.bed	1.5397e-53	118
1	2473	sheffield_dnase	51.7861	302.903	26	1332	28	1519	1519	960	53	4704	2884772	Epithelial;Fibroblast;Muscle;Brain;Hematopoietic;Primitive;Skin;Stem;Endothelial	NA	NA	NA	NA	NA	349.bed	6.04071e-52	79
1	982	encode_tfbs	103.758	75.9796	72	1144	519	1221	1221	961	588	4658	2884237	ChIP K562 Pol3	K562	NA	Pol3	None	NA	wgEncodeAwgTfbsSydhK562Pol3UniPk.narrowPeak	7.96746e-104	207
1	1252	sheffield_dnase	53.1447	195.283	29	1322	83	1479	1479	961	91	4701	2884734	Epithelial;Fibroblast;Hematopoietic;Primitive;Brain;Stem;Endothelial;Muscle;Colo	NA	NA	NA	NA	NA	1119.bed	2.6712e-53	120
1	2464	sheffield_dnase	54.3837	186.689	30	1317	97	1471	1471	962	99	4700	2884726	Epithelial;Fibroblast;Muscle;Brain;Hematopoietic;Primitive;Skin;Stem;Endothelial	NA	NA	NA	NA	NA	340.bed	1.55234e-54	129
1	1734	sheffield_dnase	90.8097	84.7248	61	1183	432	1274	1274	963	445	4669	2884380	Hematopoietic;Liver;Epithelial;Brain	NA	NA	NA	NA	NA	1653.bed	6.72113e-91	506
1	1647	sheffield_dnase	95.2172	80.0624	65	1168	474	1251	1251	964	502	4665	2884323	Hematopoietic;Skin;Brain;Cervix;Endothelial;Primitive;Epithelial	NA	NA	NA	NA	NA	1556.bed	2.67242e-95	567
1	813	encode_tfbs	314.109	28.1473	310	865	1123	907	1123	965	7172	4420	2877653	ChIP H1-hESC SUZ12	H1-hESC	NA	SUZ12	None	NA	wgEncodeAwgTfbsSydhH1hescSuz12UcdUniPk.narrowPeak	5.33116670722868e-314	4789
1	2316	sheffield_dnase	64.6995	126.905	39	1280	213	1401	1401	965	189	4691	2884636	Epithelial;Muscle;Hematopoietic;Skin;Brain;Fibroblast;Colon;Cervix;Endothelial;P	NA	NA	NA	NA	NA	2403.bed	7.85033e-65	228
1	2639	sheffield_dnase	63.5663	131.258	38	1284	203	1412	1412	966	178	4692	2884647	Brain;Primitive;Hematopoietic;Stem;Colon;Liver;Epithelial;Endothelial;Prostate	NA	NA	NA	NA	NA	552.bed	1.06037e-63	216
1	1158	sheffield_dnase	70.0617	107.819	44	1259	284	1359	1359	967	251	4686	2884574	Stem;Liver;Brain	NA	NA	NA	NA	NA	1014.bed	3.47909e-70	295
1	1206	sheffield_dnase	58.5688	147.759	34	1306	164	1431	1431	967	141	4696	2884684	Epithelial;Brain;Hematopoietic;Stem;Fibroblast;Colon;Cervix;Liver;Endothelial;Mu	NA	NA	NA	NA	NA	1068.bed	1.02638e-58	175
1	1368	sheffield_dnase	167.958	45.7981	137	1011	818	1076	1076	968	1876	4593	2882949	SK-N-SH_RA	NA	NA	NA	NA	NA	1255.bed	6.16649e-168	2013
1	2586	sheffield_dnase	65.7692	122.423	40	1275	235	1394	1394	968	201	4690	2884624	Brain;Hematopoietic;Stem;Colon;Cervix;Liver;Epithelial	NA	NA	NA	NA	NA	483.bed	6.71239e-66	241
1	2976	sheffield_dnase	63.3189	129.086	38	1285	208	1412	1412	968	181	4692	2884644	Primitive;Liver;Endothelial;Muscle;Bone;Fibroblast	NA	NA	NA	NA	NA	974.bed	1.87357e-63	219
1	2501	sheffield_dnase	58.3843	145.579	34	1307	167	1431	1431	968	143	4696	2884682	Epithelial;Fibroblast;Muscle;Brain;Hematopoietic;Skin;Stem;Endothelial;Colon;Cer	NA	NA	NA	NA	NA	387.bed	1.56865e-58	177
1	2845	sheffield_dnase	56.0062	158.432	32	1311	146	1451	1451	969	124	4698	2884701	Epithelial;Brain;Hematopoietic;Stem;Fibroblast;Colon;Cervix;Liver;Endothelial;Mu	NA	NA	NA	NA	NA	814.bed	3.72774e-56	156
1	969	encode_tfbs	208.267	37.3796	183	963	929	1017	1017	970	3103	4547	2881722	ChIP K562 NF-E2	K562	NA	NF-E2	None	NA	wgEncodeAwgTfbsSydhK562Nfe2UniPk.narrowPeak	3.25924e-208	2637
1	1046	encode_tfbs	229.869	34.6302	208	936	984	991	991	970	3824	4522	2881001	ChIP K562 eGFP-HDAC8	K562	NA	eGFP-HDAC8	None	NA	wgEncodeAwgTfbsUchicagoK562Ehdac8UniPk.narrowPeak	8.45777e-230	1718
1	1323	sheffield_dnase	110.942	66.7109	80	1123	598	1195	1195	972	745	4650	2884080	Hematopoeitic	NA	NA	NA	NA	NA	1207.bed	5.35809e-111	825
1	1988	sheffield_dnase	54.3936	159.021	31	1316	144	1460	1460	973	119	4699	2884706	Epithelial;Fibroblast;Muscle;Brain;Hematopoietic;Primitive;Skin;Stem;Endothelial	NA	NA	NA	NA	NA	1978.bed	1.51828e-54	150
1	1289	sheffield_dnase	50.8582	187.346	28	1336	94	1493	1493	974	92	4702	2884733	Epithelial;Brain;Primitive;Hematopoietic;Stem;Colon;Cervix;Liver;Fibroblast;Endo	NA	NA	NA	NA	NA	1164.bed	5.09139e-51	120
1	1439	sheffield_dnase	56.3118	142.222	33	1310	178	1441	1441	976	143	4697	2884682	Epithelial;Fibroblast;Brain;Hematopoietic;Primitive;Stem;Endothelial;Muscle;Colo	NA	NA	NA	NA	NA	134.bed	1.84581e-56	176
1	870	encode_tfbs	206.852	36.6792	183	965	950	1017	1017	977	3162	4547	2881663	ChIP HeLa-S3 TFIIIC-110	HeLa-S3	NA	TFIIIC-110	None	NA	wgEncodeAwgTfbsSydhHelas3Tf3c110UniPk.narrowPeak	8.44713e-207	2616
1	924	encode_tfbs	256.907	30.0694	246	913	1063	956	1063	977	5254	4484	2879571	ChIP K562 Bach1_(sc-14700)	K562	NA	Bach1_(sc-14700)	None	NA	wgEncodeAwgTfbsSydhK562Bach1sc14700IggrabUniPk.narrowPeak	7.99005e-257	3806
1	1660	sheffield_dnase	131.773	53.2988	102	1065	740	1140	1140	982	1193	4628	2883632	Stem	NA	NA	NA	NA	NA	157.bed	8.52506e-132	1295
1	2500	sheffield_dnase	55.8726	137.032	33	1313	192	1441	1441	982	148	4697	2884677	Epithelial;Fibroblast;Muscle;Brain;Hematopoietic;Primitive;Skin;Stem;Endothelial	NA	NA	NA	NA	NA	386.bed	5.06379e-56	181
1	264	codex	306.61	26.3334	311	877	1174	906	1174	986	7693	4419	2877132	codex Embryonic Stem Cell SOX2	Embryonic Stem Cell	NA	SOX2	NA	GSE46130	GSM1124069_SOX2.bed	1.65932e-306	5206
1	2475	sheffield_dnase	60.6636	120.36	37	1298	246	1415	1415	986	189	4693	2884636	Hematopoietic;Stem	NA	NA	NA	NA	NA	351.bed	8.32495e-61	226
1	2461	sheffield_dnase	52.9797	142.537	31	1323	174	1460	1460	986	134	4699	2884691	Epithelial;Fibroblast;Muscle;Brain;Hematopoietic;Skin;Stem;Endothelial;Colon;Cer	NA	NA	NA	NA	NA	338.bed	3.9034e-53	165
1	33	cistrome_cistrome	310.985	25.2876	321	871	1198	900	1198	990	8285	4409	2876540	cistrome_cistrome LnCaP AR	LnCaP	prostate	AR	EtOH(16hr)	NA	Human_LnCaP_AR_EtOH-16hr_Chinnaiyan.bed	7.03107852997256e-311	13225
1	2187	sheffield_dnase	72.8445	90.0713	48	1243	394	1336	1336	991	329	4682	2884496	Stem;Mammary;Brain	NA	NA	NA	NA	NA	2240.bed	5.83834e-73	377
1	1380	sheffield_dnase	62.3024	108.425	39	1292	281	1401	1401	991	221	4691	2884604	Brain;Stem	NA	NA	NA	NA	NA	1266.bed	1.92968e-62	260
1	899	encode_tfbs	167.28	39.2727	144	1015	894	1066	1066	992	2306	4586	2882519	ChIP HepG2 PGC1A	HepG2	NA	PGC1A	forskolin	NA	wgEncodeAwgTfbsSydhHepg2Pgc1aForsklnUniPk.narrowPeak	2.92673e-167	1308
1	1296	sheffield_dnase	52.5402	137.001	31	1326	193	1460	1460	993	139	4699	2884686	Epithelial;Fibroblast;Muscle;Brain;Hematopoietic;Primitive;Stem;Endothelial;Colo	NA	NA	NA	NA	NA	1171.bed	1.0702e-52	170
1	2601	sheffield_dnase	67.7803	94.6618	44	1266	365	1359	1359	997	286	4686	2884539	Stem	NA	NA	NA	NA	NA	5.bed	6.59809e-68	330
1	2525	sheffield_dnase	311.93	24.2321	328	870	1229	896	1229	998	8847	4402	2875978	Weak stem and endothelial	NA	NA	NA	NA	NA	410.bed	7.98817784933524e-312	9166
1	1182	sheffield_dnase	110.905	56.6905	84	1124	707	1178	1178	1000	920	4646	2883905	Stem	NA	NA	NA	NA	NA	104.bed	5.82994e-111	1004
1	2455	sheffield_dnase	55.4865	117.369	34	1314	255	1431	1431	1000	178	4696	2884647	Brain;Hematopoietic;Primitive;Fibroblast;Stem;Epithelial;Endothelial;Muscle;Bone	NA	NA	NA	NA	NA	332.bed	1.23061e-55	212
1	2177	sheffield_dnase	49.2939	138.125	29	1344	187	1479	1479	1000	129	4701	2884696	Epithelial;Brain;Hematopoietic;Stem;Endothelial;Muscle;Fibroblast;Colon;Cervix;L	NA	NA	NA	NA	NA	223.bed	1.85103e-49	158
1	2270	sheffield_dnase	47.1526	154.672	27	1354	151	1502	1502	1000	107	4703	2884718	Epithelial;Brain;Hematopoietic;Skin;Colon;Cervix;Liver;Endothelial;Fibroblast;Pr	NA	NA	NA	NA	NA	2342.bed	2.53561e-47	134
1	773	encode_tfbs	143.52	42.3873	120	1051	861	1105	1105	1010	1770	4610	2883055	ChIP GM12878 TR4	GM12878	NA	TR4	None	NA	wgEncodeAwgTfbsSydhGm12878Tr4UniPk.narrowPeak	1.57792e-143	1263
1	591	encode_tfbs	173.944	35.1525	156	1003	973	1049	1049	1010	2798	4574	2882027	ChIP H1-hESC BCL11A	H1-hESC	NA	BCL11A	None	NA	wgEncodeAwgTfbsHaibH1hescBcl11aPcr1xUniPk.narrowPeak	6.4656e-174	2518
1	1103	encode_tfbs	181.386	32.3402	168	992	1021	1031	1031	1010	3284	4562	2881541	ChIP GM12801 CTCF	GM12801	NA	CTCF	None	NA	wgEncodeAwgTfbsUwGm12801CtcfUniPk.narrowPeak	2.37069e-181	2883
1	313	codex	306.763	23.3143	328	875	1258	896	1258	1010	9195	4402	2875630	Adult chronic myeloid leukaemia (at blast crisis) cell line carrying t(9;22) tra	Leukaemia cell	NA	RUNX1	NA	GSE24779	GSM610332_RUNX1.bed	1.16834e-306	5430
1	2135	sheffield_dnase	131.364	44.3871	108	1068	836	1123	1123	1010	1518	4622	2883307	Hematopoietic	NA	NA	NA	NA	NA	218.bed	2.18099e-131	1626
1	1370	sheffield_dnase	105.969	57.1757	80	1139	703	1195	1195	1010	868	4650	2883957	Hematopoietic	NA	NA	NA	NA	NA	1257.bed	4.93667e-106	948
1	1425	sheffield_dnase	72.2286	80.74	49	1247	467	1329	1329	1010	374	4681	2884451	Complex tissue specific	NA	NA	NA	NA	NA	1324.bed	2.40306e-72	423
1	2684	sheffield_dnase	68.0826	88.6496	45	1264	409	1353	1353	1010	313	4685	2884512	SK-N-SH_RA and Medullo specific	NA	NA	NA	NA	NA	605.bed	3.29401e-68	358
1	1504	sheffield_dnase	62.008	96.4215	40	1294	351	1394	1394	1010	255	4690	2884570	Stem;Brain;Liver;Epithelial;Endothelial;Fibroblast;Bone	NA	NA	NA	NA	NA	1405.bed	3.79071e-62	295
1	2417	sheffield_dnase	53.275	112.017	33	1321	270	1441	1441	1010	181	4697	2884644	Epithelial;Fibroblast;Muscle;Brain;Hematopoietic;Primitive;Stem;Endothelial;Colo	NA	NA	NA	NA	NA	284.bed	1.98161e-53	214
1	2024	sheffield_dnase	52.5401	119.838	32	1327	248	1451	1451	1010	164	4698	2884661	Epithelial;Brain;Hematopoietic;Skin;Fibroblast;Stem;Muscle;Colon;Cervix;Liver;En	NA	NA	NA	NA	NA	2029.bed	1.0702e-52	196
1	2576	sheffield_dnase	48.9505	133.805	29	1347	199	1479	1479	1010	133	4701	2884692	Epithelial;Fibroblast;Muscle;Brain;Hematopoietic;Primitive;Skin;Stem;Endothelial	NA	NA	NA	NA	NA	47.bed	4.07485e-49	162
1	1863	sheffield_dnase	47.936	142.479	28	1350	175	1493	1493	1010	121	4702	2884704	Epithelial;Fibroblast;Muscle;Brain;Hematopoietic;Skin;Stem;Endothelial;Colon;Cer	NA	NA	NA	NA	NA	180.bed	4.19994e-48	149
1	2721	sheffield_dnase	47.7586	139.98	28	1351	181	1493	1493	1010	123	4702	2884702	Stem;Brain	NA	NA	NA	NA	NA	652.bed	6.31188e-48	151
1	788	encode_tfbs	233.047	27.2237	232	934	1147	967	1147	1020	5457	4498	2879368	ChIP GM18526 NFKB	GM18526	NA	NFKB	TNFa	NA	wgEncodeAwgTfbsSydhGm18526NfkbTnfaIggrabUniPk.narrowPeak	5.63727e-233	3070
1	531	encode_tfbs	266.638	24.3352	279	907	1227	922	1227	1020	7414	4451	2877411	ChIP ECC-1 FOXA1_(SC-6553)	ECC-1	NA	FOXA1_(SC-6553)	DMSO_0.02pct	NA	wgEncodeAwgTfbsHaibEcc1Foxa1sc6553V0416102Dm002p1hUniPk.narrowPeak	1.49629e-266	5892
1	1213	sheffield_dnase	78.5052	72.342	55	1223	550	1299	1299	1020	469	4675	2884356	Liver;Endothelial	NA	NA	NA	NA	NA	1075.bed	1.29642e-78	524
1	1241	sheffield_dnase	73.3515	79.4273	50	1241	478	1326	1326	1020	388	4680	2884437	Hematopoietic;Colon;Liver;Epithelial;Endothelial;Stem;Prostate;Brain	NA	NA	NA	NA	NA	1106.bed	1.8193e-73	438
1	1599	sheffield_dnase	65.8029	84.6799	44	1274	433	1359	1359	1020	320	4686	2884505	Hematopoietic	NA	NA	NA	NA	NA	1504.bed	6.21529e-66	364
1	2331	sheffield_dnase	64.1363	91.0711	42	1281	389	1380	1380	1020	283	4688	2884542	Epithelial;Fibroblast;Muscle;Brain;Hematopoietic;Primitive;Skin;Stem;Endothelial	NA	NA	NA	NA	NA	242.bed	2.86745e-64	325
1	2623	sheffield_dnase	50.3905	114.682	31	1338	265	1460	1460	1020	166	4699	2884659	Epithelial;Fibroblast;Brain;Primitive;Endothelial;Muscle;Colon;Cervix;Liver;Mamm	NA	NA	NA	NA	NA	534.bed	1.49089e-50	197
1	1172	sheffield_dnase	49.5212	121.964	30	1343	238	1471	1471	1020	151	4700	2884674	Primitive;Stem;Colon;Liver;Epithelial;Prostate;Mammary;Skin;Brain;Hematopoietic	NA	NA	NA	NA	NA	1027.bed	1.09744e-49	181
1	1775	sheffield_dnase	48.2108	125.337	29	1348	220	1479	1479	1020	142	4701	2884683	Brain;Primitive;Hematopoietic;Stem;Liver;Prostate	NA	NA	NA	NA	NA	170.bed	2.2332e-48	171
1	1209	sheffield_dnase	44.9669	147.239	26	1366	165	1519	1519	1020	108	4704	2884717	Epithelial;Fibroblast;Brain;Hematopoietic;Primitive;Stem;Endothelial;Muscle;Colo	NA	NA	NA	NA	NA	1071.bed	3.83351e-45	134
1	1250	sheffield_dnase	43.922	157.986	25	1374	147	1529	1529	1020	97	4705	2884728	Stem;Epithelial;Brain;Fibroblast;Muscle;Colon;Liver;Hematopoietic	NA	NA	NA	NA	NA	1116.bed	4.21793e-44	122
1	2468	sheffield_dnase	41.3184	173.679	23	1386	117	1552	1552	1020	81	4707	2884744	Epithelial;Fibroblast;Muscle;Brain;Hematopoietic;Primitive;Skin;Stem;Endothelial	NA	NA	NA	NA	NA	344.bed	1.67085e-41	104
1	2562	sheffield_dnase	40.7962	165.148	23	1388	135	1552	1552	1020	86	4707	2884739	Epithelial;Fibroblast;Muscle;Brain;Hematopoietic;Primitive;Skin;Stem;Endothelial	NA	NA	NA	NA	NA	45.bed	5.54861e-41	109
1	776	encode_tfbs	174.382	30.5423	165	1002	1053	1034	1053	1030	3410	4565	2881415	ChIP GM12878 YY1	GM12878	NA	YY1	None	NA	wgEncodeAwgTfbsSydhGm12878Yy1UniPk.narrowPeak	2.3661e-174	2077
1	1032	encode_tfbs	292.043	22.4932	317	887	1288	903	1288	1030	9189	4413	2875636	ChIP NT2-D1 SUZ12	NT2-D1	NA	SUZ12	None	NA	wgEncodeAwgTfbsSydhNt2d1Suz12UcdUniPk.narrowPeak	6.0444e-292	3308
1	470	encode_tfbs	312.577	21.066	350	867	1328	884	1328	1030	10900	4380	2873925	ChIP HMEC EZH2_(39875)	HMEC	NA	EZH2_(39875)	None	NA	wgEncodeAwgTfbsBroadHmecEzh239875UniPk.narrowPeak	1.80910162477314e-312	4626
1	1249	sheffield_dnase	55.9257	96.55	36	1312	349	1423	1423	1030	229	4694	2884596	Liver	NA	NA	NA	NA	NA	1115.bed	4.48396e-56	265
1	1472	sheffield_dnase	52.2364	103.322	33	1329	311	1441	1441	1030	196	4697	2884629	Complex tissue specific	NA	NA	NA	NA	NA	1373.bed	2.14958e-52	229
1	1211	sheffield_dnase	45.0398	126.437	27	1365	215	1502	1502	1030	131	4703	2884694	Brain;Primitive;Hematopoietic;Stem;Muscle;Fibroblast;Colon;Epithelial;Liver;Endo	NA	NA	NA	NA	NA	1073.bed	3.24291e-45	158
1	2419	sheffield_dnase	44.9596	125.481	27	1367	219	1502	1502	1030	132	4703	2884693	Epithelial;Fibroblast;Muscle;Brain;Hematopoietic;Primitive;Skin;Stem;Endothelial	NA	NA	NA	NA	NA	286.bed	3.89551e-45	159
1	1378	sheffield_dnase	44.801	123.612	27	1371	228	1502	1502	1030	134	4703	2884691	Stem and SK-N-SH_RA	NA	NA	NA	NA	NA	1264.bed	5.59644e-45	161
1	2249	sheffield_dnase	44.801	123.612	27	1371	228	1502	1502	1030	134	4703	2884691	Ewing sarcoma	NA	NA	NA	NA	NA	2319.bed	5.59644e-45	161
1	1254	sheffield_dnase	42.8906	142.431	25	1378	176	1529	1529	1030	108	4705	2884717	Epithelial;Fibroblast;Brain;Primitive;Hematopoietic;Stem;Endothelial;Muscle;Colo	NA	NA	NA	NA	NA	1122.bed	4.51844e-43	133
1	2901	sheffield_dnase	39.7158	176.811	22	1400	112	1569	1569	1030	76	4708	2884749	Epithelial;Fibroblast;Brain;Hematopoietic;Primitive;Skin;Stem;Endothelial;Muscle	NA	NA	NA	NA	NA	89.bed	6.61468e-40	98
1	885	encode_tfbs	131.378	37.1472	115	1067	937	1112	1112	1040	1934	4615	2882891	ChIP HepG2 ERRA	HepG2	NA	ERRA	forskolin	NA	wgEncodeAwgTfbsSydhHepg2ErraForsklnUniPk.narrowPeak	2.11084e-131	1177
1	868	encode_tfbs	233.293	24.2263	244	932	1230	957	1230	1040	6464	4486	2878361	ChIP HeLa-S3 TCF7L2	HeLa-S3	NA	TCF7L2	None	NA	wgEncodeAwgTfbsSydhHelas3Tcf7l2UcdUniPk.narrowPeak	3.20028e-233	3198
1	2047	sheffield_dnase	128.323	37.4139	112	1077	926	1116	1116	1040	1869	4618	2882956	Hematopoietic	NA	NA	NA	NA	NA	2062.bed	2.36776e-128	1977
1	1321	sheffield_dnase	64.9403	80.6152	44	1279	469	1359	1359	1040	336	4686	2884489	Primitive;Hematopoietic;Stem;Liver;Endothelial;Bone;Fibroblast;Brain	NA	NA	NA	NA	NA	1205.bed	4.51167e-65	380
1	2056	sheffield_dnase	46.5701	108.416	29	1358	282	1479	1479	1040	164	4701	2884661	Epithelial;Fibroblast;Muscle;Primitive;Skin;Brain;Endothelial;Colon;Cervix;Liver	NA	NA	NA	NA	NA	2074.bed	9.66632e-47	193
1	2452	sheffield_dnase	44.1875	116.663	27	1373	258	1502	1502	1040	142	4703	2884683	Complex tissue specific	NA	NA	NA	NA	NA	33.bed	2.29279e-44	169
1	2420	sheffield_dnase	40.1088	151.351	23	1395	161	1552	1552	1040	93	4707	2884732	Epithelial;Fibroblast;Muscle;Brain;Hematopoietic;Primitive;Skin;Stem;Endothelial	NA	NA	NA	NA	NA	287.bed	2.6873e-40	116
1	2011	sheffield_dnase	39.7366	144.796	23	1399	168	1552	1552	1040	97	4707	2884728	Epithelial;Fibroblast;Brain;Hematopoietic;Primitive;Stem;Endothelial;Muscle;Colo	NA	NA	NA	NA	NA	201.bed	6.30977e-40	120
1	1936	sheffield_dnase	37.6819	171.311	21	1412	125	1584	1584	1040	75	4709	2884750	Epithelial;Brain;Hematopoietic;Primitive;Stem;Colon;Cervix;Liver;Fibroblast;Endo	NA	NA	NA	NA	NA	190.bed	7.0354e-38	96
1	2226	sheffield_dnase	36.1851	176.959	20	1430	109	1596	1596	1040	69	4710	2884756	Epithelial;Fibroblast;Muscle;Brain;Hematopoietic;Primitive;Skin;Stem;Endothelial	NA	NA	NA	NA	NA	229.bed	2.1731e-36	89
1	992	encode_tfbs	156.201	29.8039	149	1031	1075	1058	1075	1050	3145	4581	2881680	ChIP K562 STAT1	K562	NA	STAT1	IFNg30	NA	wgEncodeAwgTfbsSydhK562Stat1Ifng30UniPk.narrowPeak	3.41248e-156	2203
1	263	codex	166.185	29.1838	160	1016	1090	1041	1090	1050	3457	4570	2881368	codex Embryonic Stem Cell SOX2	Embryonic Stem Cell	NA	SOX2	NA	GSE46130	GSM1124068_SOX2.bed	3.63002e-166	2311
1	1282	sheffield_dnase	66.7894	76.2834	46	1271	516	1350	1350	1050	372	4684	2884453	Hematopoietic;Endothelial;Bone;Fibroblast;Brain	NA	NA	NA	NA	NA	1157.bed	6.43222e-67	418
1	1257	sheffield_dnase	63.9654	76.4159	44	1282	513	1359	1359	1050	355	4686	2884470	Primitive;Hematopoietic;Stem;Liver;Endothelial;Prostate;Bone;Brain	NA	NA	NA	NA	NA	1125.bed	4.24455e-64	399
1	1242	sheffield_dnase	54.8387	89.7391	36	1315	399	1423	1423	1050	247	4694	2884578	Hematopoietic;Stem;Brain	NA	NA	NA	NA	NA	1107.bed	5.45532e-55	283
1	2145	sheffield_dnase	47.3127	101.095	30	1353	317	1471	1471	1050	182	4700	2884643	Epithelial;Brain;Primitive;Hematopoietic;Stem;Colon;Cervix;Liver;Endothelial;Mam	NA	NA	NA	NA	NA	2194.bed	1.75563e-47	212
1	2808	sheffield_dnase	41.4704	122.646	25	1385	234	1529	1529	1050	125	4705	2884700	Stem;Hematopoietic	NA	NA	NA	NA	NA	764.bed	1.17819e-41	150
1	2445	sheffield_dnase	40.0015	124.695	24	1397	225	1542	1542	1050	118	4706	2884707	Epithelial;Fibroblast;Muscle;Brain;Hematopoietic;Skin;Stem;Colon;Cervix;Liver;En	NA	NA	NA	NA	NA	321.bed	3.43593e-40	142
1	2564	sheffield_dnase	37.843	142.396	22	1410	177	1569	1569	1050	95	4708	2884730	Brain;Hematopoietic;Stem;Liver	NA	NA	NA	NA	NA	451.bed	4.86117e-38	117
1	1413	sheffield_dnase	34.9261	190.897	19	1441	86	1612	1612	1050	61	4711	2884764	Hematopoietic;Primitive;Fibroblast;Stem;Epithelial;Muscle;Liver;Endothelial;Pros	NA	NA	NA	NA	NA	1313.bed	3.90071e-35	80
1	152	cistrome_epigenome	315.965	16.987	393	863	1468	859	1468	1060	15302	4337	2869523	cistrome_epigenome APL164 cells H3K9K14ac	APL164 cells	hematopoietic stem cell	H3K9K14ac	No treatment	NA	Human_APL164-cells_H3K9K14ac_No-treatment_Stunnenberg.bed	7.43699067279915e-316	7517
1	364	codex	237.409	21.2928	263	928	1319	942	1319	1060	7951	4467	2876874	K562 erythrocytic leukaemia cells (ATCC CCL-243) were grown according to standar	Erythrocytic leukaemia cells	NA	REST	NA	GSE32509	GSM831015_REST.bed	2.46276e-237	5610
1	1340	sheffield_dnase	116.242	37.7422	101	1111	923	1143	1143	1060	1667	4629	2883158	Primitive;Hematopoietic;Endothelial	NA	NA	NA	NA	NA	1225.bed	2.72747e-116	1768
1	2438	sheffield_dnase	106.327	40.4273	90	1137	880	1163	1163	1060	1382	4640	2883443	Stem	NA	NA	NA	NA	NA	311.bed	2.16384e-106	1472
1	2775	sheffield_dnase	45.4367	98.2519	29	1363	339	1479	1479	1060	181	4701	2884644	Hematopoietic;Brain;Endothelial;Bone;Fibroblast	NA	NA	NA	NA	NA	721.bed	1.30321e-45	210
1	1521	sheffield_dnase	37.6659	139.228	22	1413	184	1569	1569	1060	97	4708	2884728	Fibroblast;Muscle;Brain;Hematopoietic;Primitive;Stem;Epithelial;Endothelial;Colo	NA	NA	NA	NA	NA	1422.bed	7.29526e-38	119
1	2271	sheffield_dnase	35.3537	159.166	20	1439	143	1596	1596	1060	77	4710	2884748	Epithelial;Fibroblast;Brain;Hematopoietic;Primitive;Stem;Endothelial;Colon;Cervi	NA	NA	NA	NA	NA	2343.bed	1.46197e-35	97
1	832	encode_tfbs	159.553	27.6147	157	1024	1135	1047	1135	1070	3583	4573	2881242	ChIP HeLa-S3 Brg1	HeLa-S3	NA	Brg1	None	NA	wgEncodeAwgTfbsSydhHelas3Brg1IggmusUniPk.narrowPeak	1.53249e-159	1357
1	734	encode_tfbs	209.185	22.8635	224	959	1276	979	1276	1070	6261	4506	2878564	ChIP A549 Pol2(phosphoS2)	A549	NA	Pol2(phosphoS2)	None	NA	wgEncodeAwgTfbsSydhA549Pol2s2IggrabUniPk.narrowPeak	3.949e-209	3454
1	468	encode_tfbs	247.968	19.586	286	922	1376	917	1376	1070	9453	4444	2875372	ChIP HepG2 EZH2_(39875)	HepG2	NA	EZH2_(39875)	None	NA	wgEncodeAwgTfbsBroadHepg2Ezh239875UniPk.narrowPeak	6.86724e-248	3286
1	770	encode_tfbs	271.79	18.2432	325	902	1419	898	1419	1070	11620	4405	2873205	ChIP GM12878 STAT3	GM12878	NA	STAT3	None	NA	wgEncodeAwgTfbsSydhGm12878Stat3IggmusUniPk.narrowPeak	1.06118e-271	6487
1	936	encode_tfbs	283.314	18.0385	341	896	1428	888	1428	1070	12372	4389	2872453	ChIP K562 c-Jun	K562	NA	c-Jun	IFNg30	NA	wgEncodeAwgTfbsSydhK562CjunIfng30UniPk.narrowPeak	3.19825e-283	8587
1	822	encode_tfbs	312.367	16.7773	391	869	1478	862	1478	1070	15415	4339	2869410	ChIP HEK293 TCF7L2	HEK293	NA	TCF7L2	None	NA	wgEncodeAwgTfbsSydhHek293Tcf7l2UcdUniPk.narrowPeak	2.92936070102825e-312	8961
1	1019	encode_tfbs	320.74	16.2056	409	859	1496	850	1496	1070	16752	4321	2868073	ChIP MCF10A-Er-Src STAT3	MCF10A-Er-Src	NA	STAT3	EtOH_0.01pct	NA	wgEncodeAwgTfbsSydhMcf10aesStat3Etoh01UniPk.narrowPeak	1.2529504778534e-320	12334
1	1195	sheffield_dnase	198.257	23.9024	208	974	1235	991	1235	1070	5542	4522	2879283	Brain	NA	NA	NA	NA	NA	1055.bed	3.28175e-198	5748
1	2916	sheffield_dnase	179.811	24.9332	185	996	1209	1011	1209	1070	4705	4545	2880120	Medullo and SK-N-SH_RA	NA	NA	NA	NA	NA	905.bed	8.8826e-180	4884
1	1156	sheffield_dnase	89.7629	46.9734	72	1185	799	1221	1221	1070	948	4658	2883877	Liver	NA	NA	NA	NA	NA	1011.bed	7.46517e-90	1020
1	1402	sheffield_dnase	71.0342	62.0176	52	1254	643	1312	1312	1070	517	4678	2884308	Fibroblast;Muscle;Hematopoietic;Skin;Brain;Epithelial;Endothelial;Colon;Bone	NA	NA	NA	NA	NA	130.bed	3.73158e-71	569
1	1386	sheffield_dnase	50.7343	82.5671	34	1337	450	1431	1431	1070	253	4696	2884572	Hematopoietic;Primitive;Liver;Stem;Prostate;Brain	NA	NA	NA	NA	NA	1273.bed	6.76405e-51	287
1	1558	sheffield_dnase	42.5223	99.6957	27	1380	326	1502	1502	1070	166	4703	2884659	Hematopoietic;Stem;Brain;Fibroblast;Muscle;Epithelial;Liver;Endothelial;Bone	NA	NA	NA	NA	NA	1462.bed	1.0528e-42	193
1	2094	sheffield_dnase	42.5223	99.6957	27	1380	326	1502	1502	1070	166	4703	2884659	Epithelial;Brain;Skin;Colon;Hematopoietic	NA	NA	NA	NA	NA	2121.bed	1.0528e-42	193
1	1414	sheffield_dnase	40.011	105.622	25	1396	295	1529	1529	1070	145	4705	2884680	Epithelial;Fibroblast;Brain;Hematopoietic;Primitive;Stem;Endothelial;Muscle;Colo	NA	NA	NA	NA	NA	1314.bed	3.3639e-40	170
1	2456	sheffield_dnase	38.8039	109.694	24	1404	275	1542	1542	1070	134	4706	2884691	Epithelial;Fibroblast;Brain;Hematopoietic;Primitive;Stem;Muscle;Colon;Cervix;Liv	NA	NA	NA	NA	NA	333.bed	5.35152e-39	158
1	2466	sheffield_dnase	36.7479	124.834	22	1425	222	1569	1569	1070	108	4708	2884717	Epithelial;Fibroblast;Muscle;Brain;Hematopoietic;Primitive;Skin;Stem;Endothelial	NA	NA	NA	NA	NA	342.bed	5.97737e-37	130
1	484	encode_tfbs	155.657	26.8048	155	1035	1160	1052	1160	1080	3643	4575	2881182	ChIP K562 p300	K562	NA	p300	None	NA	wgEncodeAwgTfbsBroadK562P300UniPk.narrowPeak	1.18902e-155	2674
1	951	encode_tfbs	199.34	22.6916	214	973	1282	988	1282	1080	6014	4516	2878811	ChIP K562 GATA-1	K562	NA	GATA-1	None	NA	wgEncodeAwgTfbsSydhK562Gata1UcdUniPk.narrowPeak	2.71073e-199	4074
1	316	codex	318.999	14.932	425	860	1532	841	1532	1080	18950	4305	2865875	Adult chronic myeloid leukaemia (at blast crisis) cell line carrying t(9;22) tra	Leukaemia cell	NA	FOS	NA	GSE24779	GSM610336_FOS.bed	6.90659306977937e-319	11110
1	217	cistrome_epigenome	222.006	20.8569	248	943	1341	954	1341	1080	7631	4482	2877194	cistrome_epigenome VCaP H3K9me3	VCaP	prostate	H3K9me3	EtOH(16hr)	NA	Human_VCaP_H3K9me3_EtOH-16hr_Chinnaiyan.bed	6.10926e-222	4293
1	2395	sheffield_dnase	69.0432	60.1179	51	1262	670	1322	1322	1080	523	4679	2884302	Stem	NA	NA	NA	NA	NA	253.bed	3.62392e-69	574
1	2667	sheffield_dnase	40.7766	97.755	26	1389	346	1519	1519	1080	163	4704	2884662	Epithelial;Fibroblast;Muscle;Brain;Primitive;Hematopoietic;Stem;Endothelial;Colo	NA	NA	NA	NA	NA	587.bed	5.80112e-41	189
1	1459	sheffield_dnase	37.1796	109.175	23	1419	276	1552	1552	1080	129	4707	2884696	Epithelial;Fibroblast;Muscle;Brain;Hematopoietic;Primitive;Skin;Stem;Endothelial	NA	NA	NA	NA	NA	136.bed	2.22439e-37	152
1	1208	sheffield_dnase	35.3624	128.658	21	1438	209	1584	1584	1080	100	4709	2884725	Complex tissue specific	NA	NA	NA	NA	NA	1070.bed	1.43366e-35	121
1	794	encode_tfbs	228.957	19.5333	264	939	1377	941	1377	1090	8709	4466	2876116	ChIP GM19193 NFKB	GM19193	NA	NFKB	TNFa	NA	wgEncodeAwgTfbsSydhGm19193NfkbTnfaIggrabUniPk.narrowPeak	6.86657e-229	5280
1	96	cistrome_cistrome	226.581	18.7979	266	941	1402	938	1402	1090	9117	4464	2875708	cistrome_cistrome MCF-7 c-Jun	MCF-7	breast	c-Jun	E2(45min-3hr)	NA	Human_MCF-7_c-Jun_E2-45min-3hr_Liu.bed	1.62742e-226	2984
1	305	codex	205.382	20.8768	229	968	1339	975	1339	1090	7011	4501	2877814	Human K562 erythroleukemia cells (ATCC # CCL-243) were cultured in RPMI medium 1	Myeloid Leukemia	NA	GATA1	NA	GSE18868	GSM467647_GATA1.bed	2.48557e-205	4065
1	551	encode_tfbs	318.937	13.8034	444	861	1575	832	1575	1090	21497	4286	2863328	ChIP GM12878 NFATC1_(SC-17834)	GM12878	NA	NFATC1_(SC-17834)	None	NA	wgEncodeAwgTfbsHaibGm12878Nfatc1sc17834V0422111UniPk.narrowPeak	7.94857751685856e-319	10812
1	2459	sheffield_dnase	40.5258	95.4238	26	1392	358	1519	1519	1090	167	4704	2884658	Epithelial;Fibroblast;Muscle;Brain;Hematopoietic;Primitive;Skin;Stem;Endothelial	NA	NA	NA	NA	NA	336.bed	1.03105e-40	193
1	1322	sheffield_dnase	36.9023	105.895	23	1423	292	1552	1552	1090	133	4707	2884692	Brain;Stem;Liver	NA	NA	NA	NA	NA	1206.bed	4.19829e-37	156
1	1512	sheffield_dnase	33.4135	123.753	20	1449	226	1596	1596	1090	99	4710	2884726	Epithelial;Fibroblast;Muscle;Brain;Hematopoietic;Primitive;Skin;Stem;Endothelial	NA	NA	NA	NA	NA	1413.bed	1.25247e-33	119
1	862	encode_tfbs	143.483	26.2292	144	1052	1176	1066	1176	1100	3451	4586	2881374	ChIP HeLa-S3 RPC155	HeLa-S3	NA	RPC155	None	NA	wgEncodeAwgTfbsSydhHelas3Rpc155UniPk.narrowPeak	1.71868e-143	2668
1	386	codex	211.681	19.4631	244	954	1381	957	1381	1100	8035	4486	2876790	codex Embryonic Stem Cell SMC1A	Embryonic Stem Cell	NA	SMC1A	NA	GSE36578	GSM897120_SMC1.bed	1.26627e-211	4560
1	2836	sheffield_dnase	159.21	24.3921	165	1026	1225	1034	1225	1100	4269	4565	2880556	PANC-1 specific	NA	NA	NA	NA	NA	806.bed	3.367e-159	4431
1	2813	sheffield_dnase	125.699	28.319	122	1086	1117	1099	1117	1100	2695	4608	2882130	Hematopoietic;Endothelial	NA	NA	NA	NA	NA	770.bed	9.87323e-126	2815
1	2509	sheffield_dnase	81.76	43.9462	67	1210	843	1242	1242	1100	943	4663	2883882	Epithelial;Fibroblast;Muscle;Brain;Hematopoietic;Primitive;Skin;Stem;Endothelial	NA	NA	NA	NA	NA	394.bed	7.30989e-82	1010
1	2130	sheffield_dnase	50.882	75.0506	35	1334	528	1427	1427	1100	286	4695	2884539	Muscle;Brain;Hematopoietic;Stem;Fibroblast;Colon;Cervix;Liver;Epithelial;Endothe	NA	NA	NA	NA	NA	2172.bed	4.8286e-51	321
1	2487	sheffield_dnase	44.8792	82.5848	30	1369	449	1471	1471	1100	223	4700	2884602	Hematopoietic	NA	NA	NA	NA	NA	370.bed	4.68268e-45	253
1	1473	sheffield_dnase	40.2806	93.1098	26	1394	375	1519	1519	1100	171	4704	2884654	Hematopoietic;Primitive;Fibroblast;Stem;Liver;Epithelial;Endothelial;Bone;Brain	NA	NA	NA	NA	NA	1374.bed	1.8102e-40	197
1	2343	sheffield_dnase	35.4854	107.748	22	1437	285	1569	1569	1100	125	4708	2884700	Epithelial;Fibroblast;Muscle;Brain;Hematopoietic;Primitive;Skin;Stem;Endothelial	NA	NA	NA	NA	NA	244.bed	1.0813e-35	147
1	306	codex	260.064	14.9728	344	910	1531	886	1531	1110	15034	4386	2869791	Human K562 erythroleukemia cells (ATCC # CCL-243) were cultured in RPMI medium 1	Myeloid Leukemia	NA	GATA2	NA	GSE18868	GSM467648_GATA2.bed	5.58586e-260	8820
1	267	codex	229.053	16.8414	284	938	1476	918	1476	1110	10900	4446	2873925	Adult B cell Non-Hodgkin Lymphoma (large diffuse cell lymphoma) carrying t(8;14)	Lymphoma cell	NA	MAFK	NA	GSE47784	GSM1159670_MAFK.bed	5.50932e-229	6721
1	540	encode_tfbs	240.687	16.3841	303	927	1493	912	1493	1110	12001	4427	2872824	ChIP GM12878 CEBPB_(SC-150)	GM12878	NA	CEBPB_(SC-150)	None	NA	wgEncodeAwgTfbsHaibGm12878Cebpbsc150V0422111UniPk.narrowPeak	1.30088e-240	5786
1	529	encode_tfbs	294.796	12.6254	431	882	1620	838	1620	1110	22727	4299	2862098	ChIP ECC-1 ERalpha_a	ECC-1	NA	ERalpha_a	Estradiol_10nM	NA	wgEncodeAwgTfbsHaibEcc1EralphaaV0416102Est10nm1hUniPk.narrowPeak	1.07371e-294	16091
1	2396	sheffield_dnase	104.466	32.344	96	1143	1020	1155	1155	1110	1848	4634	2882977	Stem	NA	NA	NA	NA	NA	254.bed	1.56048e-104	1944
1	132	cistrome_cistrome	80.9098	39.1868	69	1213	895	1232	1232	1110	1090	4661	2883735	cistrome_cistrome VCaP ERG+AR	VCaP	prostate	ERG+AR	regular medium	NA	Human_VCaP_ERG+AR_regular-medium_Chinnaiyan.bed	5.16698e-81	2430
1	2403	sheffield_dnase	52.2053	67.7911	37	1330	587	1415	1415	1110	335	4693	2884490	SK-N-SH_RA specific	NA	NA	NA	NA	NA	266.bed	2.30805e-52	372
1	2876	sheffield_dnase	46.7681	76.291	32	1357	515	1451	1451	1110	258	4698	2884567	Stem plus others	NA	NA	NA	NA	NA	86.bed	6.13497e-47	290
1	2367	sheffield_dnase	42.9123	79.0902	29	1377	482	1479	1479	1110	225	4701	2884600	Epithelial;Fibroblast;Muscle;Brain;Skin;Stem;Endothelial;Liver;Hematopoietic;Pro	NA	NA	NA	NA	NA	2466.bed	4.30141e-43	254
1	2977	sheffield_dnase	41.8432	81.8111	28	1383	458	1493	1493	1110	210	4702	2884615	Complex tissue specific	NA	NA	NA	NA	NA	975.bed	5.00757e-42	238
1	2247	sheffield_dnase	35.9893	95.8332	23	1434	356	1552	1552	1110	147	4707	2884678	Hematopoietic;Brain;Endothelial	NA	NA	NA	NA	NA	2316.bed	3.4016e-36	170
1	991	encode_tfbs	112.946	28.608	109	1118	1110	1120	1120	1120	2377	4621	2882448	ChIP K562 STAT1	K562	NA	STAT1	IFNa6h	NA	wgEncodeAwgTfbsSydhK562Stat1Ifna6hUniPk.narrowPeak	5.34743e-113	1476
1	935	encode_tfbs	187.596	18.7001	220	986	1403	982	1403	1120	7507	4510	2877318	ChIP K562 c-Jun	K562	NA	c-Jun	IFNa6h	NA	wgEncodeAwgTfbsSydhK562CjunIfna6hUniPk.narrowPeak	1.47651e-187	5218
1	964	encode_tfbs	271.452	13.1187	387	903	1599	863	1599	1120	19458	4343	2865367	ChIP K562 MafK_(ab50322)	K562	NA	MafK_(ab50322)	None	NA	wgEncodeAwgTfbsSydhK562Mafkab50322IggrabUniPk.narrowPeak	2.30541e-271	19317
1	234	codex	76.0078	42.3489	63	1231	863	1266	1266	1120	919	4667	2883906	Mobilised CD34+ cells isolated from the healthly peripheral blood.	Hematopoietic Stem and Progenitor Cells	NA	TAL1	NA	GSE45144	GSM1097881_SCL.bed	4.04942e-76	528
1	1171	sheffield_dnase	52.6816	64.0031	38	1324	627	1412	1412	1120	365	4692	2884460	Primitive;Hematopoietic;Liver;Muscle;Bone	NA	NA	NA	NA	NA	1026.bed	7.74514e-53	403
1	1974	sheffield_dnase	45.9909	71.674	32	1361	555	1451	1451	1120	274	4698	2884551	Epithelial;Fibroblast;Muscle;Brain;Hematopoietic;Primitive;Skin;Stem;Endothelial	NA	NA	NA	NA	NA	196.bed	3.6555e-46	306
1	2050	sheffield_dnase	45.2307	75.3544	31	1364	525	1460	1460	1120	252	4699	2884573	Hematopoietic;Colon;Epithelial;Prostate;Mammary;Skin	NA	NA	NA	NA	NA	2065.bed	2.09082e-45	283
1	1154	sheffield_dnase	33.1318	98.1384	21	1450	341	1584	1584	1120	131	4709	2884694	Brain;Stem;Epithelial	NA	NA	NA	NA	NA	101.bed	2.39228e-33	152
1	2927	sheffield_dnase	26.9768	125.547	16	1492	218	1646	1646	1120	78	4714	2884747	Epithelial;Brain;Hematopoietic;Stem;Muscle;Fibroblast;Colon;Liver;Endothelial;Sk	NA	NA	NA	NA	NA	918.bed	3.23203e-27	94
1	990	encode_tfbs	109.18	27.5071	107	1129	1140	1127	1140	1130	2426	4623	2882399	ChIP K562 STAT1	K562	NA	STAT1	IFNa30	NA	wgEncodeAwgTfbsSydhK562Stat1Ifna30UniPk.narrowPeak	3.06137e-109	1503
1	312	codex	215.143	15.6174	277	950	1513	925	1513	1130	11445	4453	2873380	Infantile acute megakaryoblastic leukaemia (AML M7) cell line with Trisomy 21.	Leukaemia cell	NA	RUNX1	NA	GSE24779	GSM610330_RUNX1.bed	4.41217e-215	6857
1	389	codex	208.978	16.4244	262	961	1491	943	1491	1130	10267	4468	2874558	Cell line: Germinal center B cells. Chip antibody: SMRT	B-Cells	NA	NCOR2	NA	GSE43350	GSM898062_NCOR2.bed	6.34496e-209	5917
1	2896	sheffield_dnase	207.409	16.1743	262	964	1497	943	1497	1130	10421	4468	2874404	Weak PA-TU-8988T specific	NA	NA	NA	NA	NA	881.bed	2.34714e-207	10662
1	1044	encode_tfbs	228.21	14.2615	309	940	1553	909	1553	1130	14072	4421	2870753	ChIP K562 eGFP-FOS	K562	NA	eGFP-FOS	None	NA	wgEncodeAwgTfbsUchicagoK562EfosUniPk.narrowPeak	3.83023e-228	10256
1	1902	sheffield_dnase	62.7928	50.1732	49	1287	767	1329	1329	1130	601	4681	2884224	Brain;Endothelial;Primitive;Epithelial	NA	NA	NA	NA	NA	1858.bed	6.27407e-63	650
1	1612	sheffield_dnase	46.5569	67.2042	33	1359	596	1441	1441	1130	301	4697	2884524	Epithelial;Brain;Hematopoietic;Stem;Colon;Cervix;Liver;Endothelial;Mammary;Muscl	NA	NA	NA	NA	NA	152.bed	9.95824e-47	334
1	2545	sheffield_dnase	43.4987	73.6005	30	1376	541	1471	1471	1130	250	4700	2884575	Epithelial;Fibroblast;Muscle;Brain;Hematopoietic;Stem;Colon;Cervix;Liver;Endothe	NA	NA	NA	NA	NA	434.bed	1.11599e-43	280
1	1511	sheffield_dnase	33.0684	97.3972	21	1453	348	1584	1584	1130	132	4709	2884693	Epithelial;Fibroblast;Muscle;Brain;Primitive;Hematopoietic;Skin;Stem;Endothelial	NA	NA	NA	NA	NA	1412.bed	2.76262e-33	153
1	2560	sheffield_dnase	29.1246	106.898	18	1473	290	1621	1621	1130	103	4712	2884722	Repressed in Hematopoietic	NA	NA	NA	NA	NA	448.bed	2.34536e-29	121
1	929	encode_tfbs	149.775	20.1129	169	1040	1364	1030	1364	1140	5304	4561	2879521	ChIP K562 Brg1	K562	NA	Brg1	None	NA	wgEncodeAwgTfbsSydhK562Brg1IggmusUniPk.narrowPeak	8.95402e-150	2463
1	298	codex	305.223	9.2944	545	878	1766	781	1766	1140	39860	4185	2844965	Kasumi-1 (AML FAB M2) with t(8;21) translocation and mismatch siRNA derived from	Acute Myeloid Leukemia	NA	SPI1	NA	GSE60131	GSM1501166_SPI1.bed	4.03233e-305	25538
1	94	cistrome_cistrome	279.102	10.6728	452	897	1703	830	1703	1140	28276	4278	2856549	cistrome_cistrome MCF-7 c-Fos	MCF-7	breast	c-Fos	E2(45min-3hr)	NA	Human_MCF-7_c-Fos_E2-45min-3hr_Liu.bed	5.20257e-279	9757
1	296	codex	256.888	12.344	379	914	1631	867	1631	1140	20214	4351	2864611	Kasumi-1 (AML FAB M2) with t(8;21) translocation and mismatch siRNA derived from	Acute Myeloid Leukemia	NA	LMO2	NA	GSE60131	GSM1501164_LMO2.bed	8.35672e-257	11106
1	180	cistrome_epigenome	209.297	14.619	279	958	1543	922	1543	1140	12318	4451	2872507	cistrome_epigenome MCF-7 H3K4me1	MCF-7	breast	H3K4me1	No treatment	NA	Human_MCF-7_H3K4me1_No-treatment_Brown.bed	3.05533e-209	2947
1	379	codex	187.916	17.1344	230	985	1462	973	1462	1140	8576	4500	2876249	Acute myeloid leukaemia (AML) M2-subtype cell line from the bone marrow of a 22-	Leukaemia cell	NA	EP300	NA	GSE30254	GSM835863_EP300.bed	7.07531e-188	5120
1	366	codex	144.806	21.0313	160	1049	1331	1041	1331	1140	4795	4570	2880030	K562 erythrocytic leukaemia cells (ATCC CCL-243) were grown according to standar	Erythrocytic leukaemia cells	NA	RNF2	NA	GSE32509	GSM831017_RNF2.bed	8.20864e-145	4105
1	2429	sheffield_dnase	76.7674	36.636	67	1228	951	1242	1242	1140	1131	4663	2883694	Stem	NA	NA	NA	NA	NA	3.bed	7.05936e-77	1198
1	308	codex	66.3917	44.4723	54	1273	834	1303	1303	1140	749	4676	2884076	CD34+ Umbilical Cord Blood (UCB) were differentiated into megakaryocytes for 10	Megakaryocyte	NA	GATA2	NA	GSE24674	GSM607950_GATA2.bed	1.60521e-66	409
1	2932	sheffield_dnase	52.4973	58.0758	39	1328	694	1401	1401	1140	413	4691	2884412	Brain;Liver	NA	NA	NA	NA	NA	924.bed	1.18029e-52	452
1	2665	sheffield_dnase	40.5269	72.7664	28	1391	549	1493	1493	1140	236	4702	2884589	Epithelial;Fibroblast;Muscle;Brain;Hematopoietic;Skin;Stem;Endothelial;Colon;Cer	NA	NA	NA	NA	NA	584.bed	1.02916e-40	264
1	2807	sheffield_dnase	38.3403	77.4086	26	1408	499	1519	1519	1140	206	4704	2884619	Stem;Colon;Hematopoietic	NA	NA	NA	NA	NA	763.bed	1.55015e-38	232
1	2517	sheffield_dnase	36.2005	83.6147	24	1429	440	1542	1542	1140	176	4706	2884649	Brain;Stem	NA	NA	NA	NA	NA	401.bed	2.10001e-36	200
1	2458	sheffield_dnase	32.7577	93.8211	21	1455	371	1584	1584	1140	137	4709	2884688	Epithelial;Fibroblast;Brain;Hematopoietic;Skin;Stem;Muscle;Colon;Cervix;Liver;En	NA	NA	NA	NA	NA	335.bed	5.63932e-33	158
1	2603	sheffield_dnase	28.7216	101.025	18	1477	320	1621	1621	1140	109	4712	2884716	Epithelial;Brain;Primitive;Hematopoietic;Stem;Colon;Cervix;Liver;Endothelial;Pro	NA	NA	NA	NA	NA	502.bed	5.91345e-29	127
1	2103	sheffield_dnase	27.4307	105.019	17	1484	299	1636	1636	1140	99	4713	2884726	Primitive;Hematopoietic;Stem;Colon;Epithelial;Cervix;Liver;Prostate;Mammary;Skin	NA	NA	NA	NA	NA	2132.bed	1.14295e-27	116
1	2515	sheffield_dnase	22.1632	128.245	13	1532	210	1692	1692	1140	62	4717	2884763	Epithelial;Fibroblast;Muscle;Brain;Hematopoietic;Primitive;Skin;Stem;Endothelial	NA	NA	NA	NA	NA	40.bed	1.98909e-22	75
1	988	encode_tfbs	123.922	22.6971	132	1092	1281	1089	1281	1150	3645	4598	2881180	ChIP K562 SIRT6	K562	NA	SIRT6	None	NA	wgEncodeAwgTfbsSydhK562Sirt6UniPk.narrowPeak	5.86171e-124	2305
1	981	encode_tfbs	125.092	22.4179	134	1088	1290	1081	1290	1150	3748	4596	2881077	ChIP K562 Pol2(phosphoS2)	K562	NA	Pol2(phosphoS2)	None	NA	wgEncodeAwgTfbsSydhK562Pol2s2UniPk.narrowPeak	3.98812e-125	2220
1	10	cistrome_cistrome	277.547	10.5074	454	898	1713	829	1713	1150	28857	4276	2855968	cistrome_cistrome APL74 cells PML	APL74 cells	hematopoietic stem cell	PML	No treatment	NA	Human_APL74-cells_PML_No-treatment_Stunnenberg.bed	1.86448e-277	24812
1	329	codex	259.668	10.6115	421	911	1706	844	1706	1150	26316	4309	2858509	CD36+ erythroid progenitor cells were derived from mobilised CD34+ cells isolate	Erythroid Progenitor	NA	GATA1	NA	GSE26501	GSM651547_GATA1.bed	1.38838e-259	16428
1	396	codex	162.788	17.9933	194	1019	1430	1002	1430	1150	6841	4536	2877984	Adult acute B cell precursor lymphoblastic leukaemia cell line carrying t(4;11)	Leukaemia cell	NA	KMT2A	NA	GSE34941	GSM941543_MLLN.bed	9.01154e-163	3495
1	358	codex	125.341	22.5197	134	1087	1286	1081	1286	1150	3731	4596	2881094	K562 erythrocytic leukaemia cells (ATCC CCL-243) were grown according to standar	Erythrocytic leukaemia cells	NA	EP300	NA	GSE32509	GSM831006_EP300.bed	2.25374e-125	2174
1	9	cistrome_cistrome	86.8152	29.8864	82	1194	1069	1186	1194	1150	1702	4648	2883123	cistrome_cistrome APL164 cells RXR	APL164 cells	hematopoietic stem cell	RXR	No treatment	NA	Human_APL164-cells_RXR_No-treatment_Stunnenberg.bed	6.53881e-87	6490
1	36	cistrome_cistrome	310.386	7.59136	647	873	1885	719	1885	1160	58995	4083	2825830	cistrome_cistrome LnCaP FoxA1	LnCaP	prostate	FoxA1	regular medium	NA	Human_LnCaP_FoxA1_regular-medium_Chinnaiyan.bed	2.79106519114141e-310	51551
1	454	encode_segmentation	290.909	8.54352	551	888	1814	776	1814	1160	43844	4179	2840981	Weak Enhancer Segments	K562	NA	NA	NA	ENCODE segmentation	K562_WE.bed	8.20787e-291	38829
1	335	codex	155.994	18.146	185	1034	1423	1011	1423	1160	6457	4545	2878368	Mobilised CD34+ cells isolated from the healthly peripheral blood were expanded	Hematopoietic Stem and Progenitor Cells	NA	TCF7L2	NA	GSE29194	GSM722401_TCFL72.bed	5.47884e-156	3739
1	411	codex	149.934	18.5094	176	1039	1410	1025	1410	1160	6012	4554	2878813	codex Embryonic Stem Cell TP53	Embryonic Stem Cell	NA	TP53	NA	GSE39912	GSM981236_TP53.bed	6.21522e-150	4067
1	356	codex	71.9344	36.1786	63	1249	958	1266	1266	1160	1076	4667	2883749	K562 erythrocytic leukaemia cells (ATCC CCL-243) were grown according to standar	Erythrocytic leukaemia cells	NA	NCOR1	NA	GSE32509	GSM831004_NCOR1.bed	4.72141e-72	624
1	2891	sheffield_dnase	45.9973	58.5097	34	1360	690	1431	1431	1160	357	4696	2884468	Hematopoietic	NA	NA	NA	NA	NA	874.bed	3.60363e-46	391
1	1294	sheffield_dnase	38.4837	68.6584	27	1406	581	1502	1502	1160	241	4703	2884584	Epithelial;Fibroblast;Brain;Hematopoietic;Primitive;Stem;Endothelial;Muscle;Colo	NA	NA	NA	NA	NA	1169.bed	1.11563e-38	268
1	2696	sheffield_dnase	33.1065	82.2088	22	1451	454	1569	1569	1160	164	4708	2884661	Weak Ubiquitous	NA	NA	NA	NA	NA	621.bed	2.53422e-33	186
1	1062	encode_tfbs	80.3757	29.7075	76	1215	1078	1207	1215	1170	1585	4654	2883240	ChIP H1-hESC c-Myc	H1-hESC	NA	c-Myc	None	NA	wgEncodeAwgTfbsUtaH1hescCmycUniPk.narrowPeak	1.76505e-80	1217
1	427	encode_segmentation	318.683	5.58514	883	862	2014	621	2014	1170	113875	3847	2770950	CTCF Segments	HeLa-S3	NA	NA	NA	ENCODE segmentation	Helas3_CTCF.bed	1.4236798024303e-318	78385
1	434	encode_segmentation	315.484	5.97159	816	864	1991	648	1991	1170	97333	3914	2787492	CTCF Segments	Hepg2	NA	NA	NA	ENCODE segmentation	Hepg2_CTCF.bed	2.24779958506305e-315	72023
1	532	encode_tfbs	191.306	13.3991	267	981	1592	937	1592	1170	12818	4463	2872007	ChIP ECC-1 GR	ECC-1	NA	GR	DEX_100nM	NA	wgEncodeAwgTfbsHaibEcc1GrV0416102Dex100nmUniPk.narrowPeak	2.89828e-191	9255
1	92	cistrome_cistrome	148.834	17.2131	181	1042	1461	1020	1461	1170	6653	4549	2878172	cistrome_cistrome MCF-7 TRIM24	MCF-7	breast	TRIM24	EtOH(6hr)	NA	Human_MCF-7_TRIM24_EtOH-6hr_Barton.bed	7.79035e-149	8261
1	111	cistrome_cistrome	147.176	17.5975	177	1047	1448	1022	1448	1170	6359	4553	2878466	cistrome_cistrome PR9 cells RARA	PR9 cells	hematopoietic stem cell	RARA	ZnSO4(4hr)	NA	Human_PR9-cells_RARA_ZnSO4-4hr_Zhang.bed	3.51774e-147	1393
1	238	codex	109.82	23.032	116	1126	1269	1111	1269	1170	3146	4614	2881679	Mobilised CD34+ cells isolated from the healthly peripheral blood.	Hematopoietic Stem and Progenitor Cells	NA	LMO2	NA	GSE45144	GSM1097885_LMO2.bed	7.05084e-110	1790
1	911	encode_tfbs	309.124	6.74692	712	874	1931	693	1931	1170	73828	4018	2810997	ChIP HUVEC c-Fos	HUVEC	NA	c-Fos	None	NA	wgEncodeAwgTfbsSydhHuvecCfosUcdUniPk.narrowPeak	0	46726
1	2852	sheffield_dnase	39.4733	66.4018	28	1401	603	1493	1493	1170	259	4702	2884566	Hematopoietic	NA	NA	NA	NA	NA	821.bed	1.15415e-39	287
1	1691	sheffield_dnase	38.3484	67.7746	27	1407	588	1502	1502	1170	244	4703	2884581	Hematopoietic;Epithelial	NA	NA	NA	NA	NA	1608.bed	1.52231e-38	271
1	2546	sheffield_dnase	27.6264	86.8493	18	1482	421	1621	1621	1170	127	4712	2884698	Weak Ubiquitous	NA	NA	NA	NA	NA	435.bed	7.29534e-28	145
1	1166	sheffield_dnase	25.2875	95.9366	16	1506	354	1646	1646	1170	102	4714	2884723	Epithelial;Fibroblast;Muscle;Brain;Primitive;Skin;Stem;Endothelial;Colon;Cervix;	NA	NA	NA	NA	NA	1021.bed	1.55225e-25	118
1	2587	sheffield_dnase	25.2875	95.9366	16	1506	354	1646	1646	1170	102	4714	2884723	Epithelial;Fibroblast;Muscle;Brain;Hematopoietic;Skin;Endothelial;Colon;Cervix;L	NA	NA	NA	NA	NA	484.bed	1.55225e-25	118
1	284	codex	233.157	9.72895	399	933	1745	856	1745	1180	27066	4331	2857759	Proerythroblasts derived from CD34+ bone marrow cells isolated from heathly dono	Erythroblast	NA	TAL1	NA	GSE52924	GSM1278241_TAL1.bed	4.37201e-233	18003
1	336	codex	170.172	14.1374	230	1006	1559	973	1559	1180	10394	4500	2874431	Mobilised CD34+ cells isolated from the healthly peripheral blood were expanded	Hematopoietic Stem and Progenitor Cells	NA	TCF7L2	NA	GSE29194	GSM722402_TCFL72.bed	3.79941e-170	6212
1	2802	sheffield_dnase	158.003	15.207	205	1028	1527	995	1527	1180	8569	4525	2876256	Liver	NA	NA	NA	NA	NA	759.bed	5.39672e-158	8770
1	1618	sheffield_dnase	96.0654	23.6978	100	1165	1244	1146	1244	1180	2627	4630	2882198	Bone	NA	NA	NA	NA	NA	1525.bed	3.8042e-96	2723
1	1010	encode_tfbs	289.215	6.18152	718	889	1974	688	1974	1180	81169	4012	2803656	ChIP MCF10A-Er-Src c-Fos	MCF10A-Er-Src	NA	c-Fos	EtOH_0.01pct	NA	wgEncodeAwgTfbsSydhMcf10aesCfosEtoh01HvdUniPk.narrowPeak	4.05227e-289	67918
1	2798	sheffield_dnase	45.8679	52.8611	35	1362	744	1427	1427	1180	407	4695	2884418	Stem;Brain	NA	NA	NA	NA	NA	754.bed	4.84284e-46	442
1	2861	sheffield_dnase	44.9512	54.2684	34	1368	727	1431	1431	1180	385	4696	2884440	Endothelial	NA	NA	NA	NA	NA	836.bed	3.96992e-45	419
1	2013	sheffield_dnase	41.652	56.82	31	1384	706	1460	1460	1180	335	4699	2884490	Hematopoietic	NA	NA	NA	NA	NA	2012.bed	7.7642e-42	366
1	1243	sheffield_dnase	40.6875	58.461	30	1390	691	1471	1471	1180	315	4700	2884510	Stem;Liver;Brain	NA	NA	NA	NA	NA	1108.bed	7.11345e-41	345
1	2002	sheffield_dnase	37.7804	64.4374	27	1411	623	1502	1502	1180	257	4703	2884568	Primitive;Stem;Colon;Liver;Epithelial;Prostate;Brain;Hematopoietic	NA	NA	NA	NA	NA	1995.bed	5.61192e-38	284
1	2805	sheffield_dnase	37.6532	63.6945	27	1414	629	1502	1502	1180	260	4703	2884565	Fibroblast;Brain;Hematopoietic;Primitive;Stem;Muscle;Colon;Liver;Epithelial;Endo	NA	NA	NA	NA	NA	761.bed	7.50818e-38	287
1	1468	sheffield_dnase	34.8697	72.8074	24	1442	548	1542	1542	1180	202	4706	2884623	Epithelial;Fibroblast;Muscle;Brain;Hematopoietic;Primitive;Skin;Stem;Endothelial	NA	NA	NA	NA	NA	137.bed	4.43834e-35	226
1	2931	sheffield_dnase	31.2972	78.9238	21	1460	486	1584	1584	1180	163	4709	2884662	Epithelial;Fibroblast;Muscle;Brain;Hematopoietic;Primitive;Skin;Endothelial;Colo	NA	NA	NA	NA	NA	922.bed	1.61131e-31	184
1	1507	sheffield_dnase	31.0923	77.0842	21	1462	505	1584	1584	1180	167	4709	2884658	Hematopoietic;Skin;Endothelial;Primitive;Fibroblast	NA	NA	NA	NA	NA	1409.bed	2.57548e-31	188
1	1978	sheffield_dnase	27.4029	84.1529	18	1485	435	1621	1621	1180	131	4712	2884694	Brain;Primitive;Fibroblast;Stem;Endothelial;Muscle;Skin;Bone	NA	NA	NA	NA	NA	1966.bed	1.2178e-27	149
1	1332	sheffield_dnase	24.9828	91.2696	16	1509	387	1646	1646	1180	107	4714	2884718	Epithelial;Fibroblast;Muscle;Brain;Hematopoietic;Primitive;Skin;Stem;Endothelial	NA	NA	NA	NA	NA	1217.bed	3.12144e-25	123
1	345	codex	248.726	8.0307	490	921	1847	814	1847	1190	40926	4240	2843899	Macrophages were derived from peripheral blood monocytes by incubation with huma	Macrophage	NA	SPI1	NA	GSE31621	GSM785501_PU1.bed	1.20027e-248	26490
1	1152	sheffield_dnase	214.45	10.137	356	951	1726	882	1726	1190	22977	4374	2861848	Weak HepG2 specific	NA	NA	NA	NA	NA	1008.bed	2.17379e-214	23313
1	369	codex	129.577	17.946	154	1074	1437	1053	1437	1190	5400	4576	2879425	K562 erythrocytic leukaemia cells (ATCC CCL-243) were grown according to standar	Erythrocytic leukaemia cells	NA	SUZ12	NA	GSE32509	GSM831021_SUZ12.bed	1.3249e-129	2804
1	1326	sheffield_dnase	47.039	48.1234	37	1356	789	1415	1415	1190	472	4693	2884353	Stem;Colon;Liver	NA	NA	NA	NA	NA	1210.bed	3.28966e-47	509
1	2076	sheffield_dnase	43.7764	49.7796	34	1375	773	1431	1431	1190	419	4696	2884406	Epithelial;Skin	NA	NA	NA	NA	NA	2095.bed	5.895e-44	453
1	1253	sheffield_dnase	37.2394	61.3386	27	1418	656	1502	1502	1190	270	4703	2884555	Fibroblast;Brain;Hematopoietic;Primitive;Stem;Epithelial;Muscle;Colon;Liver;Endo	NA	NA	NA	NA	NA	1120.bed	1.94051e-37	297
1	1569	sheffield_dnase	34.3099	68.6874	24	1444	580	1542	1542	1190	214	4706	2884611	Ostoblast and Fibroblasts	NA	NA	NA	NA	NA	1474.bed	1.60195e-34	238
1	2519	sheffield_dnase	33.1015	70.1116	23	1452	569	1552	1552	1190	201	4707	2884624	Stem;Muscle;Fibroblast;Bone;Brain	NA	NA	NA	NA	NA	403.bed	2.56239e-33	224
1	2848	sheffield_dnase	18.0705	106.647	11	1563	291	1719	1719	1190	63	4719	2884762	Fibroblast;Muscle;Brain;Hematopoietic;Primitive;Epithelial;Endothelial;Liver;Ste	NA	NA	NA	NA	NA	818.bed	2.35122e-18	74
1	326	codex	175.642	11.619	266	1001	1665	938	1665	1200	14719	4464	2870106	CD36+ erythroid progenitor cells were derived from mobilised CD34+ cells isolate	Erythroid Progenitor	NA	TAL1	NA	GSE26501	GSM651544_TAL1.bed	1.30294e-175	9130
1	1027	encode_tfbs	192.638	10.7458	307	978	1699	911	1699	1200	18516	4423	2866309	ChIP MCF-7 TCF7L2	MCF-7	NA	TCF7L2	None	NA	wgEncodeAwgTfbsSydhMcf7Tcf7l2UcdUniPk.narrowPeak	1.35466e-192	10293
1	537	encode_tfbs	206.593	9.53292	357	966	1753	881	1753	1200	24498	4373	2860327	ChIP GM12878 BCL11A	GM12878	NA	BCL11A	None	NA	wgEncodeAwgTfbsHaibGm12878Bcl11aPcr1xUniPk.narrowPeak	1.53333e-206	17876
1	2478	sheffield_dnase	117.716	18.6834	137	1107	1406	1076	1406	1200	4600	4593	2880225	Stem	NA	NA	NA	NA	NA	354.bed	9.19324e-118	4735
1	536	encode_tfbs	233.298	7.92456	463	931	1856	824	1856	1200	38968	4267	2845857	ChIP GM12878 BATF	GM12878	NA	BATF	None	NA	wgEncodeAwgTfbsHaibGm12878BatfPcr1xUniPk.narrowPeak	3.17289e-233	32427
1	2815	sheffield_dnase	79.8951	25.7937	80	1218	1185	1195	1218	1200	1924	4650	2882901	PANC-1 specific	NA	NA	NA	NA	NA	773.bed	5.32225e-80	2004
1	2761	sheffield_dnase	51.0536	39.6426	43	1333	888	1367	1367	1200	668	4687	2884157	Liver	NA	NA	NA	NA	NA	705.bed	3.25496e-51	711
1	2851	sheffield_dnase	37.038	60.2256	27	1422	669	1502	1502	1200	275	4703	2884550	Epithelial;Hematopoietic;Stem;Colon;Skin	NA	NA	NA	NA	NA	820.bed	3.07332e-37	302
1	1781	sheffield_dnase	36.0137	62.0405	26	1433	642	1519	1519	1200	257	4704	2884568	Epithelial;Brain;Colon;Cervix;Skin;Liver	NA	NA	NA	NA	NA	1709.bed	3.21741e-36	283
1	1967	sheffield_dnase	33.7366	64.8065	24	1448	619	1542	1542	1200	227	4706	2884598	Epithelial;Fibroblast;Muscle;Brain;Hematopoietic;Primitive;Skin;Stem;Endothelial	NA	NA	NA	NA	NA	195.bed	5.97237e-34	251
1	2074	sheffield_dnase	31.8027	70.9432	22	1458	561	1569	1569	1200	190	4708	2884635	Primitive;Stem;Epithelial;Liver;Prostate;Mammary;Skin	NA	NA	NA	NA	NA	2093.bed	5.05e-32	212
1	2614	sheffield_dnase	29.4024	74.5883	20	1471	532	1596	1596	1200	164	4710	2884661	Epithelial;Fibroblast;Muscle;Skin;Brain;Endothelial;Colon;Cervix;Primitive;Liver	NA	NA	NA	NA	NA	520.bed	1.23952e-29	184
1	2638	sheffield_dnase	23.0251	85.02	15	1523	430	1659	1659	1200	108	4715	2884717	Epithelial;Brain;Stem;Fibroblast;Colon;Liver;Muscle;Prostate;Mammary	NA	NA	NA	NA	NA	551.bed	2.76395e-23	123
1	2180	sheffield_dnase	22.0487	92.9418	14	1533	377	1676	1676	1200	92	4716	2884733	Epithelial;Fibroblast;Brain;Primitive;Colon;Cervix;Liver;Hematopoietic;Endotheli	NA	NA	NA	NA	NA	2232.bed	2.58644e-22	106
1	2505	sheffield_dnase	20.49	92.2618	13	1542	379	1692	1692	1200	86	4717	2884739	Primitive;Stem;Colon;Epithelial;Liver;Prostate;Mammary;Skin	NA	NA	NA	NA	NA	390.bed	9.22142e-21	99
1	46	cistrome_cistrome	171.8	10.9985	269	1004	1686	934	1686	1210	15732	4461	2869093	cistrome_cistrome MCF-7 ESR1	MCF-7	breast	ESR1	E2(45min)	NA	Human_MCF-7_ESR1_E2-45min_Chinnaiyan.bed	8.98433e-172	12615
1	338	codex	146.403	13.2996	204	1048	1595	996	1595	1210	9740	4526	2875085	Kasumi-1 (AML FAB M2) without t(8;21) translocation derived from the DSMZ.	Acute Myeloid Leukemia	NA	RUNX1T1	NA	GSE29225	GSM722705_RUNX1T1.bed	2.08116e-146	5124
1	110	cistrome_cistrome	98.9304	20.8717	109	1159	1340	1120	1340	1210	3257	4621	2881568	cistrome_cistrome NB4 cells RXR	NB4 cells	hematopoietic stem cell	RXR	No treatment(Antibody RXR _sc774)	NA	Human_NB4-cells_RXR_No-treatment-Antibody-RXR-_sc774_Stunnenberg.bed	5.24573e-99	5248
1	1299	sheffield_dnase	34.4215	60.5874	25	1443	663	1529	1529	1210	253	4705	2884572	Primitive;Brain;Stem;Fibroblast;Colon;Liver;Epithelial;Endothelial;Muscle;Prosta	NA	NA	NA	NA	NA	1175.bed	1.24038e-34	278
1	1255	sheffield_dnase	30.0884	68.3564	21	1466	583	1584	1584	1210	188	4709	2884637	Brain	NA	NA	NA	NA	NA	1123.bed	2.57998e-30	209
1	1286	sheffield_dnase	28.8323	69.5697	20	1474	573	1596	1596	1210	176	4710	2884649	Fibroblast;Brain;Primitive;Hematopoietic;Stem;Epithelial;Muscle;Colon;Liver;Endo	NA	NA	NA	NA	NA	1161.bed	4.59034e-29	196
1	1596	sheffield_dnase	28.8323	69.5697	20	1474	573	1596	1596	1210	176	4710	2884649	Epithelial;Fibroblast;Muscle;Brain;Hematopoietic;Primitive;Skin;Stem;Endothelial	NA	NA	NA	NA	NA	150.bed	4.59034e-29	196
1	2307	sheffield_dnase	24.0907	79.6058	16	1517	477	1646	1646	1210	123	4714	2884702	Epithelial;Brain;Primitive;Hematopoietic;Stem;Colon;Cervix;Liver;Endothelial;Pro	NA	NA	NA	NA	NA	2393.bed	2.40243e-24	139
1	2497	sheffield_dnase	22.9149	83.4554	15	1524	441	1659	1659	1210	110	4715	2884715	Brain;Hematopoietic;Stem	NA	NA	NA	NA	NA	382.bed	3.5587e-23	125
1	448	encode_segmentation	254.909	5.15036	753	917	2060	671	2060	1220	102302	3977	2782523	CTCF Segments	K562	NA	NA	NA	ENCODE segmentation	K562_CTCF.bed	7.92813e-255	70842
1	883	encode_tfbs	162.009	11.161	251	1020	1683	952	1683	1220	14414	4479	2870411	ChIP HepG2 c-Jun	HepG2	NA	c-Jun	None	NA	wgEncodeAwgTfbsSydhHepg2CjunIggrabUniPk.narrowPeak	5.39764e-162	12672
1	893	encode_tfbs	195.732	8.72886	359	976	1800	879	1800	1220	26884	4371	2857941	ChIP HepG2 MafK_(SC-477)	HepG2	NA	MafK_(SC-477)	None	NA	wgEncodeAwgTfbsSydhHepg2Mafksc477IggrabUniPk.narrowPeak	1.09487e-195	37628
1	511	encode_tfbs	205.404	8.04138	401	967	1846	853	1846	1220	32853	4329	2851972	ChIP A549 GR	A549	NA	GR	DEX_50nM	NA	wgEncodeAwgTfbsHaibA549GrPcr1xDex50nmUniPk.narrowPeak	2.36375e-205	23324
1	2110	sheffield_dnase	75.002	25.0067	76	1233	1205	1207	1233	1220	1884	4654	2882941	Epithelial	NA	NA	NA	NA	NA	2142.bed	4.09621e-75	1960
1	2118	sheffield_dnase	37.4122	49.5039	29	1415	775	1479	1479	1220	359	4701	2884466	Hematopoietic	NA	NA	NA	NA	NA	2155.bed	1.3057e-37	388
1	2843	sheffield_dnase	35.1832	57.3649	26	1440	701	1519	1519	1220	278	4704	2884547	Stem;Liver	NA	NA	NA	NA	NA	812.bed	2.16252e-35	304
1	2355	sheffield_dnase	29.7775	66.0214	21	1468	604	1584	1584	1220	195	4709	2884630	Fibroblast;Muscle;Primitive;Brain;Epithelial;Endothelial;Skin;Bone;Liver	NA	NA	NA	NA	NA	2453.bed	5.24765e-30	216
1	2499	sheffield_dnase	25.3275	77.1242	17	1505	504	1636	1636	1220	135	4713	2884690	Epithelial;Brain;Hematopoietic;Stem;Colon;Cervix;Liver;Mammary	NA	NA	NA	NA	NA	384.bed	1.41692e-25	152
1	1423	sheffield_dnase	25.2269	76.1055	17	1508	517	1636	1636	1220	137	4713	2884688	Fibroblast;Brain;Stem;Muscle;Epithelial;Liver;Endothelial;Skin;Bone	NA	NA	NA	NA	NA	1322.bed	1.78365e-25	154
1	1011	encode_tfbs	256.795	5.01837	781	915	2075	664	2075	1220	109379	3949	2775446	ChIP MCF10A-Er-Src c-Fos	MCF10A-Er-Src	NA	c-Fos	4OHTAM_1uM_12hr	NA	wgEncodeAwgTfbsSydhMcf10aesCfosTam112hHvdUniPk.narrowPeak	1.03179e-256	92358
1	1329	sheffield_dnase	22.5954	79.1162	15	1527	481	1659	1659	1220	116	4715	2884709	Fibroblast;Muscle;Hematopoietic;Primitive;Brain;Stem;Epithelial;Endothelial;Live	NA	NA	NA	NA	NA	1214.bed	7.39467e-23	131
1	510	encode_tfbs	66.4115	26.0516	66	1272	1181	1246	1272	1230	1567	4664	2883258	ChIP A549 GR	A549	NA	GR	DEX_500pM	NA	wgEncodeAwgTfbsHaibA549GrPcr1xDex500pmUniPk.narrowPeak	1.5345e-66	1009
1	48	cistrome_cistrome	217.433	6.47436	508	948	1952	800	1952	1230	52634	4222	2832191	cistrome_cistrome MCF-7 ESR1	MCF-7	breast	ESR1	E2(45min)	NA	Human_MCF-7_ESR1_E2-45min_Liu.bed	2.27519e-217	20474
1	236	codex	144.368	11.6752	217	1050	1661	985	1661	1230	11832	4513	2872993	Mobilised CD34+ cells isolated from the healthly peripheral blood.	Hematopoietic Stem and Progenitor Cells	NA	GATA2	NA	GSE45144	GSM1097883_GATA2.bed	2.24641e-144	7046
1	891	encode_tfbs	184.92	8.43651	347	988	1820	885	1820	1230	26816	4383	2858009	ChIP HepG2 MafF_(M8194)	HepG2	NA	MafF_(M8194)	None	NA	wgEncodeAwgTfbsSydhHepg2Maffm8194IggrabUniPk.narrowPeak	6.97669e-185	37637
1	2607	sheffield_dnase	72.2768	24.3465	74	1246	1226	1217	1246	1230	1882	4656	2882943	Weak stem and HCT-116	NA	NA	NA	NA	NA	507.bed	2.15169e-72	1956
1	2489	sheffield_dnase	31.644	59.9862	23	1459	673	1552	1552	1230	235	4707	2884590	Hematopoietic	NA	NA	NA	NA	NA	372.bed	7.26922e-32	258
1	2308	sheffield_dnase	27.3476	68.7883	19	1486	579	1612	1612	1230	169	4711	2884656	Epithelial;Fibroblast;Brain;Hematopoietic;Primitive;Skin;Stem;Endothelial;Muscle	NA	NA	NA	NA	NA	2394.bed	1.38186e-27	188
1	2405	sheffield_dnase	24.7908	71.3351	17	1510	558	1636	1636	1230	146	4713	2884679	Hematopoietic	NA	NA	NA	NA	NA	270.bed	4.83952e-25	163
1	2823	sheffield_dnase	23.6852	74.6368	16	1518	531	1646	1646	1230	131	4714	2884694	Hematopoietic;Liver;Endothelial;Primitive;Stem;Bone;Brain	NA	NA	NA	NA	NA	788.bed	6.0968e-24	147
1	2552	sheffield_dnase	22.4924	77.7731	15	1528	496	1659	1659	1230	118	4715	2884707	Epithelial;Fibroblast;Brain;Primitive;Hematopoietic;Skin;Stem;Endothelial;Muscle	NA	NA	NA	NA	NA	440.bed	9.36091e-23	133
1	2394	sheffield_dnase	18.697	87.4428	12	1558	417	1702	1702	1230	84	4718	2884741	Fibroblast;Brain;Primitive;Hematopoietic;Stem;Epithelial;Muscle;Colon;Liver;Endo	NA	NA	NA	NA	NA	252.bed	5.587e-19	96
1	181	cistrome_epigenome	218.692	5.08003	647	946	2064	719	2064	1240	87252	4083	2797573	cistrome_epigenome MCF-7 H3K4me2	MCF-7	breast	H3K4me2	E2(6hr)	NA	Human_MCF-7_H3K4me2_E2-6hr_Barton.bed	1.25384e-218	54266
1	440	encode_segmentation	134.946	12.1276	198	1062	1643	1000	1643	1240	10355	4532	2874470	Weak Enhancer Segments	Hepg2	NA	NA	NA	ENCODE segmentation	Hepg2_WE.bed	5.76143e-135	11040
1	385	codex	119.044	13.9369	161	1105	1571	1039	1571	1240	7277	4569	2877548	codex Embryonic Stem Cell SMC3	Embryonic Stem Cell	NA	SMC3	NA	GSE36578	GSM897119_SMC3.bed	4.34046e-119	4240
1	1900	sheffield_dnase	111.396	14.3646	148	1121	1548	1063	1548	1240	6473	4582	2878352	Colon;Mammary	NA	NA	NA	NA	NA	1855.bed	1.88606e-111	6619
1	918	encode_tfbs	194.171	7.67614	392	977	1871	860	1871	1240	33567	4338	2851258	ChIP IMR90 MafK_(ab50322)	IMR90	NA	MafK_(ab50322)	None	NA	wgEncodeAwgTfbsSydhImr90MafkIggrabUniPk.narrowPeak	3.97969e-194	40788
1	1280	sheffield_dnase	36.7381	46.7767	29	1426	804	1479	1479	1240	380	4701	2884445	Brain;Stem	NA	NA	NA	NA	NA	1155.bed	6.10925e-37	409
1	2974	sheffield_dnase	26.8625	64.634	19	1493	621	1612	1612	1240	180	4711	2884645	Hematopoietic;Liver	NA	NA	NA	NA	NA	972.bed	4.20357e-27	199
1	2547	sheffield_dnase	22.2419	74.5154	15	1531	534	1659	1659	1240	123	4715	2884702	Epithelial;Fibroblast;Muscle;Brain;Hematopoietic;Skin;Endothelial;Colon;Cervix;L	NA	NA	NA	NA	NA	436.bed	1.66005e-22	138
1	655	encode_tfbs	80.1958	19.4192	91	1216	1384	1160	1384	1250	2911	4639	2881914	ChIP HepG2 TCF12	HepG2	NA	TCF12	None	NA	wgEncodeAwgTfbsHaibHepg2Tcf12Pcr1xUniPk.narrowPeak	2.66892e-80	2061
1	995	encode_tfbs	80.0945	19.366	91	1217	1385	1160	1385	1250	2919	4639	2881906	ChIP K562 STAT2	K562	NA	STAT2	IFNa6h	NA	wgEncodeAwgTfbsSydhK562Stat2Ifna6hUniPk.narrowPeak	3.3674e-80	1923
1	145	cistrome_cistrome	197.666	6.45175	461	975	1956	828	1956	1250	47490	4269	2837335	cistrome_cistrome metastatic prostate cancer tissue ERG	metastatic prostate cancer tissue	prostate	ERG	No treatment	NA	Human_metastatic-prostate-cancer-tissue_ERG_No-treatment_Chinnaiyan.bed	1.27929e-197	18059
1	327	codex	168.909	7.92729	331	1008	1854	891	1854	1250	27125	4399	2857700	CD36+ erythroid progenitor cells were derived from mobilised CD34+ cells isolate	Erythroid Progenitor	NA	TAL1	NA	GSE26501	GSM651545_TAL1.bed	6.94515e-169	17834
1	232	codex	100.74	15.5706	128	1152	1514	1094	1514	1250	5144	4602	2879681	Mobilised CD34+ cells isolated from the healthly peripheral blood.	Hematopoietic Stem and Progenitor Cells	NA	ERG	NA	GSE45144	GSM1097879_ERG.bed	8.2256e-101	2783
1	1824	sheffield_dnase	99.0856	16.5472	122	1156	1488	1099	1488	1250	4608	4608	2880217	Weak	NA	NA	NA	NA	NA	1758.bed	3.68005e-99	4726
1	2610	sheffield_dnase	91.4731	17.6239	109	1179	1446	1120	1446	1250	3856	4621	2880969	Weak lymphoblast specific	NA	NA	NA	NA	NA	511.bed	1.46316e-91	3960
1	307	codex	83.3737	18.8662	96	1203	1399	1155	1399	1250	3166	4634	2881659	CD34+ Umbilical Cord Blood (UCB) were differentiated into megakaryocytes for 10	Megakaryocyte	NA	GATA1	NA	GSE24674	GSM607949_GATA1.bed	1.79181e-83	1867
1	2856	sheffield_dnase	49.768	30.7517	46	1341	1049	1350	1350	1250	921	4684	2883904	Cervix	NA	NA	NA	NA	NA	827.bed	6.22832e-50	967
1	2568	sheffield_dnase	24.2478	65.8968	17	1516	609	1636	1636	1250	158	4713	2884667	Stem;Epithelial;Skin	NA	NA	NA	NA	NA	456.bed	1.67481e-24	175
1	47	cistrome_cistrome	177.81	6.65053	402	998	1936	852	1936	1260	39735	4328	2845090	cistrome_cistrome MCF-7 ESR1	MCF-7	breast	ESR1	E2(45min)	NA	Human_MCF-7_ESR1_E2-45min_Hurtado.bed	8.88215e-178	24646
1	937	encode_tfbs	122.992	11.6979	184	1096	1660	1013	1660	1260	9947	4546	2874878	ChIP K562 c-Jun	K562	NA	c-Jun	IFNg6h	NA	wgEncodeAwgTfbsSydhK562CjunIfng6hUniPk.narrowPeak	4.97796e-123	6596
1	50	cistrome_cistrome	137.557	10.04	227	1059	1732	977	1732	1260	14411	4503	2870414	cistrome_cistrome MCF-7 ESR1	MCF-7	breast	ESR1	E2(45min)	NA	Human_MCF-7_ESR1_E2-45min_Weisz.bed	1.41925e-137	5280
1	866	encode_tfbs	154.556	8.4935	287	1036	1818	916	1818	1260	21774	4443	2863051	ChIP HeLa-S3 STAT3	HeLa-S3	NA	STAT3	None	NA	wgEncodeAwgTfbsSydhHelas3Stat3IggrabUniPk.narrowPeak	1.495e-154	13834
1	892	encode_tfbs	177.572	7.01177	384	999	1913	866	1913	1260	35895	4346	2848930	ChIP HepG2 MafK_(ab50322)	HepG2	NA	MafK_(ab50322)	None	NA	wgEncodeAwgTfbsSydhHepg2Mafkab50322IggrabUniPk.narrowPeak	1.53408e-177	61944
1	912	encode_tfbs	180.843	6.61565	411	993	1939	848	1939	1260	40907	4319	2843918	ChIP HUVEC c-Jun	HUVEC	NA	c-Jun	None	NA	wgEncodeAwgTfbsSydhHuvecCjunUniPk.narrowPeak	8.26682e-181	29524
1	2817	sheffield_dnase	36.0183	39.9775	30	1432	887	1471	1471	1260	461	4700	2884364	Liver	NA	NA	NA	NA	NA	776.bed	3.18574e-36	491
1	1407	sheffield_dnase	30.2051	51.3749	23	1465	755	1552	1552	1260	274	4707	2884551	Hematopoietic	NA	NA	NA	NA	NA	1306.bed	1.97481e-30	297
1	1164	sheffield_dnase	26.4051	60.9164	19	1496	660	1612	1612	1260	191	4711	2884634	Stem;Brain;Muscle;Epithelial	NA	NA	NA	NA	NA	102.bed	1.20013e-26	210
1	182	cistrome_epigenome	191.025	5.0351	565	982	2071	767	2071	1270	75678	4165	2809147	cistrome_epigenome MCF-7 H3K4me2	MCF-7	breast	H3K4me2	EtOH(6hr)	NA	Human_MCF-7_H3K4me2_EtOH-6hr_Barton.bed	5.53293e-191	36821
1	419	encode_segmentation	189.366	5.83365	483	983	2002	816	2002	1270	55164	4247	2829661	Weak Enhancer Segments	GM12878	NA	NA	NA	ENCODE segmentation	Gm12878_WE.bed	2.51532e-189	48813
1	3006	ucsc_features	97.1715	14.7374	127	1164	1540	1095	1540	1270	5391	4603	2879434	UCSC Microsatellites	NA	NA	NA	NA	NA	microsat.bed	2.99107e-97	41572
1	103	cistrome_cistrome	72.0493	19.7223	81	1248	1372	1191	1372	1270	2546	4649	2882279	cistrome_cistrome NB4 cells PML	NB4 cells	hematopoietic stem cell	PML	No treatment	NA	Human_NB4-cells_PML_No-treatment_Stunnenberg.bed	3.62818e-72	3912
1	2722	sheffield_dnase	28.7604	50.4195	22	1476	761	1569	1569	1270	267	4708	2884558	Brain	NA	NA	NA	NA	NA	654.bed	5.41312e-29	289
1	2502	sheffield_dnase	26.1271	58.7679	19	1498	686	1612	1612	1270	198	4711	2884627	Complex tissue specific	NA	NA	NA	NA	NA	388.bed	2.26582e-26	217
1	1999	sheffield_dnase	26.0109	57.8934	19	1499	697	1612	1612	1270	201	4711	2884624	Epithelial;Fibroblast;Muscle;Brain;Hematopoietic;Primitive;Skin;Stem;Endothelial	NA	NA	NA	NA	NA	199.bed	2.95662e-26	220
1	2924	sheffield_dnase	20.3723	69.0162	14	1543	578	1676	1676	1270	124	4716	2884701	Hematopoietic;Stem;Liver	NA	NA	NA	NA	NA	915.bed	1.20745e-20	138
1	2567	sheffield_dnase	20.237	67.3083	14	1545	594	1676	1676	1270	127	4716	2884698	Primitive;Stem;Colon;Epithelial;Prostate;Mammary;Skin	NA	NA	NA	NA	NA	455.bed	1.64644e-20	141
1	2559	sheffield_dnase	16.5574	75.392	11	1576	524	1719	1719	1270	89	4719	2884736	Epithelial;Fibroblast;Muscle;Brain;Hematopoietic;Primitive;Skin;Stem;Endothelial	NA	NA	NA	NA	NA	447.bed	7.5416e-17	100
1	957	encode_tfbs	62.7926	21.2828	68	1288	1320	1235	1320	1280	1976	4662	2882849	ChIP K562 IRF1	K562	NA	IRF1	IFNa30	NA	wgEncodeAwgTfbsSydhK562Irf1Ifna30UniPk.narrowPeak	6.27407e-63	1299
1	433	encode_segmentation	183.889	4.95528	552	989	2082	773	2082	1280	74930	4178	2809895	Weak Enhancer Segments	HeLa-S3	NA	NA	NA	ENCODE segmentation	Helas3_WE.bed	7.47612e-184	62184
1	62	cistrome_cistrome	168.85	6.32209	398	1009	1961	857	1961	1280	41322	4332	2843503	cistrome_cistrome MCF-7 FoxA1	MCF-7	breast	FoxA1	E2(45min-3hr)	NA	Human_MCF-7_FoxA1_E2-45min-3hr_Liu.bed	7.94814e-169	16924
1	61	cistrome_cistrome	138.85	7.64365	278	1057	1874	924	1874	1280	23377	4452	2861448	cistrome_cistrome MCF-7 FoxA1	MCF-7	breast	FoxA1	DMSO(45min-3hr)	NA	Human_MCF-7_FoxA1_DMSO-45min-3hr_Liu.bed	7.24066e-139	8739
1	320	codex	130.581	8.71133	237	1070	1803	964	1803	1280	17363	4493	2867462	CD133+ Umbilical Cord Blood (UCB) cells were expanded in vitro for 10-11 days; f	Umbilical Cord Blood Stem and Progenitor Cells	NA	SPI1	NA	GSE26014	GSM638310_11_PU1.bed	1.32051e-130	11445
1	73	cistrome_cistrome	97.4303	13.4244	134	1163	1590	1081	1590	1280	6254	4596	2878571	cistrome_cistrome MCF-7 PolII	MCF-7	breast	PolII	E2(6hr)	NA	Human_MCF-7_PolII_E2-6hr_Jin.bed	1.64923e-97	1490
1	97	cistrome_cistrome	92.7886	13.7114	126	1175	1581	1096	1581	1280	5748	4604	2879077	cistrome_cistrome MCF-7 c_MYC	MCF-7	breast	c_MYC	E2(2hr)	NA	Human_MCF-7_c_MYC_E2-2hr_White.bed	7.10728e-93	2202
1	128	cistrome_cistrome	63.8831	20.7513	70	1283	1344	1226	1344	1280	2087	4660	2882738	cistrome_cistrome VCaP AR	VCaP	prostate	AR	EtOH(16hr)	NA	Human_VCaP_AR_EtOH-16hr_Chinnaiyan.bed	5.12291e-64	3613
1	2965	sheffield_dnase	31.1393	43.9208	25	1461	844	1529	1529	1280	349	4705	2884476	Liver	NA	NA	NA	NA	NA	964.bed	2.31278e-31	374
1	2915	sheffield_dnase	29.2596	46.4696	23	1472	810	1552	1552	1280	303	4707	2884522	Epithelial;Brain;Hematopoietic;Stem;Colon;Liver;Mammary	NA	NA	NA	NA	NA	904.bed	1.72034e-29	326
1	2016	sheffield_dnase	26.4828	52.1544	20	1495	750	1596	1596	1280	235	4710	2884590	Epithelial;Brain;Hematopoietic;Stem;Colon;Endothelial;Liver	NA	NA	NA	NA	NA	202.bed	1.00445e-26	255
1	2921	sheffield_dnase	25.526	54.3887	19	1504	725	1612	1612	1280	214	4711	2884611	Epithelial;Brain;Hematopoietic;Stem;Colon;Cervix;Liver;Endothelial;Mammary	NA	NA	NA	NA	NA	912.bed	8.97625e-26	233
1	2376	sheffield_dnase	24.699	58.0092	18	1514	695	1621	1621	1280	190	4712	2884635	Liver;Prostate;Mammary	NA	NA	NA	NA	NA	2484.bed	5.96043e-25	208
1	1267	sheffield_dnase	22.3102	60.4442	16	1530	667	1646	1646	1280	162	4714	2884663	Fibroblast;Muscle;Brain;Primitive;Epithelial;Endothelial;Cervix;Liver;Stem;Prost	NA	NA	NA	NA	NA	1142.bed	1.4193e-22	178
1	2561	sheffield_dnase	21.0787	61.5953	15	1540	649	1659	1659	1280	149	4715	2884676	Epithelial;Fibroblast;Muscle;Brain;Primitive;Skin;Stem;Endothelial;Colon;Cervix;	NA	NA	NA	NA	NA	449.bed	2.39324e-21	164
1	126	cistrome_cistrome	87.08	13.946	117	1193	1568	1108	1568	1290	5238	4613	2879587	cistrome_cistrome UPR9 cells RXR	UPR9 cells	hematopoietic stem cell	RXR	No treatment	NA	Human_UPR9-cells_RXR_No-treatment_Stunnenberg.bed	3.55626e-87	1823
1	1045	encode_tfbs	134.945	7.95066	262	1063	1853	943	1853	1290	21121	4468	2863704	ChIP K562 eGFP-GATA2	K562	NA	eGFP-GATA2	None	NA	wgEncodeAwgTfbsUchicagoK562Egata2UniPk.narrowPeak	5.77482e-135	11478
1	2424	sheffield_dnase	27.1229	48.3031	21	1488	788	1584	1584	1290	266	4709	2884559	Epithelial;Fibroblast;Brain;Hematopoietic;Primitive;Skin;Stem;Endothelial;Muscle	NA	NA	NA	NA	NA	294.bed	2.31493e-27	287
1	2111	sheffield_dnase	18.6641	65.1654	13	1559	615	1692	1692	1290	122	4717	2884703	Epithelial;Hematopoietic;Skin;Fibroblast;Colon;Cervix;Endothelial;Muscle	NA	NA	NA	NA	NA	2143.bed	6.02465e-19	135
1	480	encode_tfbs	68.3852	17.6376	81	1263	1445	1191	1445	1300	2847	4649	2881978	ChIP K562 EZH2_(39875)	K562	NA	EZH2_(39875)	None	NA	wgEncodeAwgTfbsBroadK562Ezh239875UniPk.narrowPeak	1.64334e-68	1685
1	956	encode_tfbs	76.6649	15.5378	97	1229	1517	1153	1517	1300	3882	4633	2880943	ChIP K562 Ini1	K562	NA	Ini1	None	NA	wgEncodeAwgTfbsSydhK562Ini1IggmusUniPk.narrowPeak	8.93165e-77	1942
1	177	cistrome_epigenome	171.339	4.64947	549	1005	2114	777	2114	1300	79226	4181	2805599	cistrome_epigenome MCF-7 H3K27me3	MCF-7	breast	H3K27me3	E2(3hr)	NA	Human_MCF-7_H3K27me3_E2-3hr_Liu.bed	2.59409e-171	49075
1	528	encode_tfbs	88.4459	13.1055	123	1188	1600	1098	1600	1300	5863	4607	2878962	ChIP ECC-1 ERalpha_a	ECC-1	NA	ERalpha_a	BPA_100nM	NA	wgEncodeAwgTfbsHaibEcc1EraaV0416102Bpa1hUniPk.narrowPeak	1.54119e-88	4260
1	83	cistrome_cistrome	160.703	5.43647	435	1023	2029	834	2029	1300	52761	4295	2832064	cistrome_cistrome MCF-7 RARA	MCF-7	breast	RARA	AM580(1hr)	NA	Human_MCF-7_RARA_AM580-1hr_White.bed	1.08758e-160	14327
1	859	encode_tfbs	91.4105	12.7876	129	1180	1614	1092	1614	1300	6310	4601	2878515	ChIP HeLa-S3 PRDM1_(9115)	HeLa-S3	NA	PRDM1_(9115)	None	NA	wgEncodeAwgTfbsSydhHelas3Prdm19115IggrabUniPk.narrowPeak	1.68885e-91	4577
1	1778	sheffield_dnase	82.3265	14.0592	110	1206	1562	1117	1562	1300	4878	4620	2879947	Weak Th1	NA	NA	NA	NA	NA	1704.bed	1.98904e-82	4982
1	410	codex	70.9895	17.2786	85	1255	1459	1175	1459	1300	3052	4645	2881773	Proerythroblasts were derived from CD34+ adult bone marrow cells isolated from h	Erythroblast	NA	IRF2	NA	GSE36985	GSM970261_IRF2.bed	4.13346e-71	1789
1	836	encode_tfbs	142.417	6.3964	330	1054	1958	893	1958	1300	33433	4400	2851392	ChIP HeLa-S3 c-Jun	HeLa-S3	NA	c-Jun	None	NA	wgEncodeAwgTfbsSydhHelas3CjunIggrabUniPk.narrowPeak	1.99333e-142	21903
1	1692	sheffield_dnase	50.8757	22.996	53	1335	1271	1306	1335	1300	1421	4677	2883404	Fibroblast; Muscle	NA	NA	NA	NA	NA	1609.bed	4.89642e-51	1474
1	2154	sheffield_dnase	38.7347	29.852	36	1405	1072	1423	1423	1300	741	4694	2884084	Hematopoietic	NA	NA	NA	NA	NA	2203.bed	6.26916e-39	777
1	1293	sheffield_dnase	25.6256	46.8797	20	1502	802	1596	1596	1300	261	4710	2884564	Epithelial;Fibroblast;Muscle;Brain;Hematopoietic;Primitive;Skin;Stem;Endothelial	NA	NA	NA	NA	NA	1168.bed	7.14778e-26	281
1	2933	sheffield_dnase	22.9014	54.2177	17	1525	728	1636	1636	1300	192	4713	2884633	Primitive;Liver;Mammary	NA	NA	NA	NA	NA	925.bed	3.66789e-23	209
1	1161	sheffield_dnase	14.867	70.8361	10	1593	564	1745	1745	1300	86	4720	2884739	Epithelial;Fibroblast;Muscle;Hematopoietic;Primitive;Skin;Brain;Endothelial;Cerv	NA	NA	NA	NA	NA	1017.bed	3.58885e-15	96
1	1009	encode_tfbs	70.1075	16.0737	87	1258	1498	1168	1498	1310	3358	4643	2881467	ChIP K562 ZNF274_(M01)	K562	NA	ZNF274_(M01)	None	NA	wgEncodeAwgTfbsSydhK562Znf274m01UcdUniPk.narrowPeak	3.13341e-70	1997
1	159	cistrome_epigenome	124.225	7.40669	254	1091	1895	950	1895	1310	21936	4476	2862889	cistrome_epigenome LnCaP H3K27me3	LnCaP	prostate	H3K27me3	R1881(16hr)	NA	Human_LnCaP_H3K27me3_R1881-16hr_Chinnaiyan.bed	2.91996e-124	11283
1	2628	sheffield_dnase	47.5463	23.4901	49	1352	1252	1329	1352	1310	1285	4681	2883540	Stem	NA	NA	NA	NA	NA	54.bed	1.02728e-47	1334
1	2585	sheffield_dnase	29.4894	37.3848	25	1470	928	1529	1529	1310	410	4705	2884415	Hematopoietic	NA	NA	NA	NA	NA	481.bed	1.01563e-29	435
1	2578	sheffield_dnase	28.5859	38.3181	24	1478	912	1542	1542	1310	384	4706	2884441	Hematopoietic;Skin	NA	NA	NA	NA	NA	471.bed	8.06529e-29	408
1	1012	encode_tfbs	167.422	4.08885	625	1014	2172	737	2172	1310	103565	4105	2781260	ChIP MCF10A-Er-Src c-Fos	MCF10A-Er-Src	NA	c-Fos	4OHTAM_1uM_4hr	NA	wgEncodeAwgTfbsSydhMcf10aesCfosTam14hHvdUniPk.narrowPeak	2.11141e-167	86323
1	2295	sheffield_dnase	14.5948	66.5171	10	1595	601	1745	1745	1310	92	4720	2884733	Epithelial;Fibroblast;Muscle;Brain;Hematopoietic;Primitive;Skin;Stem;Endothelial	NA	NA	NA	NA	NA	238.bed	6.69355e-15	102
1	2558	sheffield_dnase	13.5589	73.2909	9	1615	545	1774	1774	1310	75	4721	2884750	Epithelial;Fibroblast;Muscle;Brain;Hematopoietic;Primitive;Skin;Stem;Endothelial	NA	NA	NA	NA	NA	446.bed	7.09278e-14	84
1	176	cistrome_epigenome	142.945	5.41837	386	1053	2031	864	2031	1320	46546	4344	2838279	cistrome_epigenome MCF-7 H3K27me3	MCF-7	breast	H3K27me3	DMSO(3hr)	NA	Human_MCF-7_H3K27me3_DMSO-3hr_Liu.bed	5.91445e-143	31472
1	84	cistrome_cistrome	127.796	5.89744	317	1078	1992	903	1992	1320	34715	4413	2850110	cistrome_cistrome MCF-7 RARG	MCF-7	breast	RARG	CD437(1hr)	NA	Human_MCF-7_RARG_CD437-1hr_White.bed	7.96838e-128	8860
1	208	cistrome_epigenome	91.4057	10.0793	149	1181	1731	1058	1731	1320	9277	4581	2875548	cistrome_epigenome VCaP H3K27me3	VCaP	prostate	H3K27me3	EtOH(16hr)	NA	Human_VCaP_H3K27me3_EtOH-16hr_Chinnaiyan.bed	1.70636e-91	5702
1	2656	sheffield_dnase	86.0479	11.5083	129	1195	1671	1092	1671	1320	7011	4601	2877814	Hematopoietic	NA	NA	NA	NA	NA	570.bed	3.82102e-86	7128
1	1897	sheffield_dnase	56.8285	18.8229	65	1309	1401	1251	1401	1320	2135	4665	2882690	NHEK and Epithelial	NA	NA	NA	NA	NA	1848.bed	5.61953e-57	2200
1	8	cistrome_cistrome	49.1537	21.2332	53	1345	1322	1306	1345	1320	1539	4677	2883286	cistrome_cistrome APL164 cells PML	APL164 cells	hematopoietic stem cell	PML	No treatment	NA	Human_APL164-cells_PML_No-treatment_Stunnenberg.bed	2.55482e-49	4000
1	1649	sheffield_dnase	23.0449	46.2526	18	1522	812	1621	1621	1320	238	4712	2884587	Epithelial;Muscle;Skin;Brain;Fibroblast;Colon;Cervix;Liver;Endothelial;Mammary	NA	NA	NA	NA	NA	1559.bed	2.64197e-23	256
1	2439	sheffield_dnase	15.6569	61.6944	11	1583	646	1719	1719	1320	109	4719	2884716	Stem;Endothelial;Primitive	NA	NA	NA	NA	NA	312.bed	5.91272e-16	120
1	99	cistrome_cistrome	114.66	6.91461	247	1115	1920	955	1920	1330	22802	4483	2862023	cistrome_cistrome MDA-MB-231 Cells ESR1	MDA-MB-231 Cells	breast	ESR1	E2(45min)	NA	Human_MDA-MB-231-Cells_ESR1_E2-45min_Katzenellenbogen.bed	1.03658e-114	11906
1	158	cistrome_epigenome	98.2459	8.2505	184	1161	1828	1013	1828	1330	14083	4546	2870742	cistrome_epigenome LnCaP H3K27me3	LnCaP	prostate	H3K27me3	EtOH(16hr)	NA	Human_LnCaP_H3K27me3_EtOH-16hr_Chinnaiyan.bed	2.52926e-98	9193
1	295	codex	94.9672	8.70776	171	1169	1805	1028	1805	1330	12373	4559	2872452	Kasumi-1 (AML FAB M2) with t(8;21) translocation and RUNX1/ETO siRNA derived fro	Acute Myeloid Leukemia	NA	CEBPA	NA	GSE60131	GSM1501163_CEBPA.bed	4.74902e-95	7279
1	2037	sheffield_dnase	75.1446	12.7047	106	1232	1618	1131	1618	1330	5195	4624	2879630	Stem	NA	NA	NA	NA	NA	205.bed	2.95162e-75	5301
1	354	codex	44.8586	22.5423	47	1370	1285	1342	1370	1330	1284	4683	2883541	K562 erythrocytic leukaemia cells (ATCC CCL-243) were grown according to standar	Erythrocytic leukaemia cells	NA	CREBBP	NA	GSE32509	GSM831001_CREBBP.bed	4.90702e-45	2277
1	2073	sheffield_dnase	19.6584	48.7545	15	1548	782	1659	1659	1330	188	4715	2884637	Brain;Stem;Epithelial	NA	NA	NA	NA	NA	2092.bed	6.19631e-20	203
1	195	cistrome_epigenome	136.765	4.28285	475	1060	2153	821	2153	1340	73276	4255	2811549	cistrome_epigenome NB4 cells H3K27me3	NB4 cells	hematopoietic stem cell	H3K27me3	ATRA(24hr)	NA	Human_NB4-cells_H3K27me3_ATRA-24hr_Stunnenberg.bed	8.77371e-137	43206
1	32	cistrome_cistrome	106.218	7.08106	224	1138	1910	979	1910	1340	20115	4506	2864710	cistrome_cistrome LnCaP AR	LnCaP	prostate	AR	DHT(4hr)	NA	Human_LnCaP_AR_DHT-4hr_Brown.bed	2.78469e-106	7059
1	130	cistrome_cistrome	90.9907	8.75854	163	1182	1798	1038	1798	1340	11708	4567	2873117	cistrome_cistrome VCaP AR	VCaP	prostate	AR	R1881(16hr)	NA	Human_VCaP_AR_R1881-16hr_Chinnaiyan.bed	4.43419e-91	10810
1	2734	sheffield_dnase	25.9697	37.0317	22	1500	940	1569	1569	1340	364	4708	2884461	Hematopoietic	NA	NA	NA	NA	NA	671.bed	3.24588e-26	386
1	1405	sheffield_dnase	21.2366	42.6268	17	1539	858	1636	1636	1340	244	4713	2884581	Brain;Stem;Fibroblast;Endothelial	NA	NA	NA	NA	NA	1304.bed	1.66587e-21	261
1	928	encode_tfbs	36.8925	24.6598	37	1424	1217	1415	1424	1350	922	4693	2883903	ChIP K562 BRF2	K562	NA	BRF2	None	NA	wgEncodeAwgTfbsSydhK562Brf2UniPk.narrowPeak	4.29093e-37	1087
1	1144	sheffield_dnase	129.267	4.4579	427	1075	2131	840	2131	1350	62816	4303	2822009	Stem cell specific (weak)	NA	NA	NA	NA	NA	10.bed	2.70548e-129	63200
1	66	cistrome_cistrome	124.254	4.88986	370	1090	2089	873	2089	1350	49211	4360	2835614	cistrome_cistrome MCF-7 FoxA1	MCF-7	breast	FoxA1	No treatment	NA	Human_MCF-7_FoxA1_No-treatment_White.bed	2.73661e-124	14374
1	2018	sheffield_dnase	27.1133	32.97	24	1489	1009	1542	1542	1350	446	4706	2884379	Weak Ubiquitous	NA	NA	NA	NA	NA	2022.bed	2.36532e-27	470
1	913	encode_tfbs	121.778	5.01284	353	1102	2076	883	2076	1350	45676	4377	2839149	ChIP HUVEC GATA-2	HUVEC	NA	GATA-2	None	NA	wgEncodeAwgTfbsSydhHuvecGata2UcdUniPk.narrowPeak	8.08682e-122	27454
1	1212	sheffield_dnase	17.0032	47.5514	13	1570	795	1692	1692	1350	167	4717	2884658	Fibroblast;Primitive;Brain;Epithelial;Endothelial;Muscle;Stem;Bone	NA	NA	NA	NA	NA	1074.bed	2.71831e-17	180
1	1290	sheffield_dnase	15.0089	53.395	11	1591	735	1719	1719	1350	126	4719	2884699	Fibroblast;Brain;Primitive;Stem;Epithelial;Muscle;Liver;Endothelial;Skin;Bone	NA	NA	NA	NA	NA	1165.bed	2.59561e-15	137
1	2404	sheffield_dnase	12.8962	61.1091	9	1622	659	1774	1774	1350	90	4721	2884735	Epithelial;Fibroblast;Muscle;Brain;Hematopoietic;Primitive;Skin;Stem;Endothelial	NA	NA	NA	NA	NA	27.bed	3.20769e-13	99
1	304	codex	106.98	5.67778	273	1133	2008	931	2008	1360	30789	4457	2854036	codex T-Cell TAL1	T-Cell	NA	TAL1	NA	GSE59657	GSM1519646_TAL1.bed	4.83225e-107	18234
1	282	codex	106.817	5.45758	283	1136	2026	920	2026	1360	33255	4447	2851570	codex Endometrial Stromal Cell NR2F2	Endometrial Stromal Cell	NA	NR2F2	NA	GSE52008	GSM1257396_NR2F2.bed	7.01889e-107	19929
1	319	codex	73.5823	9.8672	121	1238	1740	1103	1740	1360	7654	4609	2877171	Proerythroblasts were derived from mobilised CD34+ cells isolated from the healt	Erythroblast	NA	TAL1	NA	GSE25000	GSM614004_TAL1.bed	1.07143e-73	4799
1	285	codex	61.975	13.2608	85	1295	1596	1175	1596	1360	3977	4645	2880848	Proerythroblasts derived from CD34+ bone marrow cells isolated from heathly dono	Erythroblast	NA	GFI1B	NA	GSE52924	GSM1278242_GFI1B.bed	4.08751e-62	3000
1	102	cistrome_cistrome	40.3547	21.5636	43	1393	1308	1367	1393	1360	1227	4687	2883598	cistrome_cistrome NB4 cells PML	NB4 cells	hematopoietic stem cell	PML	ATRA(24hr)	NA	Human_NB4-cells_PML_ATRA-24hr_Stunnenberg.bed	1.52702e-40	4179
1	1218	sheffield_dnase	33.7464	26.059	33	1447	1180	1441	1447	1360	778	4697	2884047	Stem	NA	NA	NA	NA	NA	108.bed	5.84187e-34	811
1	2203	sheffield_dnase	18.7501	42.0854	15	1556	868	1659	1659	1360	218	4715	2884607	Epithelial	NA	NA	NA	NA	NA	2263.bed	4.95371e-19	233
1	2414	sheffield_dnase	17.8517	44.3746	14	1566	837	1676	1676	1360	193	4716	2884632	Hematopoietic	NA	NA	NA	NA	NA	281.bed	3.88303e-18	207
1	1207	sheffield_dnase	13.8701	55.5811	10	1609	716	1745	1745	1360	110	4720	2884715	Epithelial;Fibroblast;Muscle;Brain;Hematopoietic;Primitive;Skin;Endothelial;Colo	NA	NA	NA	NA	NA	1069.bed	3.49916e-14	120
1	2065	sheffield_dnase	12.7765	59.1425	9	1625	682	1774	1774	1360	93	4721	2884732	Fibroblast;Muscle;Stem;Brain;Skin;Bone	NA	NA	NA	NA	NA	2082.bed	4.21146e-13	102
1	2465	sheffield_dnase	10.3759	65.8109	7	1659	611	1821	1821	1360	65	4723	2884760	Epithelial;Fibroblast;Muscle;Brain;Primitive;Skin;Stem;Endothelial;Colon;Cervix;	NA	NA	NA	NA	NA	341.bed	1.01902e-10	72
1	1038	encode_tfbs	58.9351	12.8898	82	1304	1609	1186	1609	1370	3942	4648	2880883	ChIP PBDEFetal GATA-1	PBDEFetal	NA	GATA-1	None	NA	wgEncodeAwgTfbsSydhPbdefetalGata1UcdUniPk.narrowPeak	4.42186e-59	2157
1	11	cistrome_cistrome	93.2875	6.62018	207	1172	1937	993	1937	1370	19806	4523	2865019	cistrome_cistrome APL74 cells RXR	APL74 cells	hematopoietic stem cell	RXR	No treatment	NA	Human_APL74-cells_RXR_No-treatment_Stunnenberg.bed	2.26005e-93	20192
1	229	codex	83.9981	7.63096	166	1202	1878	1033	1878	1370	13685	4564	2871140	Juvenile acute myeloid leukaemia cell line carrying t(8;21) translocation RUNX1-	Leukaemia cell	NA	LMO2	NA	GSE43834	GSM1082311_LMO2.bed	4.25801e-84	7923
1	397	codex	70.4822	9.34723	120	1257	1762	1105	1762	1370	8011	4610	2876814	Adult acute B cell precursor lymphoblastic leukaemia cell line carrying t(4;11)	Leukaemia cell	NA	AFF1	NA	GSE34941	GSM941544_AF4.bed	1.32583e-70	5219
1	2303	sheffield_dnase	16.6047	44.1718	13	1575	841	1692	1692	1370	180	4717	2884645	Epithelial;Fibroblast;Brain;Hematopoietic;Primitive;Skin;Stem;Endothelial;Muscle	NA	NA	NA	NA	NA	239.bed	6.76641e-17	193
1	1466	sheffield_dnase	14.4096	46.6467	11	1598	806	1719	1719	1370	144	4719	2884681	Primitive;Hematopoietic;Fibroblast;Brain;Liver;Epithelial;Muscle;Prostate;Skin;B	NA	NA	NA	NA	NA	1368.bed	1.02046e-14	155
1	1162	sheffield_dnase	13.6891	53.1738	10	1612	742	1745	1745	1370	115	4720	2884710	Epithelial;Hematopoietic;Primitive;Brain;Colon;Cervix;Muscle;Mammary;Skin;Liver	NA	NA	NA	NA	NA	1018.bed	5.27808e-14	125
1	831	encode_tfbs	18.2367	38.736	15	1561	907	1659	1659	1380	237	4715	2884588	ChIP HeLa-S3 BRF2	HeLa-S3	NA	BRF2	None	NA	wgEncodeAwgTfbsSydhHelas3Brf2UniPk.narrowPeak	1.60825e-18	303
1	204	cistrome_epigenome	76.5146	8.20077	143	1230	1835	1068	1835	1380	10925	4587	2873900	cistrome_epigenome UPR9 cells H3K27me3	UPR9 cells	hematopoietic stem cell	H3K27me3	Zinc(5hr)	NA	Human_UPR9-cells_H3K27me3_Zinc-5hr_Stunnenberg.bed	1.26163e-76	6509
1	1043	encode_tfbs	88.2177	6.29235	204	1189	1963	996	1963	1380	20517	4526	2864308	ChIP U2OS SETDB1	U2OS	NA	SETDB1	None	NA	wgEncodeAwgTfbsSydhU2osSetdb1UcdUniPk.narrowPeak	2.60447e-88	23538
1	2663	sheffield_dnase	39.0115	19.962	43	1403	1366	1367	1403	1380	1325	4687	2883500	Hematopoietic	NA	NA	NA	NA	NA	582.bed	3.3222e-39	1368
1	1	cistrome_cistrome	36.6676	21.524	39	1427	1310	1401	1427	1380	1114	4691	2883711	cistrome_cistrome 22RV1 AR	22RV1	prostate	AR	No treatment	NA	Human_22RV1_AR_No-treatment_Chinnaiyan.bed	7.18343e-37	3802
1	1554	sheffield_dnase	34.1211	23.2674	35	1445	1259	1427	1445	1380	924	4695	2883901	Hematopoietic	NA	NA	NA	NA	NA	1459.bed	2.47325e-34	959
1	2454	sheffield_dnase	17.0751	38.7634	14	1569	906	1676	1676	1380	221	4716	2884604	Hematopoietic	NA	NA	NA	NA	NA	331.bed	2.30449e-17	235
1	2655	sheffield_dnase	15.3275	43.6774	12	1586	846	1702	1702	1380	168	4718	2884657	Stem;Liver	NA	NA	NA	NA	NA	57.bed	1.25457e-15	180
1	2063	sheffield_dnase	15.2983	43.4187	12	1589	849	1702	1702	1380	169	4718	2884656	Epithelial;Fibroblast;Brain;Hematopoietic;Skin;Stem;Endothelial;Muscle;Colon;Cer	NA	NA	NA	NA	NA	2080.bed	1.33926e-15	181
1	2225	sheffield_dnase	15.2694	43.1624	12	1590	851	1702	1702	1380	170	4718	2884655	Stem;Liver;Mammary	NA	NA	NA	NA	NA	2288.bed	1.43037e-15	182
1	348	codex	65.7037	8.95154	115	1276	1786	1112	1786	1390	8009	4615	2876816	K562 erythrocytic leukaemia cells (ATCC CCL-243) were grown according to standar	Erythrocytic leukaemia cells	NA	CBX2	NA	GSE32509	GSM830986_CBX2.bed	7.79922e-66	8296
1	339	codex	62.7292	10.1363	101	1290	1727	1143	1727	1390	6197	4629	2878628	Kasumi-1 (AML FAB M2) with t(8;21) translocation and mismatch siRNA derived from	Acute Myeloid Leukemia	NA	RUNX1T1	NA	GSE29225	GSM722706_RUNX1T1.bed	7.24503e-63	3283
1	349	codex	62.5669	9.37456	106	1291	1760	1131	1760	1390	7037	4624	2877788	K562 erythrocytic leukaemia cells (ATCC CCL-243) were grown according to standar	Erythrocytic leukaemia cells	NA	CBX8	NA	GSE32509	GSM830987_CBX8.bed	1.05212e-62	7114
1	3007	ucsc_features	59.5015	1.7023	1483	1303	2435	429	2435	1390	610266	3247	2274559	UCSC Nested repeats	NA	NA	NA	NA	NA	nestedRepeats.bed	1.20147e-59	575600
1	1418	sheffield_dnase	24.7685	28.8847	23	1512	1098	1552	1552	1390	488	4707	2884337	Brain;Stem;Colon;Fibroblast;Epithelial;Muscle;Mammary;Liver	NA	NA	NA	NA	NA	1318.bed	5.08938e-25	511
1	392	codex	21.3741	31.872	19	1537	1028	1612	1612	1390	365	4711	2884460	Proerythroblasts were derived from CD34+ adult bone marrow cells isolated from h	Erythroblast	NA	NFE2	NA	GSE36985	GSM908059_NFE2.bed	1.21753e-21	404
1	2520	sheffield_dnase	18.9226	35.9949	16	1554	960	1646	1646	1390	272	4714	2884553	Stem;Colon;Liver;Hematopoietic	NA	NA	NA	NA	NA	404.bed	3.34416e-19	288
1	2816	sheffield_dnase	17.9578	37.0053	15	1564	941	1659	1659	1390	248	4715	2884577	Hematopoietic;Endothelial;Primitive	NA	NA	NA	NA	NA	775.bed	3.04402e-18	263
1	2503	sheffield_dnase	14.0208	42.8107	11	1604	855	1719	1719	1390	157	4719	2884668	Epithelial;Fibroblast;Brain;Hematopoietic;Primitive;Stem;Endothelial;Muscle;Colo	NA	NA	NA	NA	NA	389.bed	2.48062e-14	168
1	2506	sheffield_dnase	13.0958	45.9072	10	1621	817	1745	1745	1390	133	4720	2884692	Epithelial;Brain;Hematopoietic;Skin;Stem;Fibroblast;Muscle;Colon;Cervix;Liver;En	NA	NA	NA	NA	NA	391.bed	2.03693e-13	143
1	1381	sheffield_dnase	11.1502	54.3283	8	1648	726	1798	1798	1390	90	4722	2884735	Fibroblast;Muscle;Brain;Primitive;Skin;Stem;Epithelial;Endothelial;Prostate;Mamm	NA	NA	NA	NA	NA	1267.bed	1.73356e-11	98
1	1942	sheffield_dnase	10.0471	58.5796	7	1666	688	1821	1821	1390	73	4723	2884752	Fibroblast;Muscle;Brain;Hematopoietic;Primitive;Skin;Stem;Epithelial;Endothelial	NA	NA	NA	NA	NA	191.bed	2.14918e-10	80
1	191	cistrome_epigenome	77.1352	6.58246	171	1226	1942	1028	1942	1400	16345	4559	2868480	cistrome_epigenome MCF-7 H3R17me2	MCF-7	breast	H3R17me2	E2(45min)	NA	Human_MCF-7_H3R17me2_E2-45min_Brown.bed	3.03067e-77	4840
1	331	codex	71.2249	7.64026	140	1253	1875	1073	1875	1400	11471	4590	2873354	CD36+ erythroid progenitor cells were derived from mobilised CD34+ cells isolate	Erythroid Progenitor	NA	SMARCA4	NA	GSE26501	GSM651553_BRG1.bed	2.40711e-71	7687
1	2522	sheffield_dnase	39.88	17.3584	47	1398	1456	1342	1456	1400	1667	4683	2883158	Weak stem specific	NA	NA	NA	NA	NA	407.bed	4.54288e-40	1714
1	2215	sheffield_dnase	22.872	29.5048	21	1526	1082	1584	1584	1400	436	4709	2884389	Ewing sarcoma	NA	NA	NA	NA	NA	2274.bed	3.92313e-23	457
1	2973	sheffield_dnase	13.9356	42.0161	11	1607	869	1719	1719	1400	160	4719	2884665	Liver;Endothelial	NA	NA	NA	NA	NA	971.bed	3.01444e-14	171
1	2023	sheffield_dnase	13.8244	40.9837	11	1611	874	1719	1719	1400	164	4719	2884661	Epithelial;Liver;Mammary	NA	NA	NA	NA	NA	2028.bed	3.88062e-14	175
1	220	cistrome_epigenome	77.545	6.15684	182	1224	1977	1019	1977	1410	18629	4548	2866196	cistrome_epigenome VCaP Pan-H3	VCaP	prostate	Pan-H3	regular medium	NA	Human_VCaP_Pan-H3_regular-medium_Chinnaiyan.bed	1.18202e-77	8924
1	135	cistrome_cistrome	71.2679	6.66536	156	1252	1934	1049	1934	1410	14686	4574	2870139	cistrome_cistrome VCaP FoxA1	VCaP	prostate	FoxA1	regular medium	NA	Human_VCaP_FoxA1_regular-medium_Chinnaiyan.bed	2.18181e-71	17139
1	95	cistrome_cistrome	47.0881	12.2742	67	1355	1636	1242	1636	1410	3373	4663	2881452	cistrome_cistrome MCF-7 c-Jun	MCF-7	breast	c-Jun	DMSO(45min-3hr)	NA	Human_MCF-7_c-Jun_DMSO-45min-3hr_Liu.bed	2.93971e-47	1204
1	30	cistrome_cistrome	33.8526	20.1505	37	1446	1361	1415	1446	1410	1128	4693	2883697	cistrome_cistrome LnCaP AR	LnCaP	prostate	AR	10nmR1881(16hr)	NA	Human_LnCaP_AR_10nmR1881-16hr_Chinnaiyan.bed	4.57898e-34	7635
1	1204	sheffield_dnase	21.7862	29.3744	20	1536	1086	1596	1596	1410	417	4710	2884408	Liver	NA	NA	NA	NA	NA	1066.bed	4.72242e-22	437
1	2834	sheffield_dnase	13.6625	39.5845	11	1613	891	1719	1719	1410	170	4719	2884655	Stem and Medullo specific	NA	NA	NA	NA	NA	801.bed	5.60676e-14	181
1	1175	sheffield_dnase	9.82254	54.1458	7	1670	729	1821	1821	1410	79	4723	2884746	Hematopoietic;Stem	NA	NA	NA	NA	NA	103.bed	3.58989e-10	86
1	1462	sheffield_dnase	9.78673	53.4717	7	1671	734	1821	1821	1410	80	4723	2884745	Epithelial;Primitive;Brain;Stem;Colon;Cervix;Liver;Fibroblast;Endothelial;Hemato	NA	NA	NA	NA	NA	1362.bed	3.89381e-10	87
1	1417	sheffield_dnase	8.7552	60.0721	6	1693	671	1868	1868	1410	61	4724	2884764	Epithelial;Fibroblast;Muscle;Brain;Primitive;Skin;Colon;Cervix;Liver;Endothelial	NA	NA	NA	NA	NA	1317.bed	4.08367e-09	67
1	1493	sheffield_dnase	6.39246	76.428	4	1745	512	1979	1979	1410	32	4726	2884793	Epithelial;Fibroblast;Brain;Cervix;Muscle;Primitive;Liver;Endothelial;Prostate;M	NA	NA	NA	NA	NA	1396.bed	8.83174e-07	36
1	1028	encode_tfbs	72.5849	5.88228	177	1244	1995	1022	1995	1420	18940	4553	2865885	ChIP MCF-7 ZNF217	MCF-7	NA	ZNF217	None	NA	wgEncodeAwgTfbsSydhMcf7Znf217UcdUniPk.narrowPeak	1.06079e-72	9933
1	856	encode_tfbs	85.996	4.53861	273	1196	2123	931	2123	1420	38416	4457	2846409	ChIP HeLa-S3 p300_(SC-584)	HeLa-S3	NA	p300_(SC-584)	None	NA	wgEncodeAwgTfbsSydhHelas3P300sc584sc584IggrabUniPk.narrowPeak	4.30283e-86	25854
1	2370	sheffield_dnase	16.2765	33.7085	14	1579	1000	1676	1676	1420	254	4716	2884571	Epithelial;Fibroblast;Muscle;Brain;Hematopoietic;Primitive;Skin;Stem;Endothelial	NA	NA	NA	NA	NA	247.bed	1.43116e-16	268
1	2022	sheffield_dnase	14.3492	35.7896	12	1599	964	1702	1702	1420	205	4718	2884620	Epithelial;Fibroblast;Muscle;Hematopoietic;Skin;Brain;Endothelial;Colon;Cervix;L	NA	NA	NA	NA	NA	2026.bed	1.17064e-14	217
1	2330	sheffield_dnase	13.4049	37.3596	11	1617	930	1719	1719	1420	180	4719	2884645	Stem;Muscle	NA	NA	NA	NA	NA	2419.bed	1.00729e-13	191
1	1200	sheffield_dnase	12.5227	39.9865	10	1626	886	1745	1745	1420	153	4720	2884672	Epithelial;Stem;Cervix;Mammary	NA	NA	NA	NA	NA	106.bed	7.53687e-13	163
1	2290	sheffield_dnase	10.6475	46.4971	8	1654	808	1798	1798	1420	105	4722	2884720	Fibroblast;Muscle;Hematopoietic;Primitive;Skin;Brain;Stem;Epithelial;Endothelial	NA	NA	NA	NA	NA	237.bed	5.47568e-11	113
1	2378	sheffield_dnase	10.5859	45.6321	8	1655	819	1798	1798	1420	107	4722	2884718	Epithelial;Primitive;Colon;Cervix;Liver;Endothelial;Hematopoietic;Prostate;Mamma	NA	NA	NA	NA	NA	2486.bed	6.30835e-11	115
1	63	cistrome_cistrome	85.2507	4.01446	312	1198	2181	905	2181	1430	49871	4418	2834954	cistrome_cistrome MCF-7 FoxA1	MCF-7	breast	FoxA1	E2(45min)	NA	Human_MCF-7_FoxA1_E2-45min_Brown.bed	2.38875e-85	16082
1	2000	sheffield_dnase	53.5369	8.57589	96	1319	1810	1155	1810	1430	6952	4634	2877873	Epithelial	NA	NA	NA	NA	NA	1990.bed	1.08613e-53	7043
1	2435	sheffield_dnase	50.2177	8.99183	87	1339	1782	1168	1782	1430	6000	4643	2878825	Stem	NA	NA	NA	NA	NA	304.bed	2.21709e-50	6086
1	2096	sheffield_dnase	25.9003	21.9623	27	1501	1296	1502	1502	1430	754	4703	2884071	Brain	NA	NA	NA	NA	NA	2123.bed	3.80293e-26	781
1	2580	sheffield_dnase	14.2073	34.7439	12	1600	982	1702	1702	1430	211	4718	2884614	Hematopoietic	NA	NA	NA	NA	NA	473.bed	1.61951e-14	223
1	2163	sheffield_dnase	14.1149	34.1205	12	1602	995	1702	1702	1430	215	4718	2884610	Hematopoietic	NA	NA	NA	NA	NA	2216.bed	2.00079e-14	227
1	2849	sheffield_dnase	11.5475	42.29	9	1643	864	1774	1774	1430	130	4721	2884695	Hematopoietic;Fibroblast;Brain;Muscle;Bone	NA	NA	NA	NA	NA	819.bed	6.99252e-12	139
1	2513	sheffield_dnase	9.51499	48.5264	7	1676	785	1821	1821	1430	88	4723	2884737	Epithelial;Fibroblast;Muscle;Brain;Primitive;Hematopoietic;Skin;Endothelial;Colo	NA	NA	NA	NA	NA	398.bed	7.23393e-10	95
1	724	encode_tfbs	61.3572	6.41705	138	1296	1957	1075	1957	1440	13447	4592	2871378	ChIP T-47D ERalpha_a	T-47D	NA	ERalpha_a	Genistein_100nM	NA	wgEncodeAwgTfbsHaibT47dEralphaaPcr2xGen1hUniPk.narrowPeak	1.69006e-61	10547
1	725	encode_tfbs	60.728	6.3916	137	1297	1959	1076	1959	1440	13400	4593	2871425	ChIP T-47D ERalpha_a	T-47D	NA	ERalpha_a	Estradiol_10nM	NA	wgEncodeAwgTfbsHaibT47dEralphaaV0416102Est10nm1hUniPk.narrowPeak	7.18215e-61	10505
1	2127	sheffield_dnase	36.5817	14.5768	47	1428	1545	1342	1545	1440	1985	4683	2882840	Hematopoietic	NA	NA	NA	NA	NA	217.bed	8.74894e-37	2032
1	1415	sheffield_dnase	10.3217	42.1208	8	1661	865	1798	1798	1440	116	4722	2884709	Complex tissue specific	NA	NA	NA	NA	NA	1315.bed	1.15193e-10	124
1	2626	sheffield_dnase	9.35714	45.9278	7	1679	816	1821	1821	1440	93	4723	2884732	Brain;Hematopoietic;Stem;Fibroblast;Muscle;Endothelial;Primitive;Liver	NA	NA	NA	NA	NA	537.bed	1.03721e-09	100
1	56	cistrome_cistrome	63.0005	5.59763	160	1286	2013	1041	2013	1450	17931	4570	2866894	cistrome_cistrome MCF-7 ESR1	MCF-7	breast	ESR1	Fulv	NA	Human_MCF-7_ESR1_Fulv_Stunnenberg.bed	3.89482e-63	7031
1	119	cistrome_cistrome	62.7557	5.42949	164	1289	2030	1037	2030	1450	18961	4566	2865864	cistrome_cistrome T47D PGR	T47D	breast	PGR	E2(45min)	NA	Human_T47D_PGR_E2-45min_Brown.bed	6.8207e-63	5404
1	209	cistrome_epigenome	48.0602	8.29108	88	1349	1827	1166	1827	1450	6582	4642	2878243	cistrome_epigenome VCaP H3K27me3	VCaP	prostate	H3K27me3	R1881(16hr)	NA	Human_VCaP_H3K27me3_R1881-16hr_Chinnaiyan.bed	3.15751e-48	4510
1	382	codex	27.981	18.0554	32	1479	1427	1451	1479	1450	1088	4698	2883737	Blast cells from human patient B with t(8;21) AML.	Acute Myeloid Leukemia	NA	RUNX1T1	NA	GSE29225	GSM850826_RUNX1T1.bed	3.23041e-28	1125
1	2266	sheffield_dnase	15.3791	28.8359	14	1585	1103	1676	1676	1450	297	4716	2884528	Prostate;Mammary	NA	NA	NA	NA	NA	2336.bed	1.11597e-15	311
1	2886	sheffield_dnase	13.6149	30.8273	12	1614	1046	1702	1702	1450	238	4718	2884587	Stem plus others, distal	NA	NA	NA	NA	NA	87.bed	6.24244e-14	250
1	2258	sheffield_dnase	12.091	35.9504	10	1631	961	1745	1745	1450	170	4720	2884655	Epithelial;Stem;Colon;Cervix;Liver;Endothelial;Prostate;Mammary;Skin	NA	NA	NA	NA	NA	2328.bed	2.02285e-12	180
1	2463	sheffield_dnase	11.9722	34.8863	10	1634	975	1745	1745	1450	175	4720	2884650	Epithelial;Fibroblast;Muscle;Brain;Hematopoietic;Primitive;Skin;Stem;Endothelial	NA	NA	NA	NA	NA	34.bed	2.65058e-12	185
1	2911	sheffield_dnase	10.1836	40.348	8	1663	882	1798	1798	1450	121	4722	2884704	Epithelial;Fibroblast;Muscle;Hematopoietic;Primitive;Skin;Brain;Stem;Endothelial	NA	NA	NA	NA	NA	90.bed	1.57704e-10	129
1	1835	sheffield_dnase	10.0771	39.1192	8	1665	899	1798	1798	1450	125	4722	2884700	Stem;Brain;Epithelial	NA	NA	NA	NA	NA	1768.bed	2.0082e-10	133
1	65	cistrome_cistrome	62.258	4.97894	177	1293	2078	1022	2078	1460	22347	4553	2862478	cistrome_cistrome MCF-7 FoxA1	MCF-7	breast	FoxA1	E2(45min)	NA	Human_MCF-7_FoxA1_No-treatment_Brown_2.bed	2.13581e-62	13464
1	2654	sheffield_dnase	51.8219	7.00174	108	1331	1914	1123	1914	1460	9597	4622	2875228	Weak tissue specific	NA	NA	NA	NA	NA	569.bed	5.56567e-52	9676
1	1904	sheffield_dnase	14.445	29.4462	13	1597	1083	1692	1692	1460	270	4717	2884555	Epithelial;Fibroblast;Muscle;Hematopoietic;Primitive;Skin;Brain;Endothelial;Colo	NA	NA	NA	NA	NA	186.bed	9.40834e-15	283
1	1147	sheffield_dnase	11.9025	34.3249	10	1635	988	1745	1745	1460	178	4720	2884647	Fibroblast;Brain;Primitive;Hematopoietic;Stem;Epithelial;Muscle;Liver;Endothelia	NA	NA	NA	NA	NA	1001.bed	3.10669e-12	188
1	2440	sheffield_dnase	11.9025	34.3249	10	1635	988	1745	1745	1460	178	4720	2884647	Hematopoietic;Stem	NA	NA	NA	NA	NA	314.bed	3.10669e-12	188
1	1334	sheffield_dnase	11.7666	33.2089	10	1638	1006	1745	1745	1460	184	4720	2884641	Primitive;Hematopoietic;Stem;Liver;Endothelial;Prostate;Brain;Muscle;Bone	NA	NA	NA	NA	NA	1219.bed	4.23419e-12	194
1	2757	sheffield_dnase	9.97385	37.8921	8	1667	919	1798	1798	1460	129	4722	2884696	Epithelial;Fibroblast;Muscle;Brain;Hematopoietic;Primitive;Skin;Stem;Endothelial	NA	NA	NA	NA	NA	700.bed	2.54184e-10	137
1	2250	sheffield_dnase	8.18718	47.5296	6	1704	796	1868	1868	1460	77	4724	2884748	Fibroblast;Muscle;Brain;Hematopoietic;Primitive;Skin;Stem;Epithelial;Endothelial	NA	NA	NA	NA	NA	232.bed	1.48511e-08	83
1	2754	sheffield_dnase	8.1556	46.9228	6	1706	801	1868	1868	1460	78	4724	2884747	Epithelial;Fibroblast;Muscle;Brain;Hematopoietic;Primitive;Skin;Stem;Endothelial	NA	NA	NA	NA	NA	697.bed	1.59591e-08	84
1	160	cistrome_epigenome	66.8316	2.56551	483	1270	2338	816	2338	1470	122447	4247	2762378	cistrome_epigenome LnCaP H3K36me3	LnCaP	prostate	H3K36me3	regular medium	NA	Human_LnCaP_H3K36me3_regular-medium_Chinnaiyan.bed	5.83977e-67	46112
1	2692	sheffield_dnase	65.0079	4.04234	233	1278	2179	966	2179	1470	36508	4497	2848317	K562 specific	NA	NA	NA	NA	NA	615.bed	3.86347e-65	36694
1	200	cistrome_epigenome	59.7702	2.13915	648	1300	2381	718	2381	1470	199283	4082	2685542	cistrome_epigenome NB4 cells H3K9me3	NB4 cells	hematopoietic stem cell	H3K9me3	No treatment	NA	Human_NB4-cells_H3K9me3_No-treatment_Stunnenberg.bed	6.48797e-60	107924
1	1244	sheffield_dnase	54.3363	5.40147	142	1318	2033	1070	2033	1470	16438	4588	2868387	Weak stem specific	NA	NA	NA	NA	NA	111.bed	1.73025e-54	16567
1	431	encode_segmentation	16.8699	1.29874	1676	1571	2474	364	2474	1470	856922	3054	2027903	Transcribed Segments	HeLa-S3	NA	NA	NA	ENCODE segmentation	Helas3_T.bed	3.68985e-17	1472755
1	2027	sheffield_dnase	11.6785	32.4766	10	1640	1017	1745	1745	1470	188	4720	2884637	Epithelial;Fibroblast;Brain;Hematopoietic;Stem;Muscle;Colon;Cervix;Liver;Endothe	NA	NA	NA	NA	NA	2031.bed	5.18081e-12	198
1	2219	sheffield_dnase	9.84922	36.4726	8	1669	952	1798	1798	1470	134	4722	2884691	Stem;Prostate;Mammary	NA	NA	NA	NA	NA	2280.bed	3.3787e-10	142
1	1327	sheffield_dnase	8.85063	38.5302	7	1689	911	1821	1821	1470	111	4723	2884714	Epithelial;Hematopoietic;Liver	NA	NA	NA	NA	NA	1212.bed	3.28824e-09	118
1	2670	sheffield_dnase	7.01566	49.9794	5	1728	770	1918	1918	1470	61	4725	2884764	Epithelial;Brain;Skin;Stem;Colon;Cervix;Liver;Fibroblast;Endothelial;Primitive;H	NA	NA	NA	NA	NA	592.bed	2.14257e-07	66
1	114	cistrome_cistrome	48.9598	5.71376	121	1346	2006	1103	2006	1480	13194	4609	2871631	cistrome_cistrome T47D ESR1	T47D	breast	ESR1	E2(45min)	NA	Human_T47D_ESR1_E2-45min_Liu.bed	3.99047e-49	5437
1	1403	sheffield_dnase	13.9735	26.9591	13	1605	1153	1692	1692	1480	295	4717	2884530	BE2_C	NA	NA	NA	NA	NA	1301.bed	2.76455e-14	308
1	2423	sheffield_dnase	11.3638	30.1072	10	1644	1062	1745	1745	1480	203	4720	2884622	Epithelial;Fibroblast;Brain;Hematopoietic;Skin;Stem;Endothelial;Muscle;Colon;Cer	NA	NA	NA	NA	NA	293.bed	1.06483e-11	213
1	2467	sheffield_dnase	8.74913	37.1805	7	1694	936	1821	1821	1480	115	4723	2884710	Epithelial;Fibroblast;Muscle;Brain;Hematopoietic;Primitive;Skin;Stem;Endothelial	NA	NA	NA	NA	NA	343.bed	4.1395e-09	122
1	58	cistrome_cistrome	52.6279	4.93694	150	1325	2083	1057	2083	1490	19009	4580	2865816	cistrome_cistrome MCF-7 ESR1	MCF-7	breast	ESR1	Tam(45min)	NA	Human_MCF-7_ESR1_Tam-45min_Hurtado.bed	8.75384e-53	19161
1	18	cistrome_cistrome	42.7429	7.05597	88	1379	1911	1166	1911	1490	7731	4642	2877094	cistrome_cistrome ECC-1 ESR1	ECC-1	uterus	ESR1	E2(45min)	NA	Human_ECC-1_ESR1_E2-45min_Liu.bed	6.34135e-43	5080
1	2081	sheffield_dnase	37.3272	8.80732	65	1416	1794	1251	1794	1490	4557	4665	2880268	Fibroblast	NA	NA	NA	NA	NA	2104.bed	1.58694e-37	4622
1	357	codex	35.6867	10.0109	57	1436	1733	1288	1733	1490	3511	4673	2881314	K562 erythrocytic leukaemia cells (ATCC CCL-243) were grown according to standar	Erythrocytic leukaemia cells	NA	WHSC1	NA	GSE32509	GSM831005_WHSC1.bed	6.81362e-36	2085
1	1301	sheffield_dnase	30.0437	12.3569	42	1467	1630	1380	1630	1490	2090	4688	2882735	Weak endothelial	NA	NA	NA	NA	NA	1179.bed	2.8564e-30	2132
1	2733	sheffield_dnase	17.6044	22.1277	18	1567	1293	1621	1621	1490	498	4712	2884327	Hematopoietic	NA	NA	NA	NA	NA	670.bed	6.84843e-18	516
1	2344	sheffield_dnase	11.2641	29.3848	10	1646	1085	1745	1745	1490	208	4720	2884617	Epithelial;Fibroblast;Muscle;Brain;Hematopoietic;Primitive;Skin;Stem;Endothelial	NA	NA	NA	NA	NA	2441.bed	1.33694e-11	218
1	1367	sheffield_dnase	10.4726	31.6047	9	1657	1036	1774	1774	1490	174	4721	2884651	Fibroblast;Muscle;Brain;Skin;Endothelial;Primitive;Prostate;Bone;Epithelial	NA	NA	NA	NA	NA	1254.bed	8.1753e-11	183
1	1338	sheffield_dnase	9.63609	34.1709	8	1674	993	1798	1798	1490	143	4722	2884682	Primitive;Epithelial;Skin	NA	NA	NA	NA	NA	1223.bed	5.48442e-10	151
1	2588	sheffield_dnase	9.63609	34.1709	8	1674	993	1798	1798	1490	143	4722	2884682	Epithelial;Fibroblast;Muscle;Hematopoietic;Skin;Brain;Endothelial;Colon;Cervix;P	NA	NA	NA	NA	NA	485.bed	5.48442e-10	151
1	779	encode_tfbs	23.656	16.6056	28	1519	1486	1493	1519	1500	1034	4702	2883791	ChIP GM12878 ZZZ3	GM12878	NA	ZZZ3	None	NA	wgEncodeAwgTfbsSydhGm12878Zzz3UniPk.narrowPeak	6.51424e-24	713
1	31	cistrome_cistrome	17.4298	21.6071	18	1568	1307	1621	1621	1500	510	4712	2884315	cistrome_cistrome LnCaP AR	LnCaP	prostate	AR	1nmR1881(16hr)	NA	Human_LnCaP_AR_1nmR1881-16hr_Chinnaiyan.bed	1.0211e-17	4936
1	1168	sheffield_dnase	12.8868	26.5947	12	1623	1167	1702	1702	1500	276	4718	2884549	Primitive;Hematopoietic;Stem;Liver;Endothelial;Prostate;Skin;Muscle;Bone;Fibrobl	NA	NA	NA	NA	NA	1023.bed	3.27536e-13	288
1	1623	sheffield_dnase	12.015	27.4536	11	1633	1141	1719	1719	1500	245	4719	2884580	Epithelial;Fibroblast;Brain;Hematopoietic;Stem;Endothelial;Muscle;Colon;Cervix;L	NA	NA	NA	NA	NA	153.bed	2.4055e-12	256
1	1159	sheffield_dnase	9.39306	31.7349	8	1678	1034	1798	1798	1500	154	4722	2884671	Epithelial;Liver	NA	NA	NA	NA	NA	1015.bed	9.55237e-10	162
1	2426	sheffield_dnase	7.6209	37.7781	6	1712	921	1868	1868	1500	97	4724	2884728	Epithelial;Fibroblast;Muscle;Brain;Hematopoietic;Primitive;Skin;Stem;Endothelial	NA	NA	NA	NA	NA	296.bed	5.40507e-08	103
1	1422	sheffield_dnase	7.5957	37.3905	6	1713	927	1868	1868	1500	98	4724	2884727	Fibroblast;Brain;Hematopoietic;Endothelial;Muscle;Bone;Epithelial	NA	NA	NA	NA	NA	1321.bed	5.72369e-08	104
1	1984	sheffield_dnase	32.6567	8.94825	56	1456	1787	1294	1787	1510	3858	4674	2880967	Epithelial	NA	NA	NA	NA	NA	1974.bed	7.11273e-33	3912
1	2577	sheffield_dnase	31.9993	9.4121	53	1457	1757	1306	1757	1510	3469	4677	2881356	Hematopoietic	NA	NA	NA	NA	NA	470.bed	3.21261e-32	3515
1	417	encode_segmentation	17.9438	1.34553	1242	1565	2467	499	2467	1510	603679	3488	2281146	Transcribed Segments	GM12878	NA	NA	NA	ENCODE segmentation	Gm12878_T.bed	3.14252e-18	621374
1	1160	sheffield_dnase	8.44192	33.3993	7	1697	1003	1821	1821	1510	128	4723	2884697	Epithelial;Fibroblast;Muscle;Brain;Endothelial;Liver	NA	NA	NA	NA	NA	1016.bed	8.33021e-09	135
1	2694	sheffield_dnase	8.39744	32.8725	7	1700	1010	1821	1821	1510	130	4723	2884695	Fibroblast;Muscle;Skin;Stem;Brain;Endothelial;Epithelial;Primitive	NA	NA	NA	NA	NA	62.bed	9.21113e-09	137
1	1919	sheffield_dnase	7.5216	36.2768	6	1717	957	1868	1868	1510	101	4724	2884724	Epithelial;Fibroblast;Muscle;Brain;Hematopoietic;Primitive;Skin;Endothelial;Colo	NA	NA	NA	NA	NA	188.bed	6.77585e-08	107
1	1205	sheffield_dnase	5.70565	49.7654	4	1774	774	1979	1979	1510	49	4726	2884776	Epithelial;Fibroblast;Brain;Hematopoietic;Primitive;Stem;Endothelial;Muscle;Colo	NA	NA	NA	NA	NA	1067.bed	4.18047e-06	53
1	64	cistrome_cistrome	50.0964	3.84113	189	1340	2204	1007	2204	1520	30924	4541	2853901	cistrome_cistrome MCF-7 FoxA1	MCF-7	breast	FoxA1	No treatment	NA	Human_MCF-7_FoxA1_No-treatment_Brown.bed	2.9298e-50	9849
1	221	cistrome_epigenome	49.5317	3.97617	179	1342	2192	1021	2192	1520	28257	4551	2856568	cistrome_epigenome metastatic prostate cancer tissue H3K27me3	metastatic prostate cancer tissue	prostate	H3K27me3	No treatment	NA	Human_metastatic-prostate-cancer-tissue_H3K27me3_No-treatment_Chinnaiyan.bed	1.0719e-49	15510
1	196	cistrome_epigenome	37.2899	6.56224	81	1417	1943	1191	1943	1520	7639	4649	2877186	cistrome_epigenome NB4 cells H3K27me3	NB4 cells	hematopoietic stem cell	H3K27me3	No treatment	NA	Human_NB4-cells_H3K27me3_No-treatment_Stunnenberg.bed	1.72845e-37	2918
1	1982	sheffield_dnase	35.9606	6.88777	75	1435	1922	1211	1922	1520	6731	4655	2878094	sheffield_dnase	NA	NA	NA	NA	NA	1970.bed	3.63221e-36	6794
1	294	codex	21.9833	15.3436	27	1535	1522	1502	1535	1520	1079	4703	2883746	Kasumi-1 (AML FAB M2) with t(8;21) translocation and mismatch siRNA derived from	Acute Myeloid Leukemia	NA	CEBPA	NA	GSE60131	GSM1501162_CEBPA.bed	3.00247e-22	612
1	1239	sheffield_dnase	14.6653	21.645	15	1594	1304	1659	1659	1520	424	4715	2884401	Brain	NA	NA	NA	NA	NA	1104.bed	5.69754e-15	439
1	2166	sheffield_dnase	11.713	25.6803	11	1639	1190	1719	1719	1520	262	4719	2884563	Fibroblast;Muscle;Hematopoietic;Endothelial;Epithelial;Skin;Brain	NA	NA	NA	NA	NA	2219.bed	4.7871e-12	273
1	2543	sheffield_dnase	10.8701	26.6995	10	1653	1162	1745	1745	1520	229	4720	2884596	Stem;Hematopoietic	NA	NA	NA	NA	NA	432.bed	3.2907e-11	239
1	2615	sheffield_dnase	27.8489	9.07784	47	1481	1778	1342	1778	1530	3185	4683	2881640	Hematopoietic	NA	NA	NA	NA	NA	521.bed	4.37479e-28	3229
1	311	codex	27.0499	9.9264	43	1491	1739	1367	1739	1530	2663	4687	2882162	CD34+ Umbilical Cord Blood (UCB) were differentiated into megakaryocytes for 10	Megakaryocyte	NA	TAL1	NA	GSE24674	GSM607953_TAL1.bed	2.73259e-27	1498
1	109	cistrome_cistrome	18.9228	16.8919	22	1553	1474	1569	1569	1530	798	4708	2884027	cistrome_cistrome NB4 cells RXR	NB4 cells	hematopoietic stem cell	RXR	ATRA(24hr)	NA	Human_NB4-cells_RXR_ATRA-24hr_Stunnenberg.bed	3.34391e-19	4498
1	1174	sheffield_dnase	18.6247	17.9648	21	1560	1432	1584	1584	1530	716	4709	2884109	Weak	NA	NA	NA	NA	NA	1029.bed	6.5912e-19	737
1	1559	sheffield_dnase	7.37973	34.2351	6	1720	991	1868	1868	1530	107	4724	2884718	Epithelial;Fibroblast;Brain;Hematopoietic;Primitive;Stem;Endothelial;Muscle;Colo	NA	NA	NA	NA	NA	1464.bed	9.35169e-08	113
1	1560	sheffield_dnase	7.26742	32.6912	6	1722	1013	1868	1868	1530	112	4724	2884713	Fibroblast;Muscle;Primitive;Brain;Epithelial;Endothelial;Cervix;Skin;Stem;Bone;L	NA	NA	NA	NA	NA	1465.bed	1.20801e-07	118
1	2311	sheffield_dnase	6.41164	37.2301	5	1743	933	1918	1918	1530	82	4725	2884743	Epithelial;Primitive;Brain;Stem;Colon;Cervix;Liver;Fibroblast;Endothelial;Hemato	NA	NA	NA	NA	NA	2399.bed	8.45938e-07	87
1	2412	sheffield_dnase	6.41164	37.2301	5	1743	933	1918	1918	1530	82	4725	2884743	Epithelial;Fibroblast;Muscle;Hematopoietic;Primitive;Skin;Brain;Stem;Endothelial	NA	NA	NA	NA	NA	28.bed	8.45938e-07	87
1	1838	sheffield_dnase	10.4462	24.0599	10	1658	1232	1745	1745	1540	254	4720	2884571	Epithelial	NA	NA	NA	NA	NA	1770.bed	8.67764e-11	264
1	2486	sheffield_dnase	8.93667	27.6193	8	1687	1134	1798	1798	1540	177	4722	2884648	Stem plus others	NA	NA	NA	NA	NA	37.bed	2.70455e-09	185
1	190	cistrome_epigenome	42.0239	3.28507	194	1382	2260	1002	2260	1550	37075	4536	2847750	cistrome_epigenome MCF-7 H3K9me3	MCF-7	breast	H3K9me3	E2(3hr)	NA	Human_MCF-7_H3K9me3_E2-3hr_Liu.bed	3.30877e-42	47408
1	16	cistrome_cistrome	41.0088	3.76978	157	1387	2213	1047	2213	1550	26036	4573	2858789	cistrome_cistrome Caco-2(proliferating) GATA6	Caco-2(proliferating)	intestine	GATA6	No treatment	NA	Human_Caco-2-proliferating_GATA6_No-treatment_Shivdasani.bed	3.40419e-41	24891
1	2644	sheffield_dnase	15.3168	18.1907	17	1588	1422	1636	1636	1550	572	4713	2884253	Stem;Colon;Mammary	NA	NA	NA	NA	NA	557.bed	1.28417e-15	589
1	1167	sheffield_dnase	13.3701	20.2843	14	1620	1355	1676	1676	1550	422	4716	2884403	Liver	NA	NA	NA	NA	NA	1022.bed	1.08949e-13	436
1	2288	sheffield_dnase	9.69244	25.5944	9	1673	1192	1774	1774	1550	215	4721	2884610	Stem;Ewing sarcoma	NA	NA	NA	NA	NA	2368.bed	4.82465e-10	224
1	2881	sheffield_dnase	8.80958	26.5732	8	1691	1168	1798	1798	1550	184	4722	2884641	Epithelial;Brain;Hematopoietic;Skin;Stem;Colon;Cervix;Fibroblast;Liver;Mammary;M	NA	NA	NA	NA	NA	865.bed	3.6086e-09	192
1	2595	sheffield_dnase	7.09773	30.5332	6	1724	1054	1868	1868	1550	120	4724	2884705	Epithelial;Fibroblast;Muscle;Brain;Hematopoietic;Skin;Stem;Endothelial;Colon;Cer	NA	NA	NA	NA	NA	494.bed	1.77692e-07	126
1	1675	sheffield_dnase	7.05707	30.0333	6	1725	1064	1868	1868	1550	122	4724	2884703	Fibroblast;Brain;Stem;Endothelial;Epithelial;Muscle	NA	NA	NA	NA	NA	159.bed	1.94914e-07	128
1	2930	sheffield_dnase	7.05707	30.0333	6	1725	1064	1868	1868	1550	122	4724	2884703	Muscle;Hematopoietic;Epithelial;Fibroblast;Cervix;Liver;Mammary;Brain	NA	NA	NA	NA	NA	920.bed	1.94914e-07	128
1	1883	sheffield_dnase	6.26703	34.6654	5	1749	983	1918	1918	1550	88	4725	2884737	Epithelial;Brain;Hematopoietic;Skin;Stem;Colon;Cervix;Liver;Fibroblast;Prostate;	NA	NA	NA	NA	NA	1828.bed	1.17592e-06	93
1	146	cistrome_cistrome	39.1147	3.70059	153	1402	2222	1055	2222	1560	25827	4577	2858998	cistrome_cistrome metastatic prostate cancer tissue PolII	metastatic prostate cancer tissue	prostate	PolII	No treatment	NA	Human_metastatic-prostate-cancer-tissue_PolII_No-treatment_Chinnaiyan.bed	2.62363e-39	13863
1	189	cistrome_epigenome	38.2149	3.54398	158	1409	2235	1045	2235	1560	27857	4572	2856968	cistrome_epigenome MCF-7 H3K9me3	MCF-7	breast	H3K9me3	DMSO(3hr)	NA	Human_MCF-7_H3K9me3_DMSO-3hr_Liu.bed	2.06778e-38	31814
1	51	cistrome_cistrome	37.1656	4.21143	124	1420	2161	1097	2161	1560	18324	4606	2866501	cistrome_cistrome MCF-7 ESR1	MCF-7	breast	ESR1	E2(45min)	NA	Human_MCF-7_ESR1_E2-45min_White.bed	2.29468e-37	6508
1	19	cistrome_cistrome	32.8318	5.34949	85	1454	2042	1175	2042	1560	9836	4645	2874989	cistrome_cistrome ECC-1 ESR1	ECC-1	uterus	ESR1	EtOH(45min)	NA	Human_ECC-1_ESR1_EtOH-45min_Liu.bed	4.75769e-33	8848
1	1779	sheffield_dnase	29.5022	5.8551	70	1469	2000	1226	2000	1560	7382	4660	2877443	Colon	NA	NA	NA	NA	NA	1705.bed	9.86601e-30	7442
1	1613	sheffield_dnase	27.2741	7.63492	52	1487	1877	1312	1877	1560	4194	4678	2880631	Muscle	NA	NA	NA	NA	NA	1520.bed	1.63588e-27	4246
1	1912	sheffield_dnase	26.2441	7.83721	49	1497	1861	1329	1861	1560	3848	4681	2880977	Complex tissue specific	NA	NA	NA	NA	NA	1872.bed	1.73355e-26	3895
1	131	cistrome_cistrome	24.7504	8.94462	42	1513	1788	1380	1788	1560	2887	4688	2881938	cistrome_cistrome VCaP AR	VCaP	prostate	AR	siERG	NA	Human_VCaP_AR_siERG_Chinnaiyan.bed	5.30326e-25	5586
1	452	encode_segmentation	13.4024	1.31841	979	1618	2470	589	2470	1560	476716	3751	2408109	Transcribed Segments	K562	NA	NA	NA	ENCODE segmentation	K562_T.bed	1.0127e-13	336262
1	1474	sheffield_dnase	11.6669	20.7271	12	1642	1345	1702	1702	1560	354	4718	2884471	Fibroblast	NA	NA	NA	NA	NA	1375.bed	5.31573e-12	366
1	2470	sheffield_dnase	10.2422	22.8898	10	1662	1274	1745	1745	1560	267	4720	2884558	Epithelial;Fibroblast;Muscle;Brain;Hematopoietic;Primitive;Skin;Stem;Endothelial	NA	NA	NA	NA	NA	346.bed	1.38067e-10	277
1	2269	sheffield_dnase	8.77417	26.2888	8	1692	1175	1798	1798	1560	186	4722	2884639	Epithelial;Brain;Stem;Colon;Cervix;Liver;Hematopoietic;Prostate;Mammary	NA	NA	NA	NA	NA	2341.bed	3.91219e-09	194
1	2791	sheffield_dnase	7.037	29.7896	6	1727	1076	1868	1868	1560	123	4724	2884702	Epithelial;Fibroblast;Brain;Hematopoietic;Primitive;Skin;Endothelial;Muscle;Colo	NA	NA	NA	NA	NA	746.bed	2.04061e-07	129
1	2387	sheffield_dnase	5.29569	38.7714	4	1791	905	1979	1979	1560	63	4726	2884762	Epithelial;Fibroblast;Muscle;Brain;Hematopoietic;Primitive;Skin;Stem;Endothelial	NA	NA	NA	NA	NA	2494.bed	1.05803e-05	67
1	210	cistrome_epigenome	36.1062	3.87015	133	1431	2202	1086	2202	1570	21406	4597	2863419	cistrome_epigenome VCaP H3K27me3	VCaP	prostate	H3K27me3	regular medium	NA	Human_VCaP_H3K27me3_regular-medium_Chinnaiyan.bed	2.60502e-36	14547
1	1025	encode_tfbs	37.0542	3.9571	133	1421	2195	1086	2195	1570	20939	4597	2863886	ChIP MCF-7 GATA3_(SC-269)	MCF-7	NA	GATA3_(SC-269)	None	NA	wgEncodeAwgTfbsSydhMcf7Gata3sc269UcdUniPk.narrowPeak	2.96248e-37	12077
1	2641	sheffield_dnase	6.95829	28.8535	6	1729	1101	1868	1868	1570	127	4724	2884698	Hematopoietic;Brain	NA	NA	NA	NA	NA	554.bed	2.43976e-07	133
1	2669	sheffield_dnase	6.08874	31.798	5	1757	1030	1918	1918	1570	96	4725	2884729	Epithelial;Hematopoietic;Fibroblast;Muscle;Liver;Endothelial;Primitive;Prostate;	NA	NA	NA	NA	NA	590.bed	1.75697e-06	101
1	1384	sheffield_dnase	5.21957	36.996	4	1794	942	1979	1979	1570	66	4726	2884759	Epithelial;Fibroblast;Muscle;Hematopoietic;Primitive;Skin;Brain;Stem;Endothelial	NA	NA	NA	NA	NA	127.bed	1.2568e-05	70
1	986	encode_tfbs	22.0218	9.00864	37	1534	1781	1415	1781	1580	2523	4693	2882302	ChIP K562 SETDB1	K562	NA	SETDB1	MNaseD	NA	wgEncodeAwgTfbsSydhK562Setdb1MnasedUcdUniPk.narrowPeak	2.75042e-22	2967
1	45	cistrome_cistrome	27.6225	5.3488	71	1483	2043	1223	2043	1580	8197	4659	2876628	cistrome_cistrome MCF-7 ESR1	MCF-7	breast	ESR1	E2(45min)	NA	Human_MCF-7_ESR1_E2-45min_Carroll.bed	7.35269e-28	2372
1	54	cistrome_cistrome	27.0593	5.85168	64	1490	2001	1259	2001	1580	6746	4666	2878079	cistrome_cistrome MCF-7 ESR1	MCF-7	breast	ESR1	EtOH(45min)	NA	Human_MCF-7_ESR1_EtOH-45min_Liu.bed	2.67569e-27	3305
1	2083	sheffield_dnase	20.5049	9.56177	33	1541	1752	1441	1752	1580	2118	4697	2882707	Muscle	NA	NA	NA	NA	NA	2107.bed	8.91475e-21	2151
1	2030	sheffield_dnase	19.6482	9.82683	31	1549	1743	1460	1743	1580	1935	4699	2882890	sheffield_dnase	NA	NA	NA	NA	NA	2034.bed	6.33927e-20	1964
1	1777	sheffield_dnase	14.9972	15.4739	18	1592	1519	1621	1621	1580	712	4712	2884113	Bone	NA	NA	NA	NA	NA	1702.bed	2.66527e-15	730
1	2334	sheffield_dnase	10.5299	19.7155	11	1656	1373	1719	1719	1580	341	4719	2884484	Prostate;Mammary;Epithelial	NA	NA	NA	NA	NA	2429.bed	7.1728e-11	352
1	2508	sheffield_dnase	9.94744	21.2967	10	1668	1318	1745	1745	1580	287	4720	2884538	Epithelial;Fibroblast;Muscle;Brain;Hematopoietic;Skin;Stem;Endothelial;Colon;Cer	NA	NA	NA	NA	NA	393.bed	2.70015e-10	297
1	1339	sheffield_dnase	8.43984	23.7232	8	1699	1242	1798	1798	1580	206	4722	2884619	Primitive;Epithelial;Skin	NA	NA	NA	NA	NA	1224.bed	8.3606e-09	214
1	1881	sheffield_dnase	8.39256	23.3827	8	1701	1255	1798	1798	1580	209	4722	2884616	Epithelial;Primitive;Brain;Colon;Cervix;Muscle;Mammary;Skin	NA	NA	NA	NA	NA	1825.bed	9.31161e-09	217
1	1916	sheffield_dnase	6.84478	27.5564	6	1732	1137	1868	1868	1580	133	4724	2884692	Epithelial;Brain;Hematopoietic;Skin;Stem;Colon;Cervix;Fibroblast;Endothelial;Liv	NA	NA	NA	NA	NA	1877.bed	3.15924e-07	139
1	1674	sheffield_dnase	5.14679	35.3898	4	1798	969	1979	1979	1580	69	4726	2884756	Complex tissue specific	NA	NA	NA	NA	NA	1589.bed	1.48097e-05	73
1	2531	sheffield_dnase	5.12322	34.846	4	1800	976	1979	1979	1580	70	4726	2884755	Fibroblast;Muscle;Hematopoietic;Primitive;Skin;Brain;Epithelial;Endothelial;Cerv	NA	NA	NA	NA	NA	42.bed	1.55979e-05	74
1	2589	sheffield_dnase	5.12322	34.846	4	1800	976	1979	1979	1580	70	4726	2884755	Fibroblast;Muscle;Brain;Hematopoietic;Primitive;Skin;Epithelial;Endothelial;Cerv	NA	NA	NA	NA	NA	487.bed	1.55979e-05	74
1	2608	sheffield_dnase	25.547	6.24115	57	1503	1967	1288	1967	1590	5627	4673	2879198	Weak lymphoblast specific	NA	NA	NA	NA	NA	509.bed	8.55543e-26	5677
1	2216	sheffield_dnase	19.5	9.70713	31	1551	1747	1460	1747	1590	1959	4699	2882866	Prostate and Breast Cancer	NA	NA	NA	NA	NA	2277.bed	8.90528e-20	1990
1	424	encode_segmentation	12.2538	1.33371	786	1629	2469	660	2469	1590	375027	3944	2509798	Transcribed Segments	H1hesc	NA	NA	NA	ENCODE segmentation	H1hesc_T.bed	1.39393e-12	324955
1	1297	sheffield_dnase	9.0362	21.4001	9	1684	1315	1774	1774	1590	257	4721	2884568	Primitive	NA	NA	NA	NA	NA	1173.bed	2.15651e-09	266
1	1994	sheffield_dnase	9.00775	21.2349	9	1685	1321	1774	1774	1590	259	4721	2884566	Epithelial;Fibroblast;Muscle;Brain;Hematopoietic;Skin;Stem;Endothelial;Colon;Cer	NA	NA	NA	NA	NA	1983.bed	2.30073e-09	268
1	1753	sheffield_dnase	8.99361	21.1532	9	1686	1324	1774	1774	1590	260	4721	2884565	Epithelial;Cervix;Liver	NA	NA	NA	NA	NA	1674.bed	2.37596e-09	269
1	1199	sheffield_dnase	7.56134	24.5704	7	1714	1221	1821	1821	1590	174	4723	2884651	Liver;Endothelial	NA	NA	NA	NA	NA	1059.bed	6.19261e-08	182
1	2194	sheffield_dnase	7.54492	24.43	7	1715	1223	1821	1821	1590	175	4723	2884650	Hematopoietic	NA	NA	NA	NA	NA	225.bed	6.42392e-08	182
1	2360	sheffield_dnase	7.54492	24.43	7	1715	1223	1821	1821	1590	175	4723	2884650	Liver;Epithelial	NA	NA	NA	NA	NA	2459.bed	6.42392e-08	182
1	1376	sheffield_dnase	7.4802	23.884	7	1718	1237	1821	1821	1590	179	4723	2884646	Epithelial;Brain;Hematopoietic;Stem;Fibroblast;Colon;Cervix;Liver;Endothelial;Pr	NA	NA	NA	NA	NA	1262.bed	7.43953e-08	186
1	1464	sheffield_dnase	6.71869	26.1848	6	1734	1177	1868	1868	1590	140	4724	2884685	Fibroblast;Muscle;Brain;Stem;Endothelial;Epithelial;Bone	NA	NA	NA	NA	NA	1364.bed	4.20806e-07	146
1	2381	sheffield_dnase	5.94449	29.6392	5	1762	1080	1918	1918	1590	103	4725	2884722	Epithelial;Hematopoietic;Primitive;Brain;Stem;Colon;Cervix;Liver;Prostate;Mammar	NA	NA	NA	NA	NA	2489.bed	2.43695e-06	108
1	2528	sheffield_dnase	30.8085	3.3011	139	1463	2259	1074	2259	1600	26218	4591	2858607	Weak PANC-1 specific	NA	NA	NA	NA	NA	416.bed	4.94541e-31	26317
1	34	cistrome_cistrome	30.2893	2.63808	196	1464	2333	1001	2333	1600	46509	4534	2838316	cistrome_cistrome LnCaP AR	LnCaP	prostate	AR	R1881(16hr)	NA	Human_LnCaP_AR_R1881-16hr_Chinnaiyan.bed	1.62958e-30	41243
1	235	codex	22.4708	7.5119	43	1529	1889	1367	1889	1600	3519	4687	2881306	Mobilised CD34+ cells isolated from the healthly peripheral blood.	Hematopoietic Stem and Progenitor Cells	NA	LYL1	NA	GSE45144	GSM1097882_LYL1.bed	9.83383e-23	1972
1	293	codex	16.7364	11.3205	24	1573	1678	1542	1678	1600	1299	4706	2883526	Kasumi-1 (AML FAB M2) with t(8;21) translocation and RUNX1/ETO siRNA derived fro	Acute Myeloid Leukemia	NA	EP300	NA	GSE60131	GSM1466007_EP300.bed	5.00322e-17	839
1	2809	sheffield_dnase	7.43262	23.4903	7	1719	1251	1821	1821	1600	182	4723	2884643	Hematopoietic	NA	NA	NA	NA	NA	765.bed	8.29165e-08	189
1	2882	sheffield_dnase	6.63246	25.2863	6	1736	1200	1868	1868	1600	145	4724	2884680	Epithelial;Hematopoietic;Fibroblast;Brain;Endothelial;Colon;Cervix;Muscle;Bone	NA	NA	NA	NA	NA	866.bed	5.12103e-07	151
1	1911	sheffield_dnase	4.17169	41.6026	3	1848	871	2070	2070	1600	44	4727	2884781	Epithelial;Hematopoietic;Primitive;Brain;Colon;Cervix;Liver;Fibroblast;Endotheli	NA	NA	NA	NA	NA	187.bed	0.00013354	47
1	44	cistrome_cistrome	27.897	3.19924	131	1480	2271	1091	2271	1610	25458	4599	2859367	cistrome_cistrome MCF-7 ESR1	MCF-7	breast	ESR1	E2(45min)	NA	Human_MCF-7_ESR1_E2-45min_Brown.bed	3.91775e-28	7218
1	2981	sheffield_dnase	23.6253	5.37592	60	1520	2037	1276	2037	1610	6879	4670	2877946	Weak complex tissue specific	NA	NA	NA	NA	NA	979.bed	6.98137e-24	6934
1	2132	sheffield_dnase	23.4112	5.41778	59	1521	2032	1281	2032	1610	6711	4671	2878114	Epithelial	NA	NA	NA	NA	NA	2175.bed	1.14052e-23	6766
1	2806	sheffield_dnase	5.79118	27.5096	5	1769	1139	1918	1918	1610	111	4725	2884714	Weak repressed hematopoeitic	NA	NA	NA	NA	NA	762.bed	3.44526e-06	116
1	2682	sheffield_dnase	4.925	30.9066	4	1808	1045	1979	1979	1610	79	4726	2884746	Endothelial;Epithelial;Primitive;Brain	NA	NA	NA	NA	NA	603.bed	2.44353e-05	83
1	723	encode_tfbs	21.3292	6.11665	48	1538	1980	1336	1980	1620	4827	4682	2879998	ChIP T-47D ERalpha_a	T-47D	NA	ERalpha_a	BPA_100nM	NA	wgEncodeAwgTfbsHaibT47dEraaV0416102Bpa1hUniPk.narrowPeak	1.34883e-21	3902
1	391	codex	16.8056	8.93797	28	1572	1790	1493	1790	1620	1921	4702	2882904	Proerythroblasts were derived from CD34+ adult bone marrow cells isolated from h	Erythroblast	NA	TAL1	NA	GSE36985	GSM908055_TAL1.bed	4.27234e-17	1137
1	129	cistrome_cistrome	16.1661	9.98309	25	1581	1736	1529	1736	1620	1535	4705	2883290	cistrome_cistrome VCaP AR	VCaP	prostate	AR	No treatment	NA	Human_VCaP_AR_No-treatment_Chinnaiyan.bed	1.84267e-16	2976
1	122	cistrome_cistrome	13.5466	12.6473	18	1616	1619	1621	1621	1620	871	4712	2883954	cistrome_cistrome UPR9 cells PML	UPR9 cells	hematopoietic stem cell	PML	No treatment	NA	Human_UPR9-cells_PML_No-treatment_Stunnenberg.bed	7.29341e-14	395
1	2563	sheffield_dnase	6.42164	23.1886	6	1742	1261	1868	1868	1620	158	4724	2884667	Repressed in Hematopoietic and Stem	NA	NA	NA	NA	NA	450.bed	8.27579e-07	164
1	1229	sheffield_dnase	5.68332	26.1053	5	1775	1178	1918	1918	1620	117	4725	2884708	Fibroblast;Muscle;Skin;Brain;Epithelial;Endothelial;Bone	NA	NA	NA	NA	NA	1093.bed	4.39789e-06	122
1	749	encode_tfbs	26.5564	3.56432	107	1494	2234	1127	2234	1620	18610	4623	2866215	ChIP GM12878 IKZF1_(IkN)_(UCLA)	GM12878	NA	IKZF1_(IkN)_(UCLA)	None	NA	wgEncodeAwgTfbsSydhGm12878Ikzf1iknuclaUniPk.narrowPeak	8.49133e-27	9047
1	2032	sheffield_dnase	24.5688	3.15359	117	1515	2276	1108	2276	1630	23016	4613	2861809	sheffield_dnase	NA	NA	NA	NA	NA	2037.bed	8.02571e-25	23100
1	2883	sheffield_dnase	16.7272	7.68296	31	1574	1870	1460	1870	1630	2475	4699	2882350	Hematopoietic	NA	NA	NA	NA	NA	867.bed	5.10841e-17	2506
1	2137	sheffield_dnase	9.15233	17.5108	10	1682	1451	1745	1745	1630	349	4720	2884476	Liver;Prostate	NA	NA	NA	NA	NA	2181.bed	1.65504e-09	359
1	2156	sheffield_dnase	9.04922	17.0702	10	1683	1464	1745	1745	1630	358	4720	2884467	Skin	NA	NA	NA	NA	NA	2205.bed	2.09363e-09	368
1	512	encode_tfbs	24.79	3.82377	91	1511	2207	1160	2207	1630	14724	4639	2870101	ChIP A549 GR	A549	NA	GR	DEX_5nM	NA	wgEncodeAwgTfbsHaibA549GrPcr1xDex5nmUniPk.narrowPeak	4.8466e-25	10279
1	1404	sheffield_dnase	7.10635	20.9604	7	1723	1336	1821	1821	1630	204	4723	2884621	BE2_C, SK-N-SH_RA, and Stem	NA	NA	NA	NA	NA	1302.bed	1.74329e-07	211
1	28	cistrome_cistrome	19.5581	5.51877	48	1550	2022	1336	2022	1640	5349	4682	2879476	cistrome_cistrome Ishikawa ESR1	Ishikawa	uterus	ESR1	E2(45min)	NA	Human_Ishikawa_ESR1_E2-45min_Liu.bed	7.7971e-20	3814
1	292	codex	12.2683	11.6226	17	1628	1664	1636	1664	1640	895	4713	2883930	Kasumi-1 (AML FAB M2) with t(8;21) translocation and mismatch siRNA derived from	Acute Myeloid Leukemia	NA	EP300	NA	GSE60131	GSM1466006_EP300.bed	1.34945e-12	581
1	2436	sheffield_dnase	10.8971	13.0877	14	1652	1601	1676	1676	1640	654	4716	2884171	sheffield_dnase	NA	NA	NA	NA	NA	309.bed	3.09369e-11	668
1	2913	sheffield_dnase	9.26608	14.8427	11	1680	1536	1719	1719	1640	453	4719	2884372	Brain	NA	NA	NA	NA	NA	902.bed	1.27764e-09	464
1	2762	sheffield_dnase	6.89093	19.4319	7	1730	1383	1821	1821	1640	220	4723	2884605	Hematopoietic;Brain	NA	NA	NA	NA	NA	706.bed	2.84383e-07	227
1	1412	sheffield_dnase	6.30049	22.074	6	1747	1294	1868	1868	1640	166	4724	2884659	Epithelial;Brain;Hematopoietic;Skin;Stem;Fibroblast;Muscle;Colon;Cervix;Liver;En	NA	NA	NA	NA	NA	1311.bed	1.0895e-06	172
1	2770	sheffield_dnase	6.28577	21.9419	6	1748	1297	1868	1868	1640	167	4724	2884658	Hematopoietic	NA	NA	NA	NA	NA	717.bed	1.12666e-06	173
1	2273	sheffield_dnase	6.24213	21.5548	6	1752	1309	1868	1868	1640	170	4724	2884655	Epithelial;Skin	NA	NA	NA	NA	NA	2348.bed	1.24306e-06	176
1	2428	sheffield_dnase	5.56432	24.617	5	1780	1219	1918	1918	1640	124	4725	2884701	Epithelial;Fibroblast;Muscle;Brain;Hematopoietic;Primitive;Skin;Stem;Endothelial	NA	NA	NA	NA	NA	299.bed	5.76193e-06	129
1	2471	sheffield_dnase	5.56432	24.617	5	1780	1219	1918	1918	1640	124	4725	2884701	Epithelial;Fibroblast;Muscle;Brain;Primitive;Hematopoietic;Skin;Stem;Endothelial	NA	NA	NA	NA	NA	347.bed	5.76193e-06	129
1	2574	sheffield_dnase	20.3545	4.38804	63	1544	2142	1266	2142	1650	8848	4667	2875977	sheffield_dnase	NA	NA	NA	NA	NA	466.bed	1.25746e-20	8903
1	2160	sheffield_dnase	18.888	4.79499	53	1555	2102	1306	2102	1650	6801	4677	2878024	Hematopoietic	NA	NA	NA	NA	NA	2211.bed	3.61598e-19	6852
1	1217	sheffield_dnase	18.7312	5.03928	50	1557	2070	1326	2070	1650	6104	4680	2878721	sheffield_dnase	NA	NA	NA	NA	NA	1079.bed	5.17168e-19	6152
1	124	cistrome_cistrome	13.972	8.95214	23	1606	1785	1552	1785	1650	1574	4707	2883251	cistrome_cistrome UPR9 cells RARA	UPR9 cells	hematopoietic stem cell	RARA	No treatment	NA	Human_UPR9-cells_RARA_No-treatment_Stunnenberg.bed	2.77329e-14	1818
1	2648	sheffield_dnase	10.3458	13.546	13	1660	1586	1692	1692	1650	587	4717	2884238	Weak HeLa specific	NA	NA	NA	NA	NA	560.bed	1.0912e-10	600
1	1615	sheffield_dnase	8.14402	16.7575	9	1707	1479	1774	1774	1650	328	4721	2884497	Fibroblast;Muscle;Bone	NA	NA	NA	NA	NA	1522.bed	1.63843e-08	337
1	2507	sheffield_dnase	6.76433	18.5947	7	1733	1407	1821	1821	1650	230	4723	2884595	Epithelial;Fibroblast;Muscle;Brain;Hematopoietic;Skin;Stem;Endothelial;Colon;Cer	NA	NA	NA	NA	NA	392.bed	3.79517e-07	237
1	2557	sheffield_dnase	5.49933	23.8477	5	1782	1238	1918	1918	1650	128	4725	2884697	Epithelial;Fibroblast;Muscle;Brain;Hematopoietic;Primitive;Skin;Stem;Endothelial	NA	NA	NA	NA	NA	445.bed	6.67562e-06	133
1	2833	sheffield_dnase	4.69314	26.8421	4	1824	1157	1979	1979	1650	91	4726	2884734	Epithelial;Fibroblast;Muscle;Hematopoietic;Primitive;Skin;Brain;Stem;Endothelial	NA	NA	NA	NA	NA	800.bed	4.12532e-05	95
1	2723	sheffield_dnase	19.6685	3.40031	83	1547	2245	1182	2245	1660	15074	4647	2869751	sheffield_dnase	NA	NA	NA	NA	NA	655.bed	6.05886e-20	15140
1	139	cistrome_cistrome	19.077	3.32166	83	1552	2256	1182	2256	1660	15429	4647	2869396	cistrome_cistrome abl AR	abl	prostate	AR	DHT(4hr)	NA	Human_abl_AR_DHT-4hr_Brown.bed	2.34866e-19	5312
1	29	cistrome_cistrome	18.1809	4.53095	54	1562	2124	1303	2124	1660	7334	4676	2877491	cistrome_cistrome Ishikawa ESR1	Ishikawa	uterus	ESR1	EtOH(45min)	NA	Human_Ishikawa_ESR1_EtOH-45min_Liu.bed	1.82618e-18	6120
1	1500	sheffield_dnase	16.5354	6.2563	36	1577	1966	1423	1966	1660	3532	4694	2881293	Brain	NA	NA	NA	NA	NA	1401.bed	7.93112e-17	3567
1	760	encode_tfbs	19.7627	4.04303	67	1546	2178	1242	2178	1660	10217	4663	2874608	ChIP GM12878 p300_(SC-584)	GM12878	NA	p300_(SC-584)	None	NA	wgEncodeAwgTfbsSydhGm12878P300bUniPk.narrowPeak	4.88152e-20	6189
1	1287	sheffield_dnase	5.43637	23.1255	5	1784	1264	1918	1918	1660	132	4725	2884693	Epithelial;Liver;Endothelial;Primitive	NA	NA	NA	NA	NA	1162.bed	7.70364e-06	137
1	1248	sheffield_dnase	5.40561	22.7816	5	1785	1277	1918	1918	1660	134	4725	2884691	Skin;Colon;Liver;Epithelial;Fibroblast	NA	NA	NA	NA	NA	1114.bed	8.26615e-06	139
1	219	cistrome_epigenome	16.4387	5.3658	41	1578	2038	1386	2038	1670	4694	4689	2880131	cistrome_epigenome VCaP H3K9me3	VCaP	prostate	H3K9me3	regular medium	NA	Human_VCaP_H3K9me3_regular-medium_Chinnaiyan.bed	9.89134e-17	5404
1	2041	sheffield_dnase	15.6295	2.00208	176	1584	2398	1025	2398	1670	54633	4554	2830192	DNase Weak CD14	NA	NA	NA	NA	NA	2055.bed	6.29508e-16	54749
1	3003	ucsc_features	12.8356	1.67222	249	1624	2440	953	2440	1670	92779	4481	2792046	UCSC Genomic superdups	NA	NA	NA	NA	NA	genomicSuperDups.bed	3.68157e-13	51599
1	2058	sheffield_dnase	7.70641	14.8623	9	1711	1535	1774	1774	1670	370	4721	2884455	Epithelial	NA	NA	NA	NA	NA	2076.bed	4.45074e-08	379
1	1648	sheffield_dnase	6.59632	17.5218	7	1737	1450	1821	1821	1670	244	4723	2884581	Hematopoietic	NA	NA	NA	NA	NA	1558.bed	5.56334e-07	251
1	2398	sheffield_dnase	5.9571	19.1794	6	1761	1391	1868	1868	1670	191	4724	2884634	Epithelial;Fibroblast;Muscle;Brain;Skin;Stem;Colon;Cervix;Liver;Mammary	NA	NA	NA	NA	NA	260.bed	2.36885e-06	197
1	1642	sheffield_dnase	4.57166	24.896	4	1829	1210	1979	1979	1670	98	4726	2884727	Fibroblast;Muscle;Brain;Stem;Epithelial;Endothelial;Skin;Bone	NA	NA	NA	NA	NA	155.bed	5.42011e-05	102
1	1908	sheffield_dnase	3.77087	30.0149	3	1872	1067	2070	2070	1670	61	4727	2884764	Fibroblast;Muscle;Hematopoietic;Primitive;Brain;Cervix;Epithelial;Endothelial;Sk	NA	NA	NA	NA	NA	1865.bed	0.000327868	64
1	907	encode_tfbs	15.322	4.964	41	1587	2080	1386	2080	1680	5073	4689	2879752	ChIP HepG2 TCF7L2	HepG2	NA	TCF7L2	None	NA	wgEncodeAwgTfbsSydhHepg2Tcf7l2UcdUniPk.narrowPeak	1.26996e-15	2742
1	1733	sheffield_dnase	16.2474	2.87388	87	1580	2304	1168	2304	1680	18687	4643	2866138	DNase Osteoblast specific	NA	NA	NA	NA	NA	1652.bed	1.52881e-16	18743
1	2161	sheffield_dnase	12.4518	7.99455	22	1627	1849	1569	1849	1680	1685	4708	2883140	Stem	NA	NA	NA	NA	NA	2212.bed	8.85729e-13	1707
1	2181	sheffield_dnase	10.0829	10.0943	15	1664	1729	1659	1729	1680	909	4715	2883916	Primitive;Prostate;Mammary;Epithelial	NA	NA	NA	NA	NA	2233.bed	1.98196e-10	924
1	1525	sheffield_dnase	5.84468	18.3225	6	1765	1416	1868	1868	1680	200	4724	2884625	Fibroblast;Muscle;Epithelial;Bone;Brain	NA	NA	NA	NA	NA	1427.bed	3.0568e-06	206
1	2352	sheffield_dnase	5.83251	18.2307	6	1766	1420	1868	1868	1680	201	4724	2884624	Epithelial;Primitive;Brain;Stem;Colon;Cervix;Liver;Endothelial;Muscle;Hematopoie	NA	NA	NA	NA	NA	2450.bed	3.14032e-06	207
1	1454	sheffield_dnase	16.0701	3.00736	80	1582	2285	1195	2285	1690	16409	4650	2868416	Liver	NA	NA	NA	NA	NA	1355.bed	2.29449e-16	16486
1	2961	sheffield_dnase	7.35326	13.4821	9	1721	1587	1774	1774	1690	408	4721	2884417	Weak complex tissue specific	NA	NA	NA	NA	NA	957.bed	9.93554e-08	417
1	2305	sheffield_dnase	5.79637	17.9611	6	1768	1433	1868	1868	1690	204	4724	2884621	Epithelial;Colon;Cervix;Liver;Endothelial;Prostate;Mammary	NA	NA	NA	NA	NA	2391.bed	3.40555e-06	210
1	2066	sheffield_dnase	5.21639	20.7685	5	1795	1343	1918	1918	1690	147	4725	2884678	Epithelial;Hematopoietic;Stem;Colon;Liver;Prostate;Mammary;Skin	NA	NA	NA	NA	NA	2083.bed	1.26559e-05	152
1	2189	sheffield_dnase	5.17515	20.3432	5	1796	1352	1918	1918	1690	150	4725	2884675	Brain;Stem;Colon;Epithelial;Skin;Liver	NA	NA	NA	NA	NA	2242.bed	1.38974e-05	155
1	1670	sheffield_dnase	5.16159	20.21	5	1797	1359	1918	1918	1690	151	4725	2884674	Epithelial;Fibroblast;Muscle;Hematopoietic;Skin;Brain;Endothelial;Colon;Cervix;B	NA	NA	NA	NA	NA	1584.bed	1.43233e-05	156
1	2090	sheffield_dnase	4.44311	23.0339	4	1833	1267	1979	1979	1690	106	4726	2884719	Hematopoietic;Endothelial;Primitive	NA	NA	NA	NA	NA	2115.bed	7.22888e-05	110
1	864	encode_tfbs	12.0567	7.18766	23	1632	1906	1552	1906	1700	1960	4707	2882865	ChIP HeLa-S3 SPT20	HeLa-S3	NA	SPT20	None	NA	wgEncodeAwgTfbsSydhHelas3Spt20UniPk.narrowPeak	2.18729e-12	4088
1	962	encode_tfbs	14.1815	4.57748	41	1601	2119	1386	2119	1700	5500	4689	2879325	ChIP K562 KAP1	K562	NA	KAP1	None	NA	wgEncodeAwgTfbsSydhK562Kap1UcdUniPk.narrowPeak	1.71788e-14	5489
1	2799	sheffield_dnase	14.5087	2.82967	79	1596	2310	1202	2310	1700	17213	4651	2867612	Brain	NA	NA	NA	NA	NA	756.bed	8.13983e-15	17285
1	144	cistrome_cistrome	14.0584	4.7604	39	1603	2105	1401	2105	1700	5029	4691	2879796	cistrome_cistrome metastatic prostate cancer tissue AR	metastatic prostate cancer tissue	prostate	AR	No treatment	NA	Human_metastatic-prostate-cancer-tissue_AR_No-treatment_Chinnaiyan.bed	2.27753e-14	7723
1	1324	sheffield_dnase	13.9347	4.97053	37	1608	2079	1415	2079	1700	4569	4693	2880256	sheffield_dnase	NA	NA	NA	NA	NA	1208.bed	3.01902e-14	4604
1	2039	sheffield_dnase	13.833	2.4159	100	1610	2353	1146	2353	1700	25563	4630	2859262	Fibrobl specific	NA	NA	NA	NA	NA	2052.bed	3.80727e-14	25640
1	2983	sheffield_dnase	12.2264	6.28182	26	1630	1964	1519	1964	1700	2536	4704	2882289	sheffield_dnase	NA	NA	NA	NA	NA	982.bed	1.48364e-12	2560
1	2106	sheffield_dnase	8.43997	10.6022	12	1698	1707	1702	1707	1700	692	4718	2884133	Mammary	NA	NA	NA	NA	NA	2139.bed	8.3606e-09	704
1	1215	sheffield_dnase	6.25739	15.5462	7	1750	1515	1821	1821	1700	275	4723	2884550	Brain;Stem;Colon;Endothelial;Liver	NA	NA	NA	NA	NA	1077.bed	1.20144e-06	282
1	2792	sheffield_dnase	6.25739	15.5462	7	1750	1515	1821	1821	1700	275	4723	2884550	Epithelial;Fibroblast;Muscle;Brain;Hematopoietic;Primitive;Skin;Stem;Endothelial	NA	NA	NA	NA	NA	747.bed	1.20144e-06	282
1	2592	sheffield_dnase	6.13677	14.8967	7	1755	1533	1821	1821	1700	287	4723	2884538	Epithelial;Fibroblast;Muscle;Brain;Hematopoietic;Skin;Stem;Endothelial;Colon;Cer	NA	NA	NA	NA	NA	491.bed	1.57696e-06	294
1	1720	sheffield_dnase	5.73735	17.5303	6	1771	1449	1868	1868	1700	209	4724	2884616	Fibroblast;Muscle;Skin	NA	NA	NA	NA	NA	1639.bed	3.89167e-06	215
1	2182	sheffield_dnase	5.71415	17.364	6	1773	1455	1868	1868	1700	211	4724	2884614	Epithelial;Stem;Colon;Cervix;Liver;Prostate;Mammary	NA	NA	NA	NA	NA	2234.bed	4.10233e-06	217
1	2165	sheffield_dnase	5.66842	17.0407	6	1776	1466	1868	1868	1700	215	4724	2884610	Hematopoietic	NA	NA	NA	NA	NA	2218.bed	4.5498e-06	221
1	1704	sheffield_dnase	5.65713	16.9618	6	1777	1470	1868	1868	1700	216	4724	2884609	Stem;Endothelial;Primitive	NA	NA	NA	NA	NA	162.bed	4.66803e-06	222
1	2427	sheffield_dnase	5.08212	19.4418	5	1803	1382	1918	1918	1700	157	4725	2884668	Epithelial;Fibroblast;Muscle;Brain;Hematopoietic;Primitive;Skin;Stem;Endothelial	NA	NA	NA	NA	NA	298.bed	1.71109e-05	162
1	93	cistrome_cistrome	11.8095	5.75675	27	1637	2005	1502	2005	1710	2874	4703	2881951	cistrome_cistrome MCF-7 c-Fos	MCF-7	breast	c-Fos	DMSO(45min-3hr)	NA	Human_MCF-7_c-Fos_DMSO-45min-3hr_Liu.bed	3.83938e-12	1021
1	211	cistrome_epigenome	8.15858	1.52501	217	1705	2454	985	2454	1710	88176	4513	2796649	cistrome_epigenome VCaP H3K36me3	VCaP	prostate	H3K36me3	regular medium	NA	Human_VCaP_H3K36me3_regular-medium_Chinnaiyan.bed	1.58562e-08	50257
1	1980	sheffield_dnase	6.02133	14.3	7	1759	1551	1821	1821	1710	299	4723	2884526	Stem;Epithelial	NA	NA	NA	NA	NA	1968.bed	2.0476e-06	306
1	1738	sheffield_dnase	5.97465	14.0655	7	1760	1561	1821	1821	1710	304	4723	2884521	Epithelial;Brain;Stem;Colon;Cervix;Liver;Mammary	NA	NA	NA	NA	NA	1658.bed	2.27585e-06	311
1	2495	sheffield_dnase	5.6347	16.8142	6	1778	1477	1868	1868	1710	218	4724	2884607	Hematopoietic;Liver	NA	NA	NA	NA	NA	380.bed	4.91196e-06	224
1	2967	sheffield_dnase	5.01824	18.8321	5	1806	1400	1918	1918	1710	162	4725	2884663	Liver;Hematopoietic	NA	NA	NA	NA	NA	966.bed	1.97748e-05	167
1	1505	sheffield_dnase	4.98088	18.5057	5	1807	1411	1918	1918	1710	165	4725	2884660	Hematopoietic	NA	NA	NA	NA	NA	1406.bed	2.1522e-05	170
1	2179	sheffield_dnase	4.32404	21.4202	4	1838	1313	1979	1979	1710	114	4726	2884711	Fibroblast;Muscle;Prostate	NA	NA	NA	NA	NA	2231.bed	9.46201e-05	118
1	2492	sheffield_dnase	4.32404	21.4202	4	1838	1313	1979	1979	1710	114	4726	2884711	Fibroblast;Muscle;Hematopoietic;Skin;Brain;Epithelial;Endothelial;Bone	NA	NA	NA	NA	NA	375.bed	9.46201e-05	118
1	2737	sheffield_dnase	13.3705	3.7718	48	1619	2212	1336	2212	1720	7820	4682	2877005	Weak CD14 specific	NA	NA	NA	NA	NA	675.bed	1.08904e-13	7868
1	2264	sheffield_dnase	5.92878	13.8387	7	1763	1574	1821	1821	1720	309	4723	2884516	Fibroblast;Muscle;Brain;Skin;Epithelial;Cervix;Liver;Endothelial;Prostate;Bone	NA	NA	NA	NA	NA	2333.bed	2.52579e-06	316
1	2230	sheffield_dnase	4.92013	17.9575	5	1809	1434	1918	1918	1720	170	4725	2884655	Fibroblast;Primitive;Brain;Epithelial;Colon;Cervix;Muscle;Skin;Bone;Liver	NA	NA	NA	NA	NA	2294.bed	2.4694e-05	175
1	2591	sheffield_dnase	4.92013	17.9575	5	1809	1434	1918	1918	1720	170	4725	2884655	Epithelial;Fibroblast;Muscle;Brain;Hematopoietic;Skin;Stem;Endothelial;Colon;Cer	NA	NA	NA	NA	NA	489.bed	2.4694e-05	175
1	1882	sheffield_dnase	4.9082	17.8521	5	1811	1439	1918	1918	1720	171	4725	2884654	Epithelial;Fibroblast;Brain;Endothelial;Colon;Cervix;Hematopoietic;Muscle;Skin;L	NA	NA	NA	NA	NA	1826.bed	2.5373e-05	176
1	2476	sheffield_dnase	4.2956	21.051	4	1841	1330	1979	1979	1720	116	4726	2884709	Hematopoietic;Stem	NA	NA	NA	NA	NA	352.bed	0.00010095	120
1	1397	sheffield_dnase	4.26765	20.6936	4	1843	1346	1979	1979	1720	118	4726	2884707	Fibroblast;Muscle;Brain;Primitive;Stem;Epithelial;Endothelial;Skin;Bone	NA	NA	NA	NA	NA	1295.bed	0.000107354	122
1	2783	sheffield_dnase	4.26765	20.6936	4	1843	1346	1979	1979	1720	118	4726	2884707	Epithelial;Hematopoietic;Skin;Brain;Endothelial;Fibroblast;Colon;Cervix;Muscle	NA	NA	NA	NA	NA	731.bed	0.000107354	122
1	2257	sheffield_dnase	11.6731	4.48243	34	1641	2130	1431	2130	1730	4652	4696	2880173	sheffield_dnase	NA	NA	NA	NA	NA	2327.bed	5.24301e-12	4681
1	2485	sheffield_dnase	11.3598	5.09227	29	1645	2062	1479	2062	1730	3490	4701	2881335	Hematopoietic	NA	NA	NA	NA	NA	369.bed	1.07429e-11	3517
1	2375	sheffield_dnase	8.87323	8.18993	15	1688	1836	1659	1836	1730	1120	4715	2883705	Prostate	NA	NA	NA	NA	NA	2483.bed	3.12394e-09	1135
1	2549	sheffield_dnase	5.40124	15.2657	6	1786	1523	1868	1868	1730	240	4724	2884585	Epithelial;Fibroblast;Muscle;Brain;Hematopoietic;Skin;Stem;Endothelial;Colon;Cer	NA	NA	NA	NA	NA	438.bed	8.34385e-06	246
1	2384	sheffield_dnase	4.81529	17.0532	5	1814	1465	1918	1918	1730	179	4725	2884646	Epithelial;Fibroblast;Muscle;Brain;Hematopoietic;Skin;Stem;Endothelial;Colon;Cer	NA	NA	NA	NA	NA	2491.bed	3.13295e-05	184
1	1917	sheffield_dnase	4.80398	16.9585	5	1815	1471	1918	1918	1730	180	4725	2884645	Epithelial;Colon;Cervix;Mammary;Skin	NA	NA	NA	NA	NA	1878.bed	3.21453e-05	185
1	444	encode_segmentation	6.55743e-15	0.798123	2765	2587	2530	66	2587	1730	1840761	1965	1044064	Repressed Segments	Huvec	NA	NA	NA	ENCODE segmentation	Huvec_R.bed	1	1593561
1	3000	ucsc_features	0	0.349334	2907	2588	2566	48	2588	1730	2366427	1823	518398	UCSC coriellDelDup table	NA	NA	NA	NA	NA	coriellDelDup.bed	1	957
1	3012	ucsc_features	11.1584	4.82606	30	1647	2097	1471	2097	1740	3811	4700	2881014	UCSC Vista enhancers	NA	NA	NA	NA	NA	vistaEnhancers.bed	1.70172e-11	1339
1	172	cistrome_epigenome	10.9779	4.59367	31	1650	2118	1460	2118	1740	4137	4699	2880688	cistrome_epigenome LnCaP H3K9me3	LnCaP	prostate	H3K9me3	R1881(16hr)	NA	Human_LnCaP_H3K9me3_R1881-16hr_Chinnaiyan.bed	2.57324e-11	4675
1	1426	sheffield_dnase	8.58004	7.78104	15	1696	1862	1659	1862	1740	1179	4715	2883646	Primitive	NA	NA	NA	NA	NA	1326.bed	6.08419e-09	1194
1	1552	sheffield_dnase	6.07714	11.4173	8	1758	1673	1798	1798	1740	428	4722	2884397	BE2_C and Stem	NA	NA	NA	NA	NA	1453.bed	1.80388e-06	436
1	2918	sheffield_dnase	5.62001	12.3913	7	1779	1629	1821	1821	1740	345	4723	2884480	Liver	NA	NA	NA	NA	NA	909.bed	5.07563e-06	352
1	2207	sheffield_dnase	4.74838	16.4996	5	1821	1489	1918	1918	1740	185	4725	2884640	Hematopoietic	NA	NA	NA	NA	NA	2267.bed	3.64241e-05	190
1	1362	sheffield_dnase	4.73745	16.4032	5	1822	1492	1918	1918	1740	186	4725	2884639	Hematopoietic	NA	NA	NA	NA	NA	125.bed	3.734e-05	191
1	2433	sheffield_dnase	4.13479	19.0688	4	1849	1394	1979	1979	1740	128	4726	2884697	Stem;Epithelial;Mammary;Skin	NA	NA	NA	NA	NA	302.bed	0.000145094	132
1	2474	sheffield_dnase	3.45293	23.1745	3	1890	1262	2070	2070	1740	79	4727	2884746	Epithelial;Fibroblast;Muscle;Brain;Hematopoietic;Primitive;Skin;Stem;Endothelial	NA	NA	NA	NA	NA	350.bed	0.000672647	82
1	416	encode_segmentation	0	0.665755	2722	2588	2543	75	2588	1740	1934652	2008	950173	Repressed Segments	GM12878	NA	NA	NA	ENCODE segmentation	Gm12878_R.bed	1	719258
1	430	encode_segmentation	0	0.669247	2572	2588	2541	92	2588	1740	1847474	2158	1037351	Repressed Segments	HeLa-S3	NA	NA	NA	ENCODE segmentation	Helas3_R.bed	1	1594290
1	2089	sheffield_dnase	11.1079	2.95928	55	1649	2289	1299	2289	1750	11423	4675	2873402	Stem and Jurkat	NA	NA	NA	NA	NA	2114.bed	1.9094e-11	11474
1	115	cistrome_cistrome	10.928	4.31375	33	1651	2149	1441	2149	1750	4691	4697	2880134	cistrome_cistrome T47D ESR1	T47D	breast	ESR1	EtOH(45min)	NA	Human_T47D_ESR1_EtOH-45min_Liu.bed	2.88574e-11	3060
1	53	cistrome_cistrome	9.49353	6.19803	20	1677	1970	1596	1970	1750	1975	4710	2882850	cistrome_cistrome MCF-7 ESR1	MCF-7	breast	ESR1	E2(6hr)	NA	Human_MCF-7_ESR1_E2-6hr_Jin.bed	7.58857e-10	1750
1	2430	sheffield_dnase	6.65183	9.34308	10	1735	1763	1745	1763	1750	654	4720	2884171	Complex tissue specific distal sites	NA	NA	NA	NA	NA	30.bed	4.89948e-07	664
1	2838	sheffield_dnase	5.46292	11.7122	7	1783	1658	1821	1821	1750	365	4723	2884460	Epithelial;Brain;Colon;Cervix;Liver;Hematopoietic;Mammary	NA	NA	NA	NA	NA	808.bed	7.25176e-06	372
1	2490	sheffield_dnase	4.69432	16.06	5	1823	1499	1918	1918	1750	190	4725	2884635	Hematopoietic;Fibroblast;Brain;Muscle	NA	NA	NA	NA	NA	373.bed	4.11549e-05	195
1	1616	sheffield_dnase	4.68368	15.9883	5	1825	1504	1918	1918	1750	191	4725	2884634	Fibroblast;Brain;Muscle;Bone	NA	NA	NA	NA	NA	1523.bed	4.21324e-05	196
1	2681	sheffield_dnase	3.40713	22.3296	3	1901	1292	2070	2070	1750	82	4727	2884743	Epithelial;Fibroblast;Brain;Hematopoietic;Primitive;Stem;Colon;Cervix;Liver;Endo	NA	NA	NA	NA	NA	602.bed	0.000743032	85
1	437	encode_segmentation	0	0.539871	2444	2588	2551	111	2588	1750	1916838	2286	967987	Repressed Segments	Hepg2	NA	NA	NA	ENCODE segmentation	Hepg2_R.bed	1	346815
1	1457	sheffield_dnase	8.85025	5.67207	20	1690	2009	1596	2009	1760	2158	4710	2882667	Hematopoietic	NA	NA	NA	NA	NA	1358.bed	3.28986e-09	2178
1	2872	sheffield_dnase	6.84834	8.49901	11	1731	1816	1719	1816	1760	791	4719	2884034	Epithelial;Brain	NA	NA	NA	NA	NA	852.bed	3.13458e-07	802
1	2064	sheffield_dnase	4.03594	17.9539	4	1855	1436	1979	1979	1760	136	4726	2884689	Stem;Endothelial;Primitive	NA	NA	NA	NA	NA	2081.bed	0.000180694	140
1	1180	sheffield_dnase	4.01216	17.6929	4	1859	1444	1979	1979	1760	138	4726	2884687	Fibroblast;Muscle;Skin;Brain;Epithelial;Endothelial;Cervix;Primitive;Bone	NA	NA	NA	NA	NA	1038.bed	0.000190554	142
1	1416	sheffield_dnase	3.39224	22.0607	3	1904	1295	2070	2070	1760	83	4727	2884742	Fibroblast;Muscle;Brain;Primitive;Skin;Epithelial;Endothelial;Stem;Prostate;Bone	NA	NA	NA	NA	NA	1316.bed	0.000766777	86
1	2727	sheffield_dnase	9.73511	3.39267	39	1672	2246	1401	2246	1770	7052	4691	2877773	sheffield_dnase	NA	NA	NA	NA	NA	660.bed	4.37835e-10	7075
1	315	codex	9.2313	2.73592	51	1681	2320	1322	2320	1770	11447	4679	2873378	Adult chronic myeloid leukaemia (at blast crisis) cell line carrying t(9;22) tra	Leukaemia cell	NA	GATA1	NA	GSE24779	GSM610335_GATA1.bed	1.38257e-09	7135
1	67	cistrome_cistrome	8.24224	2.08554	78	1703	2389	1204	2389	1770	23008	4652	2861817	cistrome_cistrome MCF-7 GATA3	MCF-7	breast	GATA3	No treatment	NA	Human_MCF-7_GATA3_No-treatment_White.bed	1.31076e-08	8885
1	2085	sheffield_dnase	6.52551	7.87182	11	1741	1860	1719	1860	1770	854	4719	2883971	Epithelial;Brain;Skin;Stem;Colon;Cervix;Fibroblast;Endothelial;Liver;Hematopoiet	NA	NA	NA	NA	NA	211.bed	6.52958e-07	865
1	2611	sheffield_dnase	5.25079	10.8518	7	1793	1692	1821	1821	1770	394	4723	2884431	Hematopoietic	NA	NA	NA	NA	NA	514.bed	1.17126e-05	401
1	1958	sheffield_dnase	4.46334	14.3326	5	1831	1549	1918	1918	1770	213	4725	2884612	Epithelial;Brain;Colon;Cervix;Skin	NA	NA	NA	NA	NA	1930.bed	6.91149e-05	218
1	1756	sheffield_dnase	4.40736	13.9411	5	1834	1570	1918	1918	1770	219	4725	2884606	Epithelial;Fibroblast;Muscle;Primitive;Brain;Colon;Cervix;Mammary;Skin;Bone	NA	NA	NA	NA	NA	1679.bed	7.84135e-05	224
1	1202	sheffield_dnase	3.97715	17.316	4	1860	1457	1979	1979	1770	141	4726	2884684	Epithelial;Liver	NA	NA	NA	NA	NA	1064.bed	0.000206149	145
1	1920	sheffield_dnase	3.92047	16.717	4	1863	1481	1979	1979	1770	146	4726	2884679	Epithelial;Brain;Stem;Colon;Cervix;Muscle;Skin;Fibroblast;Liver	NA	NA	NA	NA	NA	1880.bed	0.000233919	150
1	2313	sheffield_dnase	3.92047	16.717	4	1863	1481	1979	1979	1770	146	4726	2884679	Epithelial;Fibroblast;Muscle;Brain;Hematopoietic;Skin;Stem;Endothelial;Colon;Cer	NA	NA	NA	NA	NA	240.bed	0.000233919	150
1	2604	sheffield_dnase	3.92047	16.717	4	1863	1481	1979	1979	1770	146	4726	2884679	Epithelial;Brain;Hematopoietic;Stem;Colon;Cervix;Endothelial;Liver;Mammary	NA	NA	NA	NA	NA	503.bed	0.000233919	150
1	465	encode_tfbs	8.7433	5.04536	22	1695	2067	1569	2067	1780	2669	4708	2882156	ChIP HeLa-S3 EZH2_(39875)	HeLa-S3	NA	EZH2_(39875)	None	NA	wgEncodeAwgTfbsBroadHelas3Ezh239875UniPk.narrowPeak	4.19391e-09	1818
1	1604	sheffield_dnase	4.75444	11.6674	6	1820	1662	1868	1868	1780	314	4724	2884511	Brain;Endothelial;Fibroblast;Muscle;Epithelial	NA	NA	NA	NA	NA	1511.bed	3.59316e-05	320
1	2385	sheffield_dnase	3.27928	20.1139	3	1908	1363	2070	2070	1780	91	4727	2884734	Epithelial;Colon;Cervix;Liver;Prostate;Mammary;Skin	NA	NA	NA	NA	NA	2492.bed	0.000988363	94
1	423	encode_segmentation	0	0.408401	2121	2588	2559	200	2588	1780	1920184	2609	964641	Repressed Segments	H1hesc	NA	NA	NA	ENCODE segmentation	H1hesc_R.bed	1	543759
1	2979	sheffield_dnase	7.98557	5.02304	20	1708	2072	1596	2072	1790	2437	4710	2882388	HA-sp specific	NA	NA	NA	NA	NA	977.bed	2.35354e-08	2457
1	192	cistrome_epigenome	7.96669	2.44737	53	1709	2351	1306	2351	1790	13296	4677	2871529	cistrome_epigenome MCF-7 H3R17me2	MCF-7	breast	H3R17me2	No treatment	NA	Human_MCF-7_H3R17me2_No-treatment_Brown.bed	2.45722e-08	4242
1	2867	sheffield_dnase	4.65771	11.2035	6	1826	1682	1868	1868	1790	327	4724	2884498	Epithelial;Fibroblast;Muscle;Hematopoietic;Primitive;Skin;Brain;Stem;Endothelial	NA	NA	NA	NA	NA	846.bed	4.46536e-05	333
1	2811	sheffield_dnase	4.25711	12.9313	5	1845	1606	1918	1918	1790	236	4725	2884589	Brain;Hematopoietic	NA	NA	NA	NA	NA	769.bed	0.000109949	241
1	2335	sheffield_dnase	4.23178	12.77	5	1846	1615	1918	1918	1790	239	4725	2884586	Epithelial;Fibroblast;Muscle;Brain;Hematopoietic;Skin;Stem;Endothelial;Colon;Cer	NA	NA	NA	NA	NA	243.bed	0.000116437	244
1	2453	sheffield_dnase	3.78201	15.3556	4	1870	1521	1979	1979	1790	159	4726	2884666	Hematopoietic;Fibroblast;Endothelial;Muscle	NA	NA	NA	NA	NA	330.bed	0.000319975	163
1	2771	sheffield_dnase	3.77185	15.2597	4	1871	1524	1979	1979	1790	160	4726	2884665	Hematopoietic	NA	NA	NA	NA	NA	718.bed	0.000327233	164
1	2926	sheffield_dnase	3.76175	15.165	4	1874	1528	1979	1979	1790	161	4726	2884664	Fibroblast;Muscle;Brain;Hematopoietic;Skin;Epithelial;Cervix;Endothelial;Liver	NA	NA	NA	NA	NA	917.bed	0.000334606	165
1	1185	sheffield_dnase	3.2395	19.4752	3	1910	1379	2070	2070	1790	94	4727	2884731	Fibroblast;Muscle;Epithelial;Endothelial;Primitive;Brain	NA	NA	NA	NA	NA	1042.bed	0.00108115	97
1	508	encode_tfbs	8.35346	2.7587	45	1702	2318	1353	2318	1790	10009	4685	2874816	ChIP A549 FOXA1_(SC-101058)	A549	NA	FOXA1_(SC-101058)	DEX_100nM	NA	wgEncodeAwgTfbsHaibA549Foxa1V0416102Dex100nmUniPk.narrowPeak	1.01695e-08	7695
1	451	encode_segmentation	0	0.347208	2037	2588	2568	225	2588	1790	1977229	2693	907596	Repressed Segments	K562	NA	NA	NA	ENCODE segmentation	K562_R.bed	1	459545
1	2227	sheffield_dnase	7.80692	4.89582	20	1710	2088	1596	2088	1800	2500	4710	2882325	Mammary	NA	NA	NA	NA	NA	2290.bed	3.5378e-08	2519
1	2541	sheffield_dnase	6.55781	2.03358	64	1739	2394	1259	2394	1800	19328	4666	2865497	Hematopoietic	NA	NA	NA	NA	NA	430.bed	6.06598e-07	19370
1	2104	sheffield_dnase	4.8013	9.21264	7	1816	1769	1821	1821	1800	464	4723	2884361	Epithelial;Fibroblast;Muscle;Brain;Primitive;Stem;Endothelial;Colon;Cervix;Prost	NA	NA	NA	NA	NA	2133.bed	3.23219e-05	471
1	2579	sheffield_dnase	4.8013	9.21264	7	1816	1769	1821	1821	1800	464	4723	2884361	Hematopoietic	NA	NA	NA	NA	NA	472.bed	3.23219e-05	471
1	2687	sheffield_dnase	4.78372	9.1525	7	1818	1773	1821	1821	1800	467	4723	2884358	Endothelial	NA	NA	NA	NA	NA	608.bed	3.36344e-05	474
1	2678	sheffield_dnase	4.77789	9.13267	7	1819	1774	1821	1821	1800	468	4723	2884357	Stem	NA	NA	NA	NA	NA	60.bed	3.4066e-05	475
1	1220	sheffield_dnase	4.49626	10.469	6	1830	1714	1868	1868	1800	350	4724	2884475	Fibroblast	NA	NA	NA	NA	NA	1082.bed	6.41757e-05	356
1	2	cistrome_cistrome	4.28134	1.4635	122	1842	2459	1099	2459	1800	51260	4608	2833565	cistrome_cistrome A594 cells NR3C1	A594 cells	lung	NR3C1	DEX(1hr)	NA	Human_A594--cells_NR3C1_DEX-1hr_Myers.bed	0.000104155	11083
1	2650	sheffield_dnase	4.1903	12.5098	5	1847	1625	1918	1918	1800	244	4725	2884581	Colon;Cervix;Hematopoietic	NA	NA	NA	NA	NA	564.bed	0.000128021	249
1	2379	sheffield_dnase	4.10998	12.0172	5	1850	1647	1918	1918	1800	254	4725	2884571	Colon;Epithelial;Prostate;Mammary;Skin	NA	NA	NA	NA	NA	2487.bed	0.000153372	259
1	2922	sheffield_dnase	4.10998	12.0172	5	1850	1647	1918	1918	1800	254	4725	2884571	Epithelial;Fibroblast;Muscle;Skin;Stem;Endothelial;Cervix;Liver;Hematopoietic;Ma	NA	NA	NA	NA	NA	913.bed	0.000153372	259
1	2208	sheffield_dnase	3.69287	14.534	4	1877	1546	1979	1979	1800	168	4726	2884657	Hematopoietic;Endothelial;Primitive	NA	NA	NA	NA	NA	2268.bed	0.000391241	172
1	2447	sheffield_dnase	3.65484	14.1969	4	1878	1557	1979	1979	1800	172	4726	2884653	Hematopoietic	NA	NA	NA	NA	NA	324.bed	0.000426639	176
1	2554	sheffield_dnase	3.18842	18.6895	3	1917	1405	2070	2070	1800	98	4727	2884727	Epithelial;Brain;Hematopoietic;Skin;Stem;Endothelial;Fibroblast;Muscle;Colon;Cer	NA	NA	NA	NA	NA	442.bed	0.00121079	101
1	2480	sheffield_dnase	3.17599	18.4982	3	1919	1412	2070	2070	1800	99	4727	2884726	Epithelial;Fibroblast;Muscle;Primitive;Hematopoietic;Skin;Brain;Stem;Endothelial	NA	NA	NA	NA	NA	36.bed	0.00124519	102
1	1739	sheffield_dnase	6.54318	5.38666	15	1740	2035	1659	2035	1810	1703	4715	2883122	Colon;Epithelial;Skin	NA	NA	NA	NA	NA	1659.bed	6.27153e-07	1718
1	2214	sheffield_dnase	5.72166	6.48218	11	1772	1951	1719	1951	1810	1037	4719	2883788	Ewing sarcoma	NA	NA	NA	NA	NA	2273.bed	4.03342e-06	1048
1	322	codex	5.35136	7.63641	9	1788	1876	1774	1876	1810	720	4721	2884105	CD133+ Umbilical Cord Blood (UCB) cells were expanded in vitro for 10-11 days; f	Umbilical Cord Blood Stem and Progenitor Cells	NA	MEIS1	NA	GSE26014	GSM638314_15_16_MEIS1.bed	9.3333e-06	420
1	1715	sheffield_dnase	4.45602	10.2926	6	1832	1720	1868	1868	1810	356	4724	2884469	Epithelial;Fibroblast;Muscle;Hematopoietic;Skin;Brain;Endothelial;Colon;Cervix;P	NA	NA	NA	NA	NA	1634.bed	7.0219e-05	362
1	2812	sheffield_dnase	4.38411	9.98327	6	1835	1735	1868	1868	1810	367	4724	2884458	Fibroblast;Muscle;Brain;Hematopoietic;Skin;Epithelial;Endothelial;Primitive;Bone	NA	NA	NA	NA	NA	77.bed	8.26989e-05	373
1	2091	sheffield_dnase	4.07107	11.7852	5	1854	1656	1918	1918	1810	259	4725	2884566	Hematopoietic	NA	NA	NA	NA	NA	2116.bed	0.000167091	264
1	2119	sheffield_dnase	4.02542	11.5184	5	1857	1669	1918	1918	1810	265	4725	2884560	Fibroblast;Skin	NA	NA	NA	NA	NA	2156.bed	0.000184887	270
1	2391	sheffield_dnase	4.02542	11.5184	5	1857	1669	1918	1918	1810	265	4725	2884560	Hematopoietic	NA	NA	NA	NA	NA	25.bed	0.000184887	270
1	1465	sheffield_dnase	3.59948	13.72	4	1880	1580	1979	1979	1810	178	4726	2884647	Brain;Muscle;Fibroblast	NA	NA	NA	NA	NA	1367.bed	0.000484012	182
1	2223	sheffield_dnase	3.59045	13.6437	4	1881	1583	1979	1979	1810	179	4726	2884646	Colon;Epithelial;Mammary;Skin	NA	NA	NA	NA	NA	2285.bed	0.000494029	183
1	2662	sheffield_dnase	4.58193	8.4988	7	1828	1817	1821	1828	1820	503	4723	2884322	Hematopoietic	NA	NA	NA	NA	NA	579.bed	5.29527e-05	510
1	1355	sheffield_dnase	4.33955	9.7938	6	1836	1744	1868	1868	1820	374	4724	2884451	Complex tissue specific	NA	NA	NA	NA	NA	1243.bed	9.14215e-05	380
1	2642	sheffield_dnase	4.29589	9.61478	6	1840	1750	1868	1868	1820	381	4724	2884444	Epithelial;Muscle;Brain;Hematopoietic;Skin;Fibroblast;Stem;Colon;Cervix;Endothel	NA	NA	NA	NA	NA	555.bed	0.000100923	387
1	1646	sheffield_dnase	3.93017	10.9814	5	1862	1687	1918	1918	1820	278	4725	2884547	Hematopoietic	NA	NA	NA	NA	NA	1555.bed	0.000229107	283
1	2664	sheffield_dnase	3.91594	10.903	5	1866	1688	1918	1918	1820	280	4725	2884545	Epithelial;Brain;Hematopoietic;Skin;Stem;Colon;Cervix;Endothelial;Liver;Mammary	NA	NA	NA	NA	NA	583.bed	0.000236202	285
1	2720	sheffield_dnase	3.56366	13.4198	4	1883	1591	1979	1979	1820	182	4726	2884643	Fibroblast;Muscle;Brain;Epithelial;Skin;Bone	NA	NA	NA	NA	NA	651.bed	0.000524962	186
1	1606	sheffield_dnase	3.55483	13.3469	4	1884	1594	1979	1979	1820	183	4726	2884642	Epithelial;Fibroblast;Muscle;Skin;Brain;Endothelial;Colon;Cervix;Liver;Primitive	NA	NA	NA	NA	NA	1514.bed	0.0005354	187
1	1568	sheffield_dnase	3.50291	12.9152	4	1886	1607	1979	1979	1820	189	4726	2884636	Fibroblast;Brain;Epithelial;Endothelial;Muscle;Bone	NA	NA	NA	NA	NA	1473.bed	0.000601288	193
1	1678	sheffield_dnase	3.06952	16.9517	3	1924	1472	2070	2070	1820	108	4727	2884717	Fibroblast;Muscle;Brain;Epithelial;Endothelial;Skin;Bone	NA	NA	NA	NA	NA	1592.bed	0.00158276	111
1	2309	sheffield_dnase	2.3802	21.7938	2	1986	1300	2176	2176	1820	56	4728	2884769	Epithelial;Fibroblast;Muscle;Brain;Skin;Stem;Endothelial;Colon;Cervix;Liver;Pros	NA	NA	NA	NA	NA	2395.bed	0.00735008	58
1	2962	sheffield_dnase	6.34848	2.51125	39	1746	2344	1401	2344	1830	9519	4691	2875306	sheffield_dnase	NA	NA	NA	NA	NA	958.bed	9.76574e-07	9541
1	390	codex	5.29779	6.54863	10	1789	1945	1745	1945	1830	933	4720	2883892	Proerythroblasts derived from CD34+ foetal liver cells (2-trimester stage).	Erythroblast	NA	TAL1	NA	GSE36985	GSM908054_TAL1.bed	1.05402e-05	584
1	2150	sheffield_dnase	5.1311	7.15964	9	1799	1907	1774	1907	1830	768	4721	2884057	Hematopoietic	NA	NA	NA	NA	NA	22.bed	1.53387e-05	777
1	1157	sheffield_dnase	5.0353	6.9608	9	1804	1917	1774	1917	1830	790	4721	2884035	Liver	NA	NA	NA	NA	NA	1013.bed	1.90263e-05	799
1	1316	sheffield_dnase	3.84639	10.5272	5	1867	1710	1918	1918	1830	290	4725	2884535	Hematopoietic	NA	NA	NA	NA	NA	120.bed	0.000276781	295
1	1991	sheffield_dnase	3.49442	12.8476	4	1887	1610	1979	1979	1830	190	4726	2884635	Epithelial;Brain;Hematopoietic;Skin;Stem;Colon;Cervix;Liver;Fibroblast;Endotheli	NA	NA	NA	NA	NA	1980.bed	0.000612568	194
1	2766	sheffield_dnase	3.49442	12.8476	4	1887	1610	1979	1979	1830	190	4726	2884635	Fibroblast;Muscle;Epithelial;Hematopoietic	NA	NA	NA	NA	NA	712.bed	0.000612568	194
1	1443	sheffield_dnase	3.46094	12.5844	4	1889	1621	1979	1979	1830	194	4726	2884631	Epithelial;Fibroblast;Muscle;Hematopoietic;Primitive;Skin;Brain;Endothelial;Cerv	NA	NA	NA	NA	NA	1343.bed	0.000660608	198
1	1421	sheffield_dnase	3.45269	12.5202	4	1891	1623	1979	1979	1830	195	4726	2884630	Epithelial;Fibroblast;Muscle;Brain;Hematopoietic;Skin;Stem;Endothelial;Colon;Cer	NA	NA	NA	NA	NA	1320.bed	0.000672647	199
1	2830	sheffield_dnase	3.45269	12.5202	4	1891	1623	1979	1979	1830	195	4726	2884630	Epithelial;Fibroblast;Muscle;Primitive;Skin;Brain;Stem;Endothelial;Colon;Cervix;	NA	NA	NA	NA	NA	797.bed	0.000672647	199
1	2679	sheffield_dnase	3.44447	12.4563	4	1893	1626	1979	1979	1830	196	4726	2884629	Repressed in Hematopoietic	NA	NA	NA	NA	NA	600.bed	0.000684835	200
1	1693	sheffield_dnase	3.0471	16.6403	3	1926	1485	2070	2070	1830	110	4727	2884715	Epithelial;Fibroblast;Muscle;Primitive;Skin;Brain;Stem;Endothelial;Colon;Cervix;	NA	NA	NA	NA	NA	161.bed	0.00166354	113
1	98	cistrome_cistrome	6.5684	3.63397	23	1738	2228	1552	2228	1840	3874	4707	2880951	cistrome_cistrome MDA-MB-231 Cells ESR1, DBDmut	MDA-MB-231 Cells	breast	ESR1, DBDmut	E2(45min)	NA	Human_MDA-MB-231-Cells_ESR1,-DBDmut_E2-45min_Katzenellenbogen.bed	5.92841e-07	2332
1	171	cistrome_epigenome	6.22628	4.24946	18	1753	2158	1621	2158	1840	2591	4712	2882234	cistrome_epigenome LnCaP H3K9me3	LnCaP	prostate	H3K9me3	EtOH(16hr)	NA	Human_LnCaP_H3K9me3_EtOH-16hr_Chinnaiyan.bed	1.28834e-06	2696
1	1842	sheffield_dnase	6.21089	2.8229	31	1754	2313	1460	2313	1840	6726	4699	2878099	Cervix	NA	NA	NA	NA	NA	1777.bed	1.33336e-06	6756
1	333	codex	6.11933	4.6613	16	1756	2111	1646	2111	1840	2099	4714	2882726	Proerythroblasts were derived from mobilised CD34+ cells isolated from the healt	Erythroblast	NA	SMAD1	NA	GSE29194	GSM722398_SMAD1.bed	1.63982e-06	1293
1	1969	sheffield_dnase	5.8034	5.02057	14	1767	2074	1676	2074	1840	1705	4716	2883120	Epithelial;Skin;Colon;Cervix;Hematopoietic;Muscle	NA	NA	NA	NA	NA	1952.bed	3.35204e-06	1719
1	332	codex	5.78606	5.00288	14	1770	2077	1676	2077	1840	1711	4716	2883114	Proerythroblasts were derived from mobilised CD34+ cells isolated from the healt	Erythroblast	NA	SMAD1	NA	GSE29194	GSM722397_SMAD1.bed	3.48493e-06	1035
1	1177	sheffield_dnase	4.08992	8.80713	6	1852	1795	1868	1868	1840	416	4724	2884409	Epithelial;Muscle;Skin;Brain;Endothelial;Fibroblast;Colon;Cervix;Primitive	NA	NA	NA	NA	NA	1035.bed	0.000160358	422
1	2114	sheffield_dnase	4.07873	8.76484	6	1853	1797	1868	1868	1840	418	4724	2884407	Hematopoietic;Colon;Epithelial;Cervix;Prostate;Mammary;Skin	NA	NA	NA	NA	NA	215.bed	0.000164383	424
1	1666	sheffield_dnase	3.42818	12.3304	4	1895	1632	1979	1979	1840	198	4726	2884627	Stem;Brain	NA	NA	NA	NA	NA	158.bed	0.000710339	202
1	2397	sheffield_dnase	3.42818	12.3304	4	1895	1632	1979	1979	1840	198	4726	2884627	Stem;Epithelial	NA	NA	NA	NA	NA	259.bed	0.000710339	202
1	2204	sheffield_dnase	3.4201	12.2685	4	1898	1637	1979	1979	1840	199	4726	2884626	Fibroblast;Hematopoietic;Skin;Brain;Epithelial;Endothelial;Muscle	NA	NA	NA	NA	NA	2264.bed	0.000722537	203
1	1566	sheffield_dnase	3.41206	12.2071	4	1899	1638	1979	1979	1840	200	4726	2884625	Stem;Muscle	NA	NA	NA	NA	NA	1471.bed	0.000735107	204
1	2072	sheffield_dnase	3.41206	12.2071	4	1899	1638	1979	1979	1840	200	4726	2884625	Stem;Brain;Epithelial	NA	NA	NA	NA	NA	2091.bed	0.000735107	204
1	2097	sheffield_dnase	3.40407	12.1464	4	1902	1642	1979	1979	1840	201	4726	2884624	Colon;Cervix;Epithelial;Mammary	NA	NA	NA	NA	NA	2125.bed	0.000747588	205
1	2197	sheffield_dnase	3.39612	12.0862	4	1903	1645	1979	1979	1840	202	4726	2884623	Fibroblast;Brain;Endothelial;Muscle;Primitive;Bone;Liver;Epithelial	NA	NA	NA	NA	NA	2252.bed	0.000760209	206
1	2411	sheffield_dnase	2.97181	15.6477	3	1931	1512	2070	2070	1840	117	4727	2884708	Epithelial;Fibroblast;Muscle;Hematopoietic;Cervix;Liver;Brain	NA	NA	NA	NA	NA	279.bed	0.00196395	120
1	2399	sheffield_dnase	2.96143	15.5151	3	1932	1518	2070	2070	1840	118	4727	2884707	Skin;Stem;Fibroblast;Endothelial;Primitive	NA	NA	NA	NA	NA	261.bed	0.00201021	121
1	1671	sheffield_dnase	2.94095	15.2567	3	1933	1525	2070	2070	1840	120	4727	2884705	Fibroblast;Muscle;Primitive;Brain;Epithelial;Endothelial;Bone	NA	NA	NA	NA	NA	1585.bed	0.00210471	123
1	2062	sheffield_dnase	2.93084	15.1307	3	1935	1529	2070	2070	1840	121	4727	2884704	Fibroblast;Muscle;Stem;Brain;Epithelial	NA	NA	NA	NA	NA	208.bed	0.00215034	124
1	445	encode_segmentation	0.213112	0.99113	1265	2509	2504	493	2509	1840	776568	3465	2108257	Transcribed Segments	Huvec	NA	NA	NA	ENCODE segmentation	Huvec_T.bed	0.761638	1498149
1	1976	sheffield_dnase	5.35348	2.33293	37	1787	2362	1415	2362	1850	9716	4693	2875109	Skin;Hematopoietic	NA	NA	NA	NA	NA	1963.bed	9.29125e-06	9751
1	1971	sheffield_dnase	5.03226	2.10882	43	1805	2386	1367	2386	1850	12496	4687	2872329	Weak HCF	NA	NA	NA	NA	NA	1955.bed	1.91534e-05	12534
1	2819	sheffield_dnase	3.64002	9.47899	5	1879	1754	1918	1918	1850	322	4725	2884503	Epithelial;Hematopoietic;Skin;Brain;Endothelial;Fibroblast;Colon;Cervix;Liver;Pr	NA	NA	NA	NA	NA	78.bed	0.000441162	327
1	1146	sheffield_dnase	2.91088	14.8849	3	1937	1534	2070	2070	1850	123	4727	2884702	Epithelial;Fibroblast;Muscle;Brain;Primitive;Skin;Endothelial;Colon;Cervix;Liver	NA	NA	NA	NA	NA	1000.bed	0.00224805	126
1	2535	sheffield_dnase	2.88157	14.5311	3	1939	1547	2070	2070	1850	126	4727	2884699	Muscle;Hematopoietic;Fibroblast;Epithelial;Brain	NA	NA	NA	NA	NA	423.bed	0.00240067	129
1	1772	sheffield_dnase	5.89716	3.42198	22	1764	2243	1569	2243	1860	3934	4708	2880891	Weak Fibroblast; Muscle	NA	NA	NA	NA	NA	1696.bed	2.71364e-06	3956
1	2898	sheffield_dnase	5.27504	4.50434	14	1792	2127	1676	2127	1860	1900	4716	2882925	Endothelial and Htr8	NA	NA	NA	NA	NA	884.bed	1.10918e-05	1914
1	2740	sheffield_dnase	4.87406	5.24793	11	1812	2052	1719	2052	1860	1281	4719	2883544	Hematopoietic	NA	NA	NA	NA	NA	68.bed	2.74389e-05	1292
1	2521	sheffield_dnase	4.82424	2.10671	41	1813	2387	1386	2387	1860	11924	4689	2872901	sheffield_dnase	NA	NA	NA	NA	NA	406.bed	3.07112e-05	11952
1	2693	sheffield_dnase	4.60179	6.11535	9	1827	1981	1774	1981	1860	899	4721	2883926	K562 specific	NA	NA	NA	NA	NA	617.bed	5.06699e-05	908
1	2451	sheffield_dnase	3.58006	9.19299	5	1882	1772	1918	1918	1860	332	4725	2884493	Hematopoietic	NA	NA	NA	NA	NA	329.bed	0.000505672	337
1	1191	sheffield_dnase	3.28895	11.3029	4	1907	1679	1979	1979	1860	216	4726	2884609	Epithelial;Fibroblast;Muscle;Skin;Brain;Stem;Endothelial;Colon;Cervix;Mammary;Bo	NA	NA	NA	NA	NA	105.bed	0.0009672	220
1	1667	sheffield_dnase	3.23097	10.9009	4	1911	1689	1979	1979	1860	224	4726	2884601	Muscle;Brain;Endothelial;Fibroblast;Epithelial	NA	NA	NA	NA	NA	1580.bed	0.00110189	228
1	1275	sheffield_dnase	3.21682	10.8045	4	1913	1695	1979	1979	1860	226	4726	2884599	Fibroblast;Muscle;Brain;Primitive;Hematopoietic;Skin;Stem;Epithelial;Endothelial	NA	NA	NA	NA	NA	1150.bed	0.00113696	230
1	2164	sheffield_dnase	3.21682	10.8045	4	1913	1695	1979	1979	1860	226	4726	2884599	Hematopoietic	NA	NA	NA	NA	NA	2217.bed	0.00113696	230
1	1966	sheffield_dnase	2.85296	14.1941	3	1942	1558	2070	2070	1860	129	4727	2884696	Hematopoietic;Epithelial;Skin	NA	NA	NA	NA	NA	1949.bed	0.00255634	132
1	1401	sheffield_dnase	2.84358	14.0852	3	1943	1560	2070	2070	1860	130	4727	2884695	Fibroblast;Muscle;Brain;Epithelial;Skin;Bone	NA	NA	NA	NA	NA	1299.bed	0.00261058	133
1	1492	sheffield_dnase	2.83428	13.9781	3	1944	1565	2070	2070	1860	131	4727	2884694	Fibroblast;Muscle;Brain;Skin;Bone	NA	NA	NA	NA	NA	1395.bed	0.00266552	134
1	1935	sheffield_dnase	2.82504	13.8726	3	1946	1573	2070	2070	1860	132	4727	2884693	Fibroblast;Hematopoietic;Epithelial;Endothelial;Muscle;Brain	NA	NA	NA	NA	NA	19.bed	0.00272114	135
1	2026	sheffield_dnase	2.81588	13.7687	3	1947	1578	2070	2070	1860	133	4727	2884692	Fibroblast;Hematopoietic;Brain;Stem;Epithelial;Endothelial;Muscle;Colon;Cervix;L	NA	NA	NA	NA	NA	2030.bed	0.00277579	136
1	2822	sheffield_dnase	2.81588	13.7687	3	1947	1578	2070	2070	1860	133	4727	2884692	Epithelial;Skin;Brain;Colon;Cervix;Endothelial;Primitive;Mammary;Liver	NA	NA	NA	NA	NA	787.bed	0.00277579	136
1	2069	sheffield_dnase	5.29726	2.81006	26	1790	2315	1519	2315	1870	5663	4704	2879162	sheffield_dnase	NA	NA	NA	NA	NA	2088.bed	1.05494e-05	5683
1	2336	sheffield_dnase	3.19585	10.663	4	1915	1704	1979	1979	1870	229	4726	2884596	Liver;Prostate;Mammary	NA	NA	NA	NA	NA	2432.bed	0.001191	233
1	1645	sheffield_dnase	3.18892	10.6167	4	1916	1705	1979	1979	1870	230	4726	2884595	Brain;Hematopoietic;Fibroblast	NA	NA	NA	NA	NA	1554.bed	0.00120977	234
1	2966	sheffield_dnase	3.18203	10.5707	4	1918	1709	1979	1979	1870	231	4726	2884594	Epithelial;Liver;Mammary	NA	NA	NA	NA	NA	965.bed	0.00122837	235
1	2116	sheffield_dnase	3.14132	10.3031	4	1920	1719	1979	1979	1870	237	4726	2884588	Fibroblast;Muscle;Brain;Endothelial;Epithelial;Skin	NA	NA	NA	NA	NA	2152.bed	0.00134616	241
1	1985	sheffield_dnase	3.12137	10.1743	4	1921	1722	1979	1979	1870	240	4726	2884585	Epithelial;Brain;Colon;Cervix;Endothelial;Primitive	NA	NA	NA	NA	NA	1975.bed	0.00140767	244
1	2825	sheffield_dnase	2.79778	13.5656	3	1949	1585	2070	2070	1870	135	4727	2884690	Epithelial;Fibroblast;Muscle;Brain;Hematopoietic;Primitive;Skin;Stem;Endothelial	NA	NA	NA	NA	NA	79.bed	0.0028931	138
1	1495	sheffield_dnase	2.77995	13.3685	3	1953	1593	2070	2070	1870	137	4727	2884688	Fibroblast;Muscle;Epithelial;Skin;Bone;Brain	NA	NA	NA	NA	NA	1398.bed	0.00300799	140
1	2689	sheffield_dnase	2.76239	13.1665	3	1954	1598	2070	2070	1870	139	4727	2884686	Epithelial;Hematopoietic;Colon;Cervix;Mammary	NA	NA	NA	NA	NA	611.bed	0.00312928	142
1	116	cistrome_cistrome	2.19224	1.3067	99	2003	2472	1149	2472	1870	46436	4631	2838389	cistrome_cistrome T47D ESR1	T47D	breast	ESR1	full media	NA	Human_T47D_ESR1_full-media_Hurtado.bed	0.0111703	17642
1	1041	encode_tfbs	3.50501	1.64895	57	1885	2444	1288	2444	1870	21183	4673	2863642	ChIP SH-SY5Y GATA3_(SC-269)	SH-SY5Y	NA	GATA3_(SC-269)	None	NA	wgEncodeAwgTfbsSydhShsy5yGata3sc269sc269UcdUniPk.narrowPeak	0.000598577	15879
1	1259	sheffield_dnase	3.79155	6.31394	7	1869	1962	1821	1962	1880	677	4723	2884148	Hematopoietic;Endothelial	NA	NA	NA	NA	NA	1127.bed	0.000313221	684
1	2538	sheffield_dnase	3.75359	7.61633	6	1875	1884	1868	1884	1880	481	4724	2884344	Hematopoietic	NA	NA	NA	NA	NA	427.bed	0.000340847	487
1	2774	sheffield_dnase	3.43836	8.55006	5	1894	1813	1918	1918	1880	357	4725	2884468	Hematopoietic	NA	NA	NA	NA	NA	720.bed	0.000694321	362
1	2649	sheffield_dnase	3.42209	8.47876	5	1897	1819	1918	1918	1880	360	4725	2884465	Epithelial;Fibroblast;Muscle;Brain;Hematopoietic;Skin;Stem;Endothelial;Colon;Cer	NA	NA	NA	NA	NA	563.bed	0.000719916	365
1	2571	sheffield_dnase	3.05048	9.7255	4	1925	1746	1979	1979	1880	251	4726	2884574	Fibroblast;Muscle;Hematopoietic	NA	NA	NA	NA	NA	463.bed	0.00165168	255
1	2895	sheffield_dnase	2.6947	12.4539	3	1956	1627	2070	2070	1880	147	4727	2884678	Endothelial;Mammary	NA	NA	NA	NA	NA	880.bed	0.00364174	150
1	438	encode_segmentation	0.17104	0.983558	846	2514	2505	636	2514	1880	523036	3884	2361789	Transcribed Segments	Hepg2	NA	NA	NA	ENCODE segmentation	Hepg2_T.bed	0.834827	222291
1	2779	sheffield_dnase	5.10138	3.51109	18	1802	2237	1621	2237	1890	3135	4712	2881690	CD14 specific	NA	NA	NA	NA	NA	726.bed	1.63799e-05	3152
1	1983	sheffield_dnase	3.3021	7.96778	5	1906	1852	1918	1918	1890	383	4725	2884442	Complex tissue specific	NA	NA	NA	NA	NA	1973.bed	0.000939517	388
1	2510	sheffield_dnase	3.03172	9.61115	4	1928	1751	1979	1979	1890	254	4726	2884571	Epithelial;Fibroblast;Muscle;Brain;Hematopoietic;Primitive;Skin;Stem;Endothelial	NA	NA	NA	NA	NA	395.bed	0.00172034	258
1	2139	sheffield_dnase	2.98887	9.35393	4	1929	1761	1979	1979	1890	261	4726	2884564	Epithelial;Mammary;Skin	NA	NA	NA	NA	NA	2184.bed	0.00189176	265
1	2302	sheffield_dnase	2.97685	9.28286	4	1930	1767	1979	1979	1890	263	4726	2884562	Primitive;Mammary	NA	NA	NA	NA	NA	2389.bed	0.00194245	267
1	1561	sheffield_dnase	2.67838	12.2867	3	1957	1635	2070	2070	1890	149	4727	2884676	Fibroblast;Muscle;Brain;Epithelial;Endothelial;Bone	NA	NA	NA	NA	NA	1466.bed	0.00377441	152
1	2777	sheffield_dnase	2.66229	12.1239	3	1958	1644	2070	2070	1890	151	4727	2884674	Hematopoietic;Endothelial;Fibroblast;Muscle	NA	NA	NA	NA	NA	724.bed	0.00391337	154
1	2107	sheffield_dnase	2.63857	11.8877	3	1960	1654	2070	2070	1890	154	4727	2884671	Hematopoietic;Epithelial;Skin	NA	NA	NA	NA	NA	214.bed	0.00412199	157
1	2618	sheffield_dnase	3.83702	5.4844	8	1868	2025	1798	2025	1900	891	4722	2883934	Hematopoietic	NA	NA	NA	NA	NA	527.bed	0.000282632	899
1	2048	sheffield_dnase	3.76634	5.35228	8	1873	2041	1798	2041	1900	913	4722	2883912	Hematopoietic	NA	NA	NA	NA	NA	2063.bed	0.0003312	921
1	2691	sheffield_dnase	3.24262	7.72737	5	1909	1867	1918	1918	1900	395	4725	2884430	Stem;Hematopoietic	NA	NA	NA	NA	NA	614.bed	0.00107408	400
1	1915	sheffield_dnase	2.93557	9.04453	4	1934	1779	1979	1979	1900	270	4726	2884555	Colon;Cervix	NA	NA	NA	NA	NA	1876.bed	0.00212902	274
1	2075	sheffield_dnase	2.91822	8.9443	4	1936	1789	1979	1979	1900	273	4726	2884552	Fibroblast;Brain;Epithelial;Muscle;Skin	NA	NA	NA	NA	NA	2094.bed	0.00221238	277
1	2803	sheffield_dnase	2.63077	11.811	3	1961	1655	2070	2070	1900	155	4727	2884670	Hematopoietic	NA	NA	NA	NA	NA	76.bed	0.00419543	158
1	2710	sheffield_dnase	2.61533	11.6606	3	1964	1663	2070	2070	1900	157	4727	2884668	Hematopoietic;Endothelial	NA	NA	NA	NA	NA	637.bed	0.00434081	160
1	2659	sheffield_dnase	2.58506	11.3709	3	1967	1676	2070	2070	1900	161	4727	2884664	Fibroblast;Muscle;Hematopoietic;Skin;Epithelial;Endothelial;Bone;Brain	NA	NA	NA	NA	NA	573.bed	0.00464585	164
1	1251	sheffield_dnase	2.13031	16.0501	2	2011	1500	2176	2176	1900	76	4728	2884749	Epithelial;Fibroblast;Muscle;Brain;Hematopoietic;Primitive;Skin;Stem;Endothelial	NA	NA	NA	NA	NA	1118.bed	0.012801	78
1	2347	sheffield_dnase	2.13031	16.0501	2	2011	1500	2176	2176	1900	76	4728	2884749	Epithelial;Fibroblast;Muscle;Skin;Brain;Stem;Endothelial;Colon;Cervix;Liver;Mamm	NA	NA	NA	NA	NA	2444.bed	0.012801	78
1	2386	sheffield_dnase	2.13031	16.0501	2	2011	1500	2176	2176	1900	76	4728	2884749	Epithelial;Brain;Skin;Fibroblast;Colon;Cervix;Liver;Endothelial;Muscle;Prostate;	NA	NA	NA	NA	NA	2493.bed	0.012801	78
1	2129	sheffield_dnase	4.32477	3.31799	16	1837	2257	1646	2257	1910	2948	4714	2881877	Hematopoietic	NA	NA	NA	NA	NA	2171.bed	9.45243e-05	2964
1	2124	sheffield_dnase	3.11129	7.21632	5	1922	1904	1918	1922	1910	423	4725	2884402	Hematopoietic	NA	NA	NA	NA	NA	2165.bed	0.00143853	428
1	2835	sheffield_dnase	3.11129	7.21632	5	1922	1904	1918	1922	1910	423	4725	2884402	Stem;Brain	NA	NA	NA	NA	NA	804.bed	0.00143853	428
1	2764	sheffield_dnase	2.87856	8.71971	4	1940	1801	1979	1979	1910	280	4726	2884545	Hematopoietic	NA	NA	NA	NA	NA	71.bed	0.00241517	284
1	1400	sheffield_dnase	2.57762	11.3007	3	1968	1680	2070	2070	1910	162	4727	2884663	Fibroblast;Muscle;Endothelial;Epithelial;Skin;Brain;Bone	NA	NA	NA	NA	NA	1298.bed	0.00472336	165
1	1840	sheffield_dnase	2.57762	11.3007	3	1968	1680	2070	2070	1910	162	4727	2884663	Fibroblast;Muscle;Epithelial;Cervix;Brain	NA	NA	NA	NA	NA	1774.bed	0.00472336	165
1	2759	sheffield_dnase	2.55558	11.0969	3	1970	1684	2070	2070	1910	165	4727	2884660	Brain;Hematopoietic	NA	NA	NA	NA	NA	702.bed	0.00496484	168
1	1595	sheffield_dnase	2.17119	1.38887	66	2006	2464	1246	2464	1910	29096	4664	2855729	Hematopoietic	NA	NA	NA	NA	NA	15.bed	0.0116981	29117
1	1240	sheffield_dnase	2.05848	14.703	2	2016	1541	2176	2176	1910	83	4728	2884742	Fibroblast;Muscle;Brain;Skin;Epithelial;Endothelial;Bone	NA	NA	NA	NA	NA	1105.bed	0.0150044	85
1	2034	sheffield_dnase	4.03058	2.50467	23	1856	2347	1552	2347	1920	5617	4707	2879208	sheffield_dnase	NA	NA	NA	NA	NA	2042.bed	0.000182882	5638
1	2400	sheffield_dnase	2.7918	8.24921	4	1951	1829	1979	1979	1920	296	4726	2884529	Epithelial;Fibroblast;Muscle;Brain;Hematopoietic;Skin;Stem;Colon;Cervix;Endothel	NA	NA	NA	NA	NA	262.bed	0.00293053	300
1	1860	sheffield_dnase	2.78655	8.21826	4	1952	1833	1979	1979	1920	297	4726	2884528	Fibroblast;Skin;Muscle	NA	NA	NA	NA	NA	1798.bed	0.00296529	301
1	2306	sheffield_dnase	2.49882	10.584	3	1973	1708	2070	2070	1920	173	4727	2884652	Epithelial;Fibroblast;Muscle;Skin;Brain;Cervix;Liver;Prostate;Mammary	NA	NA	NA	NA	NA	2392.bed	0.005638	176
1	1318	sheffield_dnase	2.49192	10.5231	3	1975	1711	2070	2070	1920	174	4727	2884651	Brain;Hematopoietic	NA	NA	NA	NA	NA	1201.bed	0.00572152	177
1	1956	sheffield_dnase	2.49192	10.5231	3	1975	1711	2070	2070	1920	174	4727	2884651	Epithelial;Fibroblast;Muscle;Skin;Brain;Endothelial;Colon;Cervix	NA	NA	NA	NA	NA	1929.bed	0.00572152	177
1	1357	sheffield_dnase	2.47825	10.4036	3	1977	1716	2070	2070	1920	176	4727	2884649	Fibroblast;Muscle;Skin;Brain;Epithelial;Cervix;Bone	NA	NA	NA	NA	NA	1245.bed	0.00590275	179
1	2828	sheffield_dnase	2.45805	10.2292	3	1979	1721	2070	2070	1920	179	4727	2884646	Muscle;Skin;Brain;Endothelial;Fibroblast;Epithelial;Primitive	NA	NA	NA	NA	NA	794.bed	0.00617288	182
1	1173	sheffield_dnase	2.45139	10.1723	3	1981	1723	2070	2070	1920	180	4727	2884645	Epithelial;Endothelial;Skin	NA	NA	NA	NA	NA	1028.bed	0.00626449	183
1	13	cistrome_cistrome	3.93615	2.74706	19	1861	2319	1612	2319	1930	4229	4711	2880596	cistrome_cistrome Caco-2(differentiated) GATA6	Caco-2(differentiated)	intestine	GATA6	No treatment	NA	Human_Caco-2-differentiated_GATA6_No-treatment_Shivdasani.bed	0.000226119	3334
1	1570	sheffield_dnase	3.31169	5.23908	7	1905	2053	1821	2053	1930	816	4723	2884009	Epithelial;Endothelial;Primitive;Skin	NA	NA	NA	NA	NA	1475.bed	0.000919868	823
1	2958	sheffield_dnase	3.22071	5.05172	7	1912	2066	1821	2066	1930	846	4723	2883979	Brain	NA	NA	NA	NA	NA	951.bed	0.00112788	853
1	2286	sheffield_dnase	2.74015	7.97696	4	1955	1850	1979	1979	1930	306	4726	2884519	Epithelial;Fibroblast;Muscle;Brain;Hematopoietic;Skin;Stem;Endothelial;Colon;Cer	NA	NA	NA	NA	NA	2366.bed	0.00328878	310
1	2788	sheffield_dnase	2.44478	10.1159	3	1982	1728	2070	2070	1930	181	4727	2884644	Fibroblast;Muscle;Primitive;Skin;Brain;Epithelial;Endothelial;Hematopoietic;Bone	NA	NA	NA	NA	NA	741.bed	0.00635875	184
1	2383	sheffield_dnase	2.42517	9.95235	3	1983	1737	2070	2070	1930	184	4727	2884641	Epithelial;Skin;Colon;Fibroblast;Endothelial;Primitive;Liver;Mammary	NA	NA	NA	NA	NA	2490.bed	0.00664856	187
1	1312	sheffield_dnase	2.39323	9.68528	3	1984	1748	2070	2070	1930	189	4727	2884636	Epithelial;Fibroblast;Muscle;Skin;Brain;Stem;Endothelial;Colon;Cervix;Mammary;Li	NA	NA	NA	NA	NA	1196.bed	0.00713914	192
1	2523	sheffield_dnase	1.52642	1.2541	79	2106	2479	1202	2479	1930	38550	4651	2846275	sheffield_dnase	NA	NA	NA	NA	NA	409.bed	0.0474213	38602
1	2126	sheffield_dnase	3.73281	2.73061	18	1876	2321	1621	2321	1940	4030	4712	2880795	Hematopoietic	NA	NA	NA	NA	NA	2168.bed	0.00035744	4048
1	2312	sheffield_dnase	2.33796	9.24598	3	1988	1768	2070	2070	1940	198	4727	2884627	Hematopoietic	NA	NA	NA	NA	NA	24.bed	0.00807962	201
1	1913	sheffield_dnase	2.32013	9.10601	3	1989	1775	2070	2070	1940	201	4727	2884624	Epithelial;Fibroblast;Muscle;Skin;Endothelial;Cervix;Primitive	NA	NA	NA	NA	NA	1874.bed	0.00840833	204
1	2617	sheffield_dnase	2.32013	9.10601	3	1989	1775	2070	2070	1940	201	4727	2884624	Hematopoietic;Brain;Fibroblast;Epithelial;Muscle;Skin	NA	NA	NA	NA	NA	523.bed	0.00840833	204
1	1845	sheffield_dnase	1.94876	12.8427	2	2026	1612	2176	2176	1940	95	4728	2884730	Muscle;Hematopoietic;Epithelial;Endothelial;Fibroblast	NA	NA	NA	NA	NA	178.bed	0.019078	97
1	2209	sheffield_dnase	1.94876	12.8427	2	2026	1612	2176	2176	1940	95	4728	2884730	Hematopoietic;Epithelial;Skin	NA	NA	NA	NA	NA	2269.bed	0.019078	97
1	2246	sheffield_dnase	1.94027	12.7097	2	2028	1616	2176	2176	1940	96	4728	2884729	Fibroblast;Muscle;Hematopoietic;Skin;Brain;Epithelial;Endothelial;Bone	NA	NA	NA	NA	NA	2315.bed	0.019438	98
1	1302	sheffield_dnase	2.79674	1.85754	29	1950	2416	1479	2416	1950	9549	4701	2875276	sheffield_dnase	NA	NA	NA	NA	NA	1180.bed	0.00289914	9569
1	1853	sheffield_dnase	2.61874	7.37604	4	1963	1896	1979	1979	1950	331	4726	2884494	Muscle;Epithelial;Fibroblast	NA	NA	NA	NA	NA	1790.bed	0.00430814	335
1	1409	sheffield_dnase	2.59568	7.26644	4	1965	1900	1979	1979	1950	336	4726	2884489	Hematopoietic	NA	NA	NA	NA	NA	1308.bed	0.00453635	340
1	2211	sheffield_dnase	2.59568	7.26644	4	1965	1900	1979	1979	1950	336	4726	2884489	Ewing sarcoma;Skin;Endothelial;Primitive	NA	NA	NA	NA	NA	2270.bed	0.00453635	340
1	1682	sheffield_dnase	2.29105	8.88801	3	1991	1791	2070	2070	1950	206	4727	2884619	Fibroblast;Muscle;Skin;Brain;Endothelial;Epithelial;Cervix	NA	NA	NA	NA	NA	1596.bed	0.00897234	209
1	2491	sheffield_dnase	2.29105	8.88801	3	1991	1791	2070	2070	1950	206	4727	2884619	Fibroblast;Muscle;Hematopoietic;Skin;Brain;Epithelial;Endothelial;Primitive	NA	NA	NA	NA	NA	374.bed	0.00897234	209
1	334	codex	2.14812	1.5406	39	2009	2453	1401	2453	1950	15484	4691	2869341	Mobilised CD34+ cells isolated from the healthly peripheral blood were expanded	Hematopoietic Stem and Progenitor Cells	NA	TCF7L2	NA	GSE29194	GSM722400_TCF7L2.bed	0.0123114	9717
[truncated: 1,013 more rows]

## Sheet: high_fdr01
userSet	dbSet	collection	pValueLog	logOddsRatio	support	rnkPV	rnkLO	rnkSup	maxRnk	meanRnk	b	c	d	description	cellType	tissue	antibody	treatment	dataSource	filename	qValue	size
2	615	encode_tfbs	Inf	51.9296	979	1	25	16	25	14	24909	2165	2861502	ChIP H1-hESC TEAD4_(SC-101184)	H1-hESC	NA	TEAD4_(SC-101184)	None	NA	wgEncodeAwgTfbsHaibH1hescTead4sc101184V0422111UniPk.narrowPeak	0	19857
2	266	codex	Inf	35.9582	770	1	65	19	65	28.3	25804	2374	2860607	codex Embryonic Stem Cell NANOG	Embryonic Stem Cell	NA	NANOG	NA	GSE46130	GSM1124071_NANOG.bed	0	18537
2	265	codex	Inf	33.2784	582	1	83	35	83	39.7	19571	2562	2866840	codex Embryonic Stem Cell NANOG	Embryonic Stem Cell	NA	NANOG	NA	GSE46130	GSM1124070_NANOG.bed	0	13465
2	805	encode_tfbs	Inf	35.535	466	1	67	53	67	40.3	14074	2678	2872337	ChIP H1-hESC JunD	H1-hESC	NA	JunD	None	NA	wgEncodeAwgTfbsSydhH1hescJundIggrabUniPk.narrowPeak	0	9550
2	262	codex	Inf	29.0419	410	1	108	73	108	60.7	14832	2734	2871579	codex Embryonic Stem Cell POU5F1	Embryonic Stem Cell	NA	POU5F1	NA	GSE46130	GSM1124067_POU5F1.bed	0	10380
2	614	encode_tfbs	Inf	35.2673	357	1	69	117	117	62.3	10443	2787	2875968	ChIP H1-hESC TCF12	H1-hESC	NA	TCF12	None	NA	wgEncodeAwgTfbsHaibH1hescTcf12Pcr1xUniPk.narrowPeak	0	7833
2	600	encode_tfbs	Inf	29.3204	379	1	106	91	106	66	13434	2765	2872977	ChIP H1-hESC p300	H1-hESC	NA	p300	None	NA	wgEncodeAwgTfbsHaibH1hescP300V0416102UniPk.narrowPeak	0	8934
2	598	encode_tfbs	Inf	44.3022	297	1	42	183	183	75.3	6779	2847	2879632	ChIP H1-hESC NANOG_(SC-33759)	H1-hESC	NA	NANOG_(SC-33759)	None	NA	wgEncodeAwgTfbsHaibH1hescNanogsc33759V0416102UniPk.narrowPeak	0	5473
2	608	encode_tfbs	Inf	21.002	445	1	181	60	181	80.7	22487	2699	2863924	ChIP H1-hESC SP1	H1-hESC	NA	SP1	None	NA	wgEncodeAwgTfbsHaibH1hescSp1Pcr1xUniPk.narrowPeak	0	15110
2	591	encode_tfbs	267.588	68.3992	193	20	14	302	302	112	2761	2951	2883650	ChIP H1-hESC BCL11A	H1-hESC	NA	BCL11A	None	NA	wgEncodeAwgTfbsHaibH1hescBcl11aPcr1xUniPk.narrowPeak	1.68198e-267	2518
2	426	encode_segmentation	Inf	13.6888	1361	1	331	13	331	115	152434	1783	2733977	Weak Enhancer Segments	H1hesc	NA	NA	NA	ENCODE segmentation	H1hesc_WE.bed	0	123430
2	264	codex	252.034	30.6435	240	22	98	245	245	122	7764	2904	2878647	codex Embryonic Stem Cell SOX2	Embryonic Stem Cell	NA	SOX2	NA	GSE46130	GSM1124069_SOX2.bed	5.92407e-252	5206
2	2435	sheffield_dnase	228.24	34.5241	207	30	72	283	283	128	5880	2937	2880531	Stem	NA	NA	NA	NA	NA	304.bed	3.57586e-228	6086
2	3004	ucsc_features	Inf	11.809	2623	1	409	7	409	139	862561	521	2023850	UCSC LaminBq	NA	NA	NA	NA	NA	laminB1.bed	0	2859884
2	603	encode_tfbs	199.644	37.5685	175	41	61	334	334	145	4522	2969	2881889	ChIP H1-hESC POU5F1_(SC-9081)	H1-hESC	NA	POU5F1_(SC-9081)	None	NA	wgEncodeAwgTfbsHaibH1hescPou5f1sc9081V0416102UniPk.narrowPeak	1.35234e-199	3997
2	422	encode_segmentation	290.506	13.2892	417	18	347	70	347	145	32835	2727	2853576	Promoter Flank Segments	H1hesc	NA	NA	NA	ENCODE segmentation	H1hesc_PF.bed	2.07464e-290	33023
2	801	encode_tfbs	197.464	53.6201	153	43	22	379	379	148	2752	2991	2883659	ChIP H1-hESC c-Jun	H1-hESC	NA	c-Jun	None	NA	wgEncodeAwgTfbsSydhH1hescCjunIggrabUniPk.narrowPeak	2.03122e-197	2148
2	597	encode_tfbs	215.101	20.8703	241	33	183	243	243	153	11435	2903	2874976	ChIP H1-hESC JunD	H1-hESC	NA	JunD	None	NA	wgEncodeAwgTfbsHaibH1hescJundV0416102UniPk.narrowPeak	4.85709e-215	8447
2	596	encode_tfbs	174.814	22.5965	188	55	167	313	313	178	8105	2956	2878306	ChIP H1-hESC HDAC2_(SC-6296)	H1-hESC	NA	HDAC2_(SC-6296)	None	NA	wgEncodeAwgTfbsHaibH1hescHdac2sc6296V0416102UniPk.narrowPeak	8.7609e-175	5644
2	1144	sheffield_dnase	Inf	9.93394	568	1	499	37	499	179	62675	2576	2823736	Stem cell specific (weak)	NA	NA	NA	NA	NA	10.bed	0	63200
2	798	encode_tfbs	193.995	14.896	257	46	300	225	300	190	17149	2887	2869262	ChIP H1-hESC CEBPB	H1-hESC	NA	CEBPB	None	NA	wgEncodeAwgTfbsSydhH1hescCebpbIggrabUniPk.narrowPeak	5.96038e-194	15557
2	617	encode_tfbs	216.534	12.1394	324	31	390	157	390	193	27062	2820	2859349	ChIP H1-hESC YY1_(SC-281)	H1-hESC	NA	YY1_(SC-281)	None	NA	wgEncodeAwgTfbsHaibH1hescYy1sc281V0416102UniPk.narrowPeak	1.80018e-216	18328
2	421	encode_segmentation	Inf	8.71789	781	1	576	18	576	198	105438	2363	2780973	Enhancers Segments	H1hesc	NA	NA	NA	ENCODE segmentation	H1hesc_E.bed	0	52106
2	807	encode_tfbs	185.286	14.2703	251	50	313	231	313	198	17447	2893	2868964	ChIP H1-hESC Max	H1-hESC	NA	Max	None	NA	wgEncodeAwgTfbsSydhH1hescMaxUcdUniPk.narrowPeak	3.00875e-185	11129
2	604	encode_tfbs	Inf	8.56175	653	1	587	27	587	205	85754	2491	2800657	ChIP H1-hESC Rad21	H1-hESC	NA	Rad21	None	NA	wgEncodeAwgTfbsHaibH1hescRad21V0416102UniPk.narrowPeak	0	75680
2	2478	sheffield_dnase	145.755	29.2185	140	98	107	418	418	208	4597	3004	2881814	Stem	NA	NA	NA	NA	NA	354.bed	9.24855e-146	4735
2	2396	sheffield_dnase	143.689	56.4678	109	101	18	543	543	221	1835	3035	2884576	Stem	NA	NA	NA	NA	NA	254.bed	1.07225e-143	1944
2	912	encode_tfbs	214.19	9.46852	377	34	537	94	537	222	40941	2767	2845470	ChIP HUVEC c-Jun	HUVEC	NA	c-Jun	None	NA	wgEncodeAwgTfbsSydhHuvecCjunUniPk.narrowPeak	3.94259e-214	29524
2	1010	encode_tfbs	298.995	8.17332	602	16	618	34	618	223	81285	2542	2805126	ChIP MCF10A-Er-Src c-Fos	MCF10A-Er-Src	NA	c-Fos	EtOH_0.01pct	NA	wgEncodeAwgTfbsSydhMcf10aesCfosEtoh01HvdUniPk.narrowPeak	6.79576e-299	67918
2	848	encode_tfbs	213.139	8.96739	390	37	569	85	569	230	44873	2754	2841538	ChIP HeLa-S3 JunD	HeLa-S3	NA	JunD	None	NA	wgEncodeAwgTfbsSydhHelas3JundIggrabUniPk.narrowPeak	4.41882e-213	31633
2	3011	ucsc_features	213.472	8.56951	404	36	586	76	586	233	48823	2740	2837588	UCSC Switch DB TSSs	NA	NA	NA	NA	NA	switchDbTss.bed	2.05531e-213	131780
2	836	encode_tfbs	191.631	9.87201	326	47	507	153	507	236	33437	2818	2852974	ChIP HeLa-S3 c-Jun	HeLa-S3	NA	c-Jun	None	NA	wgEncodeAwgTfbsSydhHelas3CjunIggrabUniPk.narrowPeak	1.37115e-191	21903
2	810	encode_tfbs	241.089	7.98116	486	25	634	48	634	236	64650	2658	2821761	ChIP H1-hESC Rad21	H1-hESC	NA	Rad21	None	NA	wgEncodeAwgTfbsSydhH1hescRad21IggrabUniPk.narrowPeak	5.15814e-241	55674
2	261	codex	232.395	7.98627	467	27	631	52	631	237	61706	2677	2824705	Day 5 of in vitro differentiation with FGF2; BMP4 and B27	Endoderm	NA	FOXA2	NA	GSE46130	GSM1124064_FOXA2.bed	2.52304e-232	31741
2	532	encode_tfbs	140.517	14.2544	189	112	314	311	314	246	12896	2955	2873515	ChIP ECC-1 GR	ECC-1	NA	GR	DEX_100nM	NA	wgEncodeAwgTfbsHaibEcc1GrV0416102Dex100nmUniPk.narrowPeak	1.57015e-140	9255
2	260	codex	199.937	8.22246	389	40	612	86	612	246	48730	2755	2837681	Day 5 of in vitro differentiation with FGF2; BMP4 and B27	Endoderm	NA	FOXA2	NA	GSE46130	GSM1124063_FOXA2.bed	6.89827e-200	34457
2	719	encode_tfbs	241.517	7.52495	511	24	683	44	683	250	72586	2633	2813825	ChIP SK-N-SH_RA Rad21	SK-N-SH_RA	NA	Rad21	None	NA	wgEncodeAwgTfbsHaibSknshraRad21V0416102UniPk.narrowPeak	1.9286e-241	62275
2	460	encode_tfbs	253.824	7.3651	549	21	694	43	694	253	80582	2595	2805829	ChIP H1-hESC CTCF	H1-hESC	NA	CTCF	None	NA	wgEncodeAwgTfbsBroadH1hescCtcfUniPk.narrowPeak	9.62542e-254	66551
2	1012	encode_tfbs	291.856	7.12822	659	17	731	24	731	257	103531	2485	2782880	ChIP MCF10A-Er-Src c-Fos	MCF10A-Er-Src	NA	c-Fos	4OHTAM_1uM_4hr	NA	wgEncodeAwgTfbsSydhMcf10aesCfosTam14hHvdUniPk.narrowPeak	9.2886e-292	86323
2	263	codex	118.862	30.3835	112	150	99	530	530	260	3505	3032	2882906	codex Embryonic Stem Cell SOX2	Embryonic Stem Cell	NA	SOX2	NA	GSE46130	GSM1124068_SOX2.bed	6.59004e-119	2311
2	592	encode_tfbs	206.067	7.39959	437	38	691	62	691	264	61640	2707	2824771	ChIP H1-hESC CTCF_(SC-5916)	H1-hESC	NA	CTCF_(SC-5916)	None	NA	wgEncodeAwgTfbsHaibH1hescCtcfsc5916V0416102UniPk.narrowPeak	5.14143e-206	54111
2	376	codex	159.387	9.77163	271	76	512	214	512	267	27602	2873	2858809	K562 erythrocytic leukaemia cells (ATCC CCL-243) were grown according to standar	Embryonic Stem Cell	NA	RBBP5	NA	GSE32509	GSM831038_RBBPS.bed	2.24337e-159	12525
2	1013	encode_tfbs	246.797	7.05188	553	23	738	39	738	267	84788	2591	2801623	ChIP MCF10A-Er-Src c-Fos	MCF10A-Er-Src	NA	c-Fos	4OHTAM_1uM_36hr	NA	wgEncodeAwgTfbsSydhMcf10aesCfosTamHvdUniPk.narrowPeak	1.01469e-246	70462
2	856	encode_tfbs	172.502	8.52917	324	58	593	157	593	269	38365	2820	2848046	ChIP HeLa-S3 p300_(SC-584)	HeLa-S3	NA	p300_(SC-584)	None	NA	wgEncodeAwgTfbsSydhHelas3P300sc584sc584IggrabUniPk.narrowPeak	1.78573e-172	25854
2	1011	encode_tfbs	287.332	6.86851	670	19	766	22	766	269	109490	2474	2776921	ChIP MCF10A-Er-Src c-Fos	MCF10A-Er-Src	NA	c-Fos	4OHTAM_1uM_12hr	NA	wgEncodeAwgTfbsSydhMcf10aesCfosTam112hHvdUniPk.narrowPeak	3.08557e-287	92358
2	1089	encode_tfbs	194.831	7.17981	422	44	721	68	721	278	61000	2722	2825411	ChIP NHEK CTCF	NHEK	NA	CTCF	None	NA	wgEncodeAwgTfbsUtaNhekCtcfUniPk.narrowPeak	8.72178e-195	53797
2	3009	ucsc_features	Inf	6.36894	2666	1	831	5	831	279	1347550	478	1538861	UCSC Repeat Masker	NA	NA	NA	NA	NA	rmsk.bed	0	5298130
2	1113	encode_tfbs	215.938	6.91063	487	32	758	47	758	279	74577	2657	2811834	ChIP HBMEC CTCF	HBMEC	NA	CTCF	None	NA	wgEncodeAwgTfbsUwHbmecCtcfUniPk.narrowPeak	7.07695e-216	58376
2	1130	encode_tfbs	199.472	7.0598	439	42	737	61	737	280	64857	2705	2821554	ChIP HRPEpiC CTCF	HRPEpiC	NA	CTCF	None	NA	wgEncodeAwgTfbsUwHrpeCtcfUniPk.narrowPeak	2.00529e-199	53134
2	911	encode_tfbs	213.846	6.8929	483	35	762	49	762	282	74057	2661	2812354	ChIP HUVEC c-Fos	HUVEC	NA	c-Fos	None	NA	wgEncodeAwgTfbsSydhHuvecCfosUcdUniPk.narrowPeak	8.69893e-214	46726
2	507	encode_tfbs	171.527	7.76593	346	60	661	127	661	283	45244	2798	2841167	ChIP A549 FOSL2	A549	NA	FOSL2	EtOH_0.02pct	NA	wgEncodeAwgTfbsHaibA549Fosl2V0422111Etoh02UniPk.narrowPeak	1.68089e-171	28756
2	1093	encode_tfbs	182.848	7.14618	396	52	729	82	729	288	57047	2748	2829364	ChIP AG04449 CTCF	AG04449	NA	CTCF	None	NA	wgEncodeAwgTfbsUwAg04449CtcfUniPk.narrowPeak	8.20941e-183	50260
2	1052	encode_tfbs	203.634	6.69751	470	39	786	50	786	292	73812	2674	2812599	ChIP Gliobla CTCF	Gliobla	NA	CTCF	None	NA	wgEncodeAwgTfbsUtaGlioblaCtcfUniPk.narrowPeak	1.3872e-203	62772
2	1085	encode_tfbs	230.349	6.43968	557	28	815	38	815	294	93383	2587	2793028	ChIP MCF-7 CTCF	MCF-7	NA	CTCF	vehicle	NA	wgEncodeAwgTfbsUtaMcf7CtcfVehUniPk.narrowPeak	2.7986e-230	82176
2	1063	encode_tfbs	164.444	7.37421	345	69	693	129	693	297	47461	2799	2838950	ChIP H1-hESC CTCF	H1-hESC	NA	CTCF	None	NA	wgEncodeAwgTfbsUtaH1hescCtcfUniPk.narrowPeak	1.99435e-164	43247
2	531	encode_tfbs	100.068	15.8834	126	183	264	463	463	303	7567	3018	2878844	ChIP ECC-1 FOXA1_(SC-6553)	ECC-1	NA	FOXA1_(SC-6553)	DMSO_0.02pct	NA	wgEncodeAwgTfbsHaibEcc1Foxa1sc6553V0416102Dm002p1hUniPk.narrowPeak	3.85345e-100	5892
2	589	encode_tfbs	113.712	11.9819	168	158	398	352	398	303	13535	2976	2872876	ChIP H1-hESC ATF2_(SC-81188)	H1-hESC	NA	ATF2_(SC-81188)	None	NA	wgEncodeAwgTfbsHaibH1hescAtf2sc81188V0422111UniPk.narrowPeak	9.18751e-114	5998
2	1081	encode_tfbs	194.479	6.49223	460	45	808	55	808	303	74237	2684	2812174	ChIP MCF-7 CTCF	MCF-7	NA	CTCF	estrogen	NA	wgEncodeAwgTfbsUtaMcf7CtcfEstroUniPk.narrowPeak	1.95686e-194	66592
2	714	encode_tfbs	158.042	7.26327	335	81	709	140	709	310	46638	2809	2839773	ChIP SK-N-SH Pol2-4H8	SK-N-SH	NA	Pol2-4H8	None	NA	wgEncodeAwgTfbsHaibSknshPol24h8V0416101UniPk.narrowPeak	4.93775e-158	28168
2	860	encode_tfbs	163.633	7.02899	357	71	742	117	742	310	51655	2787	2834756	ChIP HeLa-S3 Rad21	HeLa-S3	NA	Rad21	None	NA	wgEncodeAwgTfbsSydhHelas3Rad21IggrabUniPk.narrowPeak	1.28646e-163	43420
2	1129	encode_tfbs	162.672	6.86449	362	72	767	106	767	315	53696	2782	2832715	ChIP HRE CTCF	HRE	NA	CTCF	None	NA	wgEncodeAwgTfbsUwHreCtcfUniPk.narrowPeak	1.17628e-162	42295
2	1125	encode_tfbs	176.892	6.36584	423	53	832	67	832	317	68807	2721	2817604	ChIP HMEC CTCF	HMEC	NA	CTCF	None	NA	wgEncodeAwgTfbsUwHmecCtcfUniPk.narrowPeak	7.33485e-177	55897
2	1139	encode_tfbs	188.639	6.27917	459	48	847	57	847	317	76499	2685	2809912	ChIP RPTEC CTCF	RPTEC	NA	CTCF	None	NA	wgEncodeAwgTfbsUwRptecCtcfUniPk.narrowPeak	1.34008e-188	58785
2	834	encode_tfbs	104.358	11.9596	154	177	399	377	399	318	12377	2990	2874034	ChIP HeLa-S3 c-Fos	HeLa-S3	NA	c-Fos	None	NA	wgEncodeAwgTfbsSydhHelas3CfosUniPk.narrowPeak	2.00079e-104	9325
2	1116	encode_tfbs	187.767	6.23101	460	49	857	55	857	320	77266	2684	2809145	ChIP HCPEpiC CTCF	HCPEpiC	NA	CTCF	None	NA	wgEncodeAwgTfbsUwHcpeCtcfUniPk.narrowPeak	9.97358e-188	61062
2	1051	encode_tfbs	160.151	6.7991	359	75	776	114	776	322	53705	2785	2832706	ChIP Fibrobl CTCF	Fibrobl	NA	CTCF	None	NA	wgEncodeAwgTfbsUtaFibroblCtcfUniPk.narrowPeak	3.87692e-160	45978
2	1119	encode_tfbs	162.63	6.62903	373	73	797	97	797	322	57444	2771	2828967	ChIP HEK293 CTCF	HEK293	NA	CTCF	None	NA	wgEncodeAwgTfbsUwHek293CtcfUniPk.narrowPeak	1.29341e-162	47331
2	833	encode_tfbs	184.549	6.22382	452	51	859	59	859	323	75823	2692	2810588	ChIP HeLa-S3 CEBPB	HeLa-S3	NA	CEBPB	None	NA	wgEncodeAwgTfbsSydhHelas3CebpbIggrabUniPk.narrowPeak	1.63712e-184	61004
2	1101	encode_tfbs	158.898	6.66958	362	78	789	106	789	324	55235	2782	2831176	ChIP Caco-2 CTCF	Caco-2	NA	CTCF	None	NA	wgEncodeAwgTfbsUwCaco2CtcfUniPk.narrowPeak	6.90452e-159	46852
2	1141	encode_tfbs	158.906	6.69125	361	77	788	110	788	325	54891	2783	2831520	ChIP SK-N-SH_RA CTCF	SK-N-SH_RA	NA	CTCF	None	NA	wgEncodeAwgTfbsUwSknshraCtcfUniPk.narrowPeak	6.7815e-159	46232
2	1049	encode_tfbs	168.154	6.3433	402	64	835	77	835	325	65204	2742	2821207	ChIP A549 CTCF	A549	NA	CTCF	None	NA	wgEncodeAwgTfbsUtaA549CtcfUniPk.narrowPeak	3.93697e-168	55351
2	1134	encode_tfbs	175.383	6.22262	428	54	861	64	861	326	71291	2716	2815120	ChIP MCF-7 CTCF	MCF-7	NA	CTCF	None	NA	wgEncodeAwgTfbsUwMcf7CtcfUniPk.narrowPeak	2.36177e-175	58994
2	1084	encode_tfbs	166.217	6.30948	399	67	840	79	840	329	64998	2745	2821413	ChIP MCF-7 CTCF	MCF-7	NA	CTCF	None	NA	wgEncodeAwgTfbsUtaMcf7CtcfUniPk.narrowPeak	3.37883e-166	57936
2	3010	ucsc_features	229.15	5.90077	603	29	927	33	927	330	111587	2541	2774824	UCSC Simple repeats	NA	NA	NA	NA	NA	simpleRepeat.bed	4.41124e-229	962714
2	1082	encode_tfbs	168.117	6.25653	407	65	851	75	851	330	67010	2737	2819401	ChIP MCF-7 CTCF	MCF-7	NA	CTCF	serum_stimulated_media	NA	wgEncodeAwgTfbsUtaMcf7CtcfSerumstimUniPk.narrowPeak	4.28032e-168	58608
2	818	encode_tfbs	132.418	7.80013	263	127	656	220	656	334	33391	2881	2853020	ChIP HCT-116 TCF7L2	HCT-116	NA	TCF7L2	None	NA	wgEncodeAwgTfbsSydhHct116Tcf7l2UcdUniPk.narrowPeak	1.9309e-132	19463
2	1127	encode_tfbs	171.809	6.07736	428	59	895	64	895	339	72952	2716	2813459	ChIP HPAF CTCF	HPAF	NA	CTCF	None	NA	wgEncodeAwgTfbsUwHpafCtcfUniPk.narrowPeak	8.8085e-172	56686
2	1112	encode_tfbs	152.86	6.38675	361	86	825	110	825	340	57456	2783	2828955	ChIP HA-sp CTCF	HA-sp	NA	CTCF	None	NA	wgEncodeAwgTfbsUwHaspCtcfUniPk.narrowPeak	7.41127e-153	46546
2	463	encode_tfbs	142.773	6.92832	313	104	756	167	756	342	45335	2831	2841076	ChIP H1-hESC RBBP5_(A300-109A)	H1-hESC	NA	RBBP5_(A300-109A)	None	NA	wgEncodeAwgTfbsBroadH1hescRbbp5a300109aUniPk.narrowPeak	8.78903e-143	16151
2	2429	sheffield_dnase	74.7384	48.3809	59	232	29	768	768	343	1139	3085	2885272	Stem	NA	NA	NA	NA	NA	3.bed	7.50963e-75	1198
2	616	encode_tfbs	120.415	7.94129	235	145	636	252	636	344	29067	2909	2857344	ChIP H1-hESC USF-1	H1-hESC	NA	USF-1	None	NA	wgEncodeAwgTfbsHaibH1hescUsf1Pcr1xUniPk.narrowPeak	1.85452e-120	26042
2	1090	encode_tfbs	146.314	6.6413	333	97	793	143	793	344	50583	2811	2835828	ChIP ProgFib CTCF	ProgFib	NA	CTCF	None	NA	wgEncodeAwgTfbsUtaProgfibCtcfUniPk.narrowPeak	2.55493e-146	43918
2	1140	encode_tfbs	147.647	6.5127	342	94	806	132	806	344	53099	2802	2833312	ChIP SAEC CTCF	SAEC	NA	CTCF	None	NA	wgEncodeAwgTfbsUwSaecCtcfUniPk.narrowPeak	1.19103e-147	42446
2	1142	encode_tfbs	152.663	6.28052	366	88	846	101	846	345	59305	2778	2827106	ChIP WERI-Rb-1 CTCF	WERI-Rb-1	NA	CTCF	None	NA	wgEncodeAwgTfbsUwWerirb1CtcfUniPk.narrowPeak	1.16577e-152	50308
2	1096	encode_tfbs	158.317	6.19899	385	80	866	88	866	345	63544	2759	2822867	ChIP AG09319 CTCF	AG09319	NA	CTCF	None	NA	wgEncodeAwgTfbsUwAg09319CtcfUniPk.narrowPeak	2.62036e-158	49675
2	512	encode_tfbs	97.1507	10.2951	157	194	480	368	480	347	14658	2987	2871753	ChIP A549 GR	A549	NA	GR	DEX_5nM	NA	wgEncodeAwgTfbsHaibA549GrPcr1xDex5nmUniPk.narrowPeak	3.13549e-97	10279
2	1118	encode_tfbs	152.046	6.23223	367	89	856	99	856	348	59936	2777	2826475	ChIP HEEpiC CTCF	HEEpiC	NA	CTCF	None	NA	wgEncodeAwgTfbsUwHeeCtcfUniPk.narrowPeak	4.81459e-152	46226
2	530	encode_tfbs	99.8498	9.87196	166	186	508	354	508	349	16206	2978	2870205	ChIP ECC-1 ERalpha_a	ECC-1	NA	ERalpha_a	Genistein_100nM	NA	wgEncodeAwgTfbsHaibEcc1EralphaaV0416102Gen1hUniPk.narrowPeak	6.35748e-100	11452
2	866	encode_tfbs	107.92	8.71016	196	172	577	298	577	349	21865	2948	2864546	ChIP HeLa-S3 STAT3	HeLa-S3	NA	STAT3	None	NA	wgEncodeAwgTfbsSydhHelas3Stat3IggrabUniPk.narrowPeak	5.55745e-108	13834
2	1022	encode_tfbs	143.691	6.49782	333	100	807	143	807	350	51680	2811	2834731	ChIP MCF10A-Er-Src STAT3	MCF10A-Er-Src	NA	STAT3	4OHTAM_1uM_12hr	NA	wgEncodeAwgTfbsSydhMcf10aesStat3Tam112hHvdUniPk.narrowPeak	1.06623e-143	39908
2	726	encode_tfbs	143.174	6.62888	326	102	798	153	798	351	49508	2818	2836903	ChIP T-47D FOXA1_(SC-6553)	T-47D	NA	FOXA1_(SC-6553)	DMSO_0.02pct	NA	wgEncodeAwgTfbsHaibT47dFoxa1sc6553V0416102Dm002p1hUniPk.narrowPeak	3.4952e-143	41555
2	373	codex	140.405	6.81171	312	113	773	169	773	352	45940	2832	2840471	K562 erythrocytic leukaemia cells (ATCC CCL-243) were grown according to standar	Embryonic Stem Cell	NA	KDM4A	NA	GSE32509	GSM831035_KDM4A.bed	2.02777e-140	20642
2	718	encode_tfbs	154.67	6.12062	380	83	883	89	883	352	63410	2764	2823001	ChIP SK-N-SH_RA p300	SK-N-SH_RA	NA	p300	None	NA	wgEncodeAwgTfbsHaibSknshraP300V0416102UniPk.narrowPeak	1.1528e-154	46485
2	1083	encode_tfbs	153.184	6.14032	375	85	880	96	880	354	62287	2769	2824124	ChIP MCF-7 CTCF	MCF-7	NA	CTCF	serum_starved_media	NA	wgEncodeAwgTfbsUtaMcf7CtcfSerumstvdUniPk.narrowPeak	3.51804e-153	54343
2	1126	encode_tfbs	158.847	6.05333	395	79	899	84	899	354	66926	2749	2819485	ChIP HMF CTCF	HMF	NA	CTCF	None	NA	wgEncodeAwgTfbsUwHmfCtcfUniPk.narrowPeak	7.7592e-159	54171
2	1014	encode_tfbs	140.861	6.47712	327	110	810	150	810	357	50818	2817	2835593	ChIP MCF10A-Er-Src c-Myc	MCF10A-Er-Src	NA	c-Myc	EtOH_0.01pct	NA	wgEncodeAwgTfbsSydhMcf10aesCmycEtoh01HvdUniPk.narrowPeak	7.11986e-141	35153
2	515	encode_tfbs	120.682	7.32017	251	144	701	231	701	359	33815	2893	2852596	ChIP A549 p300	A549	NA	p300	EtOH_0.02pct	NA	wgEncodeAwgTfbsHaibA549P300V0422111Etoh02UniPk.narrowPeak	1.00374e-120	18216
2	814	encode_tfbs	117.887	7.55055	239	154	677	248	677	360	31114	2905	2855297	ChIP H1-hESC TBP	H1-hESC	NA	TBP	None	NA	wgEncodeAwgTfbsSydhH1hescTbpIggrabUniPk.narrowPeak	6.21276e-118	17194
2	612	encode_tfbs	128.734	6.98192	279	131	747	201	747	360	39701	2865	2846710	ChIP H1-hESC TAF1	H1-hESC	NA	TAF1	None	NA	wgEncodeAwgTfbsHaibH1hescTaf1V0416102UniPk.narrowPeak	9.21076e-129	20547
2	806	encode_tfbs	89.2185	11.1259	137	210	444	428	444	361	11773	3007	2874638	ChIP H1-hESC MafK_(ab50322)	H1-hESC	NA	MafK_(ab50322)	None	NA	wgEncodeAwgTfbsSydhH1hescMafkIggrabUniPk.narrowPeak	2.61089e-89	11425
2	433	encode_segmentation	164.345	5.83866	424	70	948	66	948	361	75058	2720	2811353	Weak Enhancer Segments	HeLa-S3	NA	NA	NA	ENCODE segmentation	Helas3_WE.bed	2.50277e-164	62184
2	471	encode_tfbs	152.779	6.03515	380	87	907	89	907	361	64288	2764	2822123	ChIP HSMM CTCF	HSMM	NA	CTCF	None	NA	wgEncodeAwgTfbsBroadHsmmCtcfUniPk.narrowPeak	8.92228e-153	50924
2	1020	encode_tfbs	147.335	6.11827	361	95	884	110	884	363	59925	2783	2826486	ChIP MCF10A-Er-Src STAT3	MCF10A-Er-Src	NA	STAT3	EtOH_0.01pct_4hr	NA	wgEncodeAwgTfbsSydhMcf10aesStat3Etoh01bUniPk.narrowPeak	2.44063e-147	45110
2	1099	encode_tfbs	156.181	5.86084	400	82	938	78	938	366	70049	2744	2816362	ChIP BE2_C CTCF	BE2_C	NA	CTCF	None	NA	wgEncodeAwgTfbsUwBe2cCtcfUniPk.narrowPeak	3.56067e-156	54655
2	803	encode_tfbs	96.7705	8.78988	174	196	573	336	573	368	19111	2970	2867300	ChIP H1-hESC CtBP2	H1-hESC	NA	CtBP2	None	NA	wgEncodeAwgTfbsSydhH1hescCtbp2UcdUniPk.narrowPeak	7.51433e-97	7089
2	661	encode_tfbs	146.999	6.03026	365	96	909	103	909	369	61527	2779	2824884	ChIP HUVEC Pol2-4H8	HUVEC	NA	Pol2-4H8	None	NA	wgEncodeAwgTfbsHaibHuvecPol24h8V0416101UniPk.narrowPeak	5.28354e-147	32525
2	1111	encode_tfbs	148.587	5.98171	372	92	916	98	916	369	63335	2772	2823076	ChIP HAc CTCF	HAc	NA	CTCF	None	NA	wgEncodeAwgTfbsUwHacCtcfUniPk.narrowPeak	1.37479e-148	45591
2	717	encode_tfbs	130.379	6.61413	296	128	800	184	800	371	44654	2848	2841757	ChIP SK-N-SH_RA CTCF	SK-N-SH_RA	NA	CTCF	None	NA	wgEncodeAwgTfbsHaibSknshraCtcfV0416102UniPk.narrowPeak	2.1025e-130	40588
2	1098	encode_tfbs	139.126	6.23327	334	118	855	141	855	371	54010	2810	2832401	ChIP AoAF CTCF	AoAF	NA	CTCF	None	NA	wgEncodeAwgTfbsUwAoafCtcfUniPk.narrowPeak	3.837e-139	45960
2	1021	encode_tfbs	140.144	6.18435	339	114	869	135	869	373	55325	2805	2831086	ChIP MCF10A-Er-Src STAT3	MCF10A-Er-Src	NA	STAT3	EtOH_0.01pct_12hr	NA	wgEncodeAwgTfbsSydhMcf10aesStat3Etoh01cUniPk.narrowPeak	3.69967e-140	41355
2	1128	encode_tfbs	141.06	6.11286	345	107	885	129	885	374	57050	2799	2829361	ChIP HPF CTCF	HPF	NA	CTCF	None	NA	wgEncodeAwgTfbsUwHpfCtcfUniPk.narrowPeak	4.50898e-141	46150
2	529	encode_tfbs	98.782	8.01879	190	190	628	308	628	375	22968	2954	2863443	ChIP ECC-1 ERalpha_a	ECC-1	NA	ERalpha_a	Estradiol_10nM	NA	wgEncodeAwgTfbsHaibEcc1EralphaaV0416102Est10nm1hUniPk.narrowPeak	7.37738e-99	16091
2	716	encode_tfbs	98.3494	8.08402	188	191	623	313	623	376	22531	2956	2863880	ChIP SK-N-SH TAF1	SK-N-SH	NA	TAF1	None	NA	wgEncodeAwgTfbsHaibSknshTaf1V0416101UniPk.narrowPeak	1.99461e-98	13993
2	2037	sheffield_dnase	71.7251	16.0987	89	236	259	634	634	376	5212	3055	2881199	Stem	NA	NA	NA	NA	NA	205.bed	7.63379e-72	5301
2	715	encode_tfbs	105.783	7.53075	214	175	679	278	679	377	27727	2930	2858684	ChIP SK-N-SH Sin3Ak-20	SK-N-SH	NA	Sin3Ak-20	None	NA	wgEncodeAwgTfbsHaibSknshSin3ak20V0416101UniPk.narrowPeak	7.54986e-106	15561
2	511	encode_tfbs	113.444	7.14141	240	159	730	245	730	378	33014	2904	2853397	ChIP A549 GR	A549	NA	GR	DEX_50nM	NA	wgEncodeAwgTfbsHaibA549GrPcr1xDex50nmUniPk.narrowPeak	1.70081e-113	23324
2	1094	encode_tfbs	140.829	5.95276	353	111	917	121	917	383	60051	2791	2826360	ChIP AG04450 CTCF	AG04450	NA	CTCF	None	NA	wgEncodeAwgTfbsUwAg04450CtcfUniPk.narrowPeak	7.64549e-141	46500
2	917	encode_tfbs	136.7	6.10739	334	121	889	141	889	384	55102	2810	2831309	ChIP IMR90 CTCF_(SC-15914)	IMR90	NA	CTCF_(SC-15914)	None	NA	wgEncodeAwgTfbsSydhImr90CtcfbIggrabUniPk.narrowPeak	1.0172e-136	45920
2	916	encode_tfbs	154.138	5.59021	413	84	1004	71	1004	386	76015	2731	2810396	ChIP IMR90 CEBPB	IMR90	NA	CEBPB	None	NA	wgEncodeAwgTfbsSydhImr90CebpbIggrabUniPk.narrowPeak	3.91032e-154	70445
2	1015	encode_tfbs	114.772	6.73632	255	156	779	227	779	387	37331	2889	2849080	ChIP MCF10A-Er-Src c-Myc	MCF10A-Er-Src	NA	c-Myc	4OHTAM_1uM_4hr	NA	wgEncodeAwgTfbsSydhMcf10aesCmycTam14hHvdUniPk.narrowPeak	8.0141e-115	25703
2	2679	sheffield_dnase	67.0329	204.978	36	250	1	910	910	387	164	3108	2886247	Repressed in Hematopoietic	NA	NA	NA	NA	NA	600.bed	3.67683e-67	200
2	1097	encode_tfbs	137.378	5.93129	345	120	919	129	919	389	58761	2799	2827650	ChIP AG10803 CTCF	AG10803	NA	CTCF	None	NA	wgEncodeAwgTfbsUwAg10803CtcfUniPk.narrowPeak	2.13879e-137	47656
2	629	encode_tfbs	141.065	5.84139	360	106	947	113	947	389	62512	2784	2823899	ChIP HepG2 CTCF_(SC-5916)	HepG2	NA	CTCF_(SC-5916)	None	NA	wgEncodeAwgTfbsHaibHepg2Ctcfsc5916V0416101UniPk.narrowPeak	4.46497e-141	55778
2	1066	encode_tfbs	141.048	5.80684	362	108	954	106	954	389	63262	2782	2823149	ChIP HeLa-S3 CTCF	HeLa-S3	NA	CTCF	None	NA	wgEncodeAwgTfbsUtaHelas3CtcfUniPk.narrowPeak	4.63209e-141	58806
2	796	encode_tfbs	87.6409	8.41881	162	216	601	359	601	392	18506	2982	2867905	ChIP H1-hESC Bach1_(sc-14700)	H1-hESC	NA	Bach1_(sc-14700)	None	NA	wgEncodeAwgTfbsSydhH1hescBach1sc14700IggrabUniPk.narrowPeak	9.78085e-88	11457
2	1114	encode_tfbs	129.47	6.15818	313	130	878	167	878	392	50907	2831	2835504	ChIP HCFaa CTCF	HCFaa	NA	CTCF	None	NA	wgEncodeAwgTfbsUwHcfaaCtcfUniPk.narrowPeak	1.69717e-129	41571
2	1023	encode_tfbs	138.193	5.88044	350	119	935	125	935	393	60205	2794	2826206	ChIP MCF10A-Er-Src STAT3	MCF10A-Er-Src	NA	STAT3	4OHTAM_1uM_36hr	NA	wgEncodeAwgTfbsSydhMcf10aesStat3TamUniPk.narrowPeak	3.28149e-138	44494
2	1107	encode_tfbs	140.919	5.73507	366	109	971	101	971	394	64819	2778	2821592	ChIP GM12873 CTCF	GM12873	NA	CTCF	None	NA	wgEncodeAwgTfbsUwGm12873CtcfUniPk.narrowPeak	6.23193e-141	51005
2	1117	encode_tfbs	139.731	5.79682	359	115	956	114	956	395	62789	2785	2823622	ChIP HCT-116 CTCF	HCT-116	NA	CTCF	None	NA	wgEncodeAwgTfbsUwHct116CtcfUniPk.narrowPeak	9.555e-140	50294
2	1059	encode_tfbs	134.29	5.89014	339	124	932	135	932	397	58033	2805	2828378	ChIP GM19238 CTCF	GM19238	NA	CTCF	None	NA	wgEncodeAwgTfbsUtaGm19238CtcfUniPk.narrowPeak	2.60203e-134	49938
2	1072	encode_tfbs	124.401	6.16062	300	137	877	180	877	398	48590	2844	2837821	ChIP HUVEC CTCF	HUVEC	NA	CTCF	None	NA	wgEncodeAwgTfbsUtaHuvecCtcfUniPk.narrowPeak	1.95117e-124	44033
2	745	encode_tfbs	139.231	5.7242	362	117	972	106	972	398	64155	2782	2822256	ChIP GM12878 CTCF_(SC-15914)	GM12878	NA	CTCF_(SC-15914)	None	NA	wgEncodeAwgTfbsSydhGm12878Ctcfsc15914c20UniPk.narrowPeak	3.01399e-139	55551
2	631	encode_tfbs	105.914	6.85852	231	174	768	256	768	399	32990	2913	2853421	ChIP HepG2 FOSL2	HepG2	NA	FOSL2	None	NA	wgEncodeAwgTfbsHaibHepg2Fosl2V0416101UniPk.narrowPeak	5.5865e-106	25211
2	920	encode_tfbs	119.645	6.25617	284	147	852	197	852	399	45098	2860	2841313	ChIP IMR90 Rad21	IMR90	NA	Rad21	None	NA	wgEncodeAwgTfbsSydhImr90Rad21IggrabUniPk.narrowPeak	1.09147e-119	37417
2	713	encode_tfbs	79.9418	9.14725	139	223	556	423	556	401	14524	3005	2871887	ChIP SK-N-SH NRSF	SK-N-SH	NA	NRSF	None	NA	wgEncodeAwgTfbsHaibSknshNrsfV0416101UniPk.narrowPeak	4.78279e-80	11029
2	2628	sheffield_dnase	52.9006	33.9978	47	295	79	830	830	401	1287	3097	2885124	Stem	NA	NA	NA	NA	NA	54.bed	4.68102e-53	1334
2	1106	encode_tfbs	134.895	5.79363	346	122	957	127	957	402	60320	2798	2826091	ChIP GM12872 CTCF	GM12872	NA	CTCF	None	NA	wgEncodeAwgTfbsUwGm12872CtcfUniPk.narrowPeak	6.47567e-135	47151
2	469	encode_tfbs	124.627	6.06253	305	135	898	176	898	403	50258	2839	2836153	ChIP HMEC CTCF	HMEC	NA	CTCF	None	NA	wgEncodeAwgTfbsBroadHmecCtcfUniPk.narrowPeak	1.16111e-124	40048
2	913	encode_tfbs	118.967	6.19029	285	149	867	195	867	404	45744	2859	2840667	ChIP HUVEC GATA-2	HUVEC	NA	GATA-2	None	NA	wgEncodeAwgTfbsSydhHuvecGata2UcdUniPk.narrowPeak	5.18802e-119	27454
2	521	encode_tfbs	111.895	6.35778	261	161	833	222	833	405	40523	2883	2845888	ChIP A549 TCF12	A549	NA	TCF12	EtOH_0.02pct	NA	wgEncodeAwgTfbsHaibA549Tcf12V0422111Etoh02UniPk.narrowPeak	5.99676e-112	20896
2	1137	encode_tfbs	129.868	5.87477	328	129	937	148	937	405	56115	2816	2830296	ChIP NHEK CTCF	NHEK	NA	CTCF	None	NA	wgEncodeAwgTfbsUwNhekCtcfUniPk.narrowPeak	6.81385e-130	42465
2	1109	encode_tfbs	120.959	6.05259	296	143	900	184	900	409	48727	2848	2837684	ChIP GM12875 CTCF	GM12875	NA	CTCF	None	NA	wgEncodeAwgTfbsUwGm12875CtcfUniPk.narrowPeak	5.31668e-121	39184
2	443	encode_segmentation	71.2752	10.9289	110	238	453	538	538	410	9545	3034	2876866	Promoter Flank Segments	Huvec	NA	NA	NA	ENCODE segmentation	Huvec_PF.bed	2.14699e-71	11639
2	1055	encode_tfbs	126.788	5.83186	322	133	950	160	950	414	55390	2822	2831021	ChIP GM12878 CTCF	GM12878	NA	CTCF	None	NA	wgEncodeAwgTfbsUtaGm12878CtcfUniPk.narrowPeak	8.06617e-127	48916
2	601	encode_tfbs	99.6401	6.52767	226	188	805	258	805	417	33845	2918	2852566	ChIP H1-hESC Pol2-4H8	H1-hESC	NA	Pol2-4H8	None	NA	wgEncodeAwgTfbsHaibH1hescPol24h8V0416102UniPk.narrowPeak	1.02874e-99	21342
2	112	cistrome_cistrome	84.0583	7.28982	173	219	706	337	706	421	22876	2971	2863535	cistrome_cistrome RWPE ERG	RWPE	prostate	ERG	ERG overexpression	NA	Human_RWPE_ERG_ERG-overexpression_Chinnaiyan.bed	3.70917e-84	13239
2	1105	encode_tfbs	122.705	5.75483	315	139	964	163	964	422	54787	2829	2831624	ChIP GM12865 CTCF	GM12865	NA	CTCF	None	NA	wgEncodeAwgTfbsUwGm12865CtcfUniPk.narrowPeak	9.5907e-123	44069
2	863	encode_tfbs	118.642	5.85684	299	152	939	181	939	424	50881	2845	2835530	ChIP HeLa-S3 SMC3_(ab9263)	HeLa-S3	NA	SMC3_(ab9263)	None	NA	wgEncodeAwgTfbsSydhHelas3Smc3ab9263IggrabUniPk.narrowPeak	1.09219e-118	39567
2	490	encode_tfbs	118.632	5.85626	299	153	940	181	940	425	50886	2845	2835525	ChIP NH-A CTCF	NH-A	NA	CTCF	None	NA	wgEncodeAwgTfbsBroadNhaCtcfUniPk.narrowPeak	1.11816e-118	38474
2	1191	sheffield_dnase	49.9346	140.484	29	309	2	965	965	425	191	3115	2886220	Epithelial;Fibroblast;Muscle;Skin;Brain;Stem;Endothelial;Colon;Cervix;Mammary;Bo	NA	NA	NA	NA	NA	105.bed	4.24713e-50	220
2	838	encode_tfbs	92.1637	6.69338	204	206	787	286	787	426	29615	2940	2856796	ChIP HeLa-S3 COREST_(sc-30189)	HeLa-S3	NA	COREST_(sc-30189)	None	NA	wgEncodeAwgTfbsSydhHelas3Corestsc30189IggrabUniPk.narrowPeak	2.98777e-92	16322
2	1061	encode_tfbs	119.249	5.80779	303	148	953	177	953	426	52049	2841	2834362	ChIP GM19240 CTCF	GM19240	NA	CTCF	None	NA	wgEncodeAwgTfbsUtaGm19240CtcfUniPk.narrowPeak	2.71014e-119	46036
2	1115	encode_tfbs	134.714	5.30461	377	123	1061	94	1061	426	72278	2767	2814133	ChIP HCM CTCF	HCM	NA	CTCF	None	NA	wgEncodeAwgTfbsUwHcmCtcfUniPk.narrowPeak	9.81736e-135	50703
2	861	encode_tfbs	90.6976	6.63933	202	207	794	287	794	429	29544	2942	2856867	ChIP HeLa-S3 RFX5_(200-401-194)	HeLa-S3	NA	RFX5_(200-401-194)	None	NA	wgEncodeAwgTfbsSydhHelas3Rfx5200401194IggrabUniPk.narrowPeak	8.696e-91	19284
2	1092	encode_tfbs	124.955	5.54267	333	134	1011	143	1011	429	60400	2811	2826011	ChIP A549 CTCF	A549	NA	CTCF	None	NA	wgEncodeAwgTfbsUwA549CtcfUniPk.narrowPeak	5.46611e-125	45732
2	494	encode_tfbs	127.265	5.42185	347	132	1035	126	1035	431	64560	2797	2821851	ChIP NHEK CTCF	NHEK	NA	CTCF	None	NA	wgEncodeAwgTfbsBroadNhekCtcfUniPk.narrowPeak	2.70063e-127	47113
2	1069	encode_tfbs	108.968	6.03412	266	171	908	217	908	432	43544	2878	2842867	ChIP HepG2 CTCF	HepG2	NA	CTCF	None	NA	wgEncodeAwgTfbsUtaHepg2CtcfUniPk.narrowPeak	4.98609e-109	40800
2	1060	encode_tfbs	111.286	5.8913	278	162	930	203	930	432	46754	2866	2839657	ChIP GM19239 CTCF	GM19239	NA	CTCF	None	NA	wgEncodeAwgTfbsUtaGm19239CtcfUniPk.narrowPeak	2.43001e-111	41085
2	1108	encode_tfbs	110.638	5.89817	276	165	928	207	928	433	46338	2868	2840073	ChIP GM12874 CTCF	GM12874	NA	CTCF	None	NA	wgEncodeAwgTfbsUwGm12874CtcfUniPk.narrowPeak	1.07615e-110	37517
2	1131	encode_tfbs	110.836	5.88713	277	164	933	205	933	434	46605	2867	2839806	ChIP HUVEC CTCF	HUVEC	NA	CTCF	None	NA	wgEncodeAwgTfbsUwHuvecCtcfUniPk.narrowPeak	6.8289e-111	37920
2	1100	encode_tfbs	122.443	5.50691	328	140	1020	148	1020	436	59788	2816	2826623	ChIP BJ CTCF	BJ	NA	CTCF	None	NA	wgEncodeAwgTfbsUwBjCtcfUniPk.narrowPeak	1.75125e-122	44668
2	492	encode_tfbs	123.581	5.42892	336	138	1033	138	1033	436	62257	2808	2824154	ChIP NHDF-Ad CTCF	NHDF-Ad	NA	CTCF	None	NA	wgEncodeAwgTfbsBroadNhdfadCtcfUniPk.narrowPeak	1.28279e-123	48995
2	41	cistrome_cistrome	143.08	4.92854	435	103	1145	63	1145	437	91078	2709	2795333	cistrome_cistrome MCF-7 CTCF	MCF-7	breast	CTCF	No treatment	NA	Human_MCF-7_CTCF_No-treatment_Hurtado.bed	4.33811e-143	56378
2	1104	encode_tfbs	122.05	5.5049	327	141	1021	150	1021	437	59610	2817	2826801	ChIP GM12864 CTCF	GM12864	NA	CTCF	None	NA	wgEncodeAwgTfbsUwGm12864CtcfUniPk.narrowPeak	4.33068e-122	46798
2	1121	encode_tfbs	120.316	5.52359	321	146	1016	161	1016	441	58221	2823	2828190	ChIP HepG2 CTCF	HepG2	NA	CTCF	None	NA	wgEncodeAwgTfbsUwHepg2CtcfUniPk.narrowPeak	2.3286e-120	48708
2	1132	encode_tfbs	121.098	5.42619	329	142	1034	147	1034	441	60868	2815	2825543	ChIP HVMF CTCF	HVMF	NA	CTCF	None	NA	wgEncodeAwgTfbsUwHvmfCtcfUniPk.narrowPeak	3.86513e-121	46460
2	1218	sheffield_dnase	39.4444	39.3042	33	355	54	930	930	446	778	3111	2885633	Stem	NA	NA	NA	NA	NA	108.bed	1.23302e-39	811
2	1057	encode_tfbs	109.397	5.71376	281	170	976	199	976	448	48744	2863	2837667	ChIP GM12891 CTCF	GM12891	NA	CTCF	None	NA	wgEncodeAwgTfbsUtaGm12891CtcfUniPk.narrowPeak	1.86324e-109	42632
[truncated: 2,844 more rows]
