# Supplementary material for: Unique properties of a subset of human pluripotent stem cells with high capacity for self-renewal
Source: Nat Commun. 2020 May 15;11:2420. doi: 10.1038/s41467-020-16214-8 (PMC7229198; doi:10.1038/s41467-020-16214-8)
Supplement: Supplementary file 7 — Supplementary Data 3 [file 41467_2020_16214_MOESM7_ESM.xlsx]

## Sheet: toptable_General-Triple_High_BH
ENSEMBL_ID	Symbol	logFC	AveExpr	t	P.Value	adj.P.Val	B	Entrez_ID	Description	Chromosome	Start	End	Strand
ENSG00000089116	LHX5	5.64641	-0.238667	13.2705	2.27811e-09	2.14288e-06	11.3346	64211	LIM homeobox 5 [Source:HGNC Symbol;Acc:HGNC:14216]	12	113462034	113472280	-1
ENSG00000145721	LIX1	5.43662	-1.4877	14.5367	6.82796e-10	1.0656e-06	11.957	167410	limb and CNS expressed 1 [Source:HGNC Symbol;Acc:HGNC:18581]	5	97091867	97142872	-1
ENSG00000141449	GREB1L	3.92656	1.92437	16.1532	1.66681e-10	7.15352e-07	13.7698	80000	growth regulation by estrogen in breast cancer 1 like [Source:HGNC Symbol;Acc:HGNC:31042]	18	21242242	21525417	1
ENSG00000170549	IRX1	3.50437	0.154764	13.3701	2.0647e-09	2.08498e-06	11.3089	79192	iroquois homeobox 1 [Source:HGNC Symbol;Acc:HGNC:14358]	5	3596054	3601403	1
ENSG00000113100	CDH9	3.35989	-0.407533	8.31708	8.14984e-07	0.000153745	6.07243	1007	cadherin 9 [Source:HGNC Symbol;Acc:HGNC:1768]	5	26880600	27121150	-1
ENSG00000113361	CDH6	3.02057	1.07938	14.8412	5.18145e-10	8.895e-07	12.5858	1004	cadherin 6 [Source:HGNC Symbol;Acc:HGNC:1765]	5	31193750	31329146	1
ENSG00000127863	TNFRSF19	2.98157	0.865833	14.4361	7.48829e-10	1.07126e-06	12.2805	55504	TNF receptor superfamily member 19 [Source:HGNC Symbol;Acc:HGNC:11915]	13	23570370	23676104	1
ENSG00000204121	ECEL1P1	2.64677	0.886169	11.362	1.71144e-08	8.16119e-06	9.58559		endothelin converting enzyme like 1 pseudogene 1 [Source:HGNC Symbol;Acc:HGNC:14017]	2	232415818	232419816	-1
ENSG00000274317	RP11-93G5.1	2.50487	1.22777	15.6596	2.5284e-10	7.67326e-07	13.1493			13	37934565	38048169	1
ENSG00000186493	C5orf38	2.38325	-0.429169	6.9611	6.32884e-06	0.000674827	4.18982	153571	chromosome 5 open reading frame 38 [Source:HGNC Symbol;Acc:HGNC:24226]	5	2752131	2755397	1
ENSG00000064042	LIMCH1	2.35885	2.12636	16.732	1.03748e-10	7.15352e-07	14.2705	22998	LIM and calponin homology domains 1 [Source:HGNC Symbol;Acc:HGNC:29191]	4	41359607	41700044	1
ENSG00000124942	AHNAK	2.35778	4.03397	13.4327	1.94158e-09	2.08319e-06	12.0424	79026	AHNAK nucleoprotein [Source:HGNC Symbol;Acc:HGNC:347]	11	62433542	62556235	-1
ENSG00000128610	FEZF1	2.31222	4.53365	15.4124	3.12884e-10	7.67326e-07	13.7884	389549	FEZ family zinc finger 1 [Source:HGNC Symbol;Acc:HGNC:22788]	7	122301394	122310691	-1
ENSG00000282048	RP4-590F24.2	2.27266	3.91901	24.0573	7.25202e-13	1.24495e-08	18.9094			1	114032393	114034511	1
ENSG00000137872	SEMA6D	2.26994	2.63587	14.3051	8.45189e-10	1.1161e-06	12.7514	80031	semaphorin 6D [Source:HGNC Symbol;Acc:HGNC:16770]	15	47184101	47774223	1
ENSG00000162552	WNT4	2.11218	-0.0817327	11.6943	1.1815e-08	6.1463e-06	9.78161	54361	Wnt family member 4 [Source:HGNC Symbol;Acc:HGNC:12783]	1	22117305	22143969	-1
ENSG00000230316	FEZF1-AS1	2.0977	3.65745	12.5623	4.67069e-09	3.34091e-06	11.1876	154860	FEZF1 antisense RNA 1 [Source:HGNC Symbol;Acc:HGNC:41001]	7	122303658	122310077	1
ENSG00000081479	LRP2	2.09272	2.69109	15.5886	2.68708e-10	7.67326e-07	13.635	4036	LDL receptor related protein 2 [Source:HGNC Symbol;Acc:HGNC:6694]	2	169127109	169362685	-1
ENSG00000229271	AC091493.2	2.05152	0.925677	11.6385	1.25655e-08	6.34447e-06	9.94682			3	16687986	16697479	-1
ENSG00000162998	FRZB	1.96697	1.54555	10.5411	4.44446e-08	1.81662e-05	8.91225	2487	frizzled-related protein [Source:HGNC Symbol;Acc:HGNC:3959]	2	182833275	182867162	-1
ENSG00000092345	DAZL	1.83736	3.00778	9.42562	1.79372e-07	4.90439e-05	7.66775	1618	deleted in azoospermia like [Source:HGNC Symbol;Acc:HGNC:2685]	3	16586792	16670306	-1
ENSG00000166816	LDHD	1.75851	1.84716	10.1784	6.9053e-08	2.37938e-05	8.48311	197257	lactate dehydrogenase D [Source:HGNC Symbol;Acc:HGNC:19708]	16	75111860	75116771	-1
ENSG00000069188	SDK2	1.74202	3.54387	7.58473	2.39544e-06	0.000339856	5.08363	54549	sidekick cell adhesion molecule 2 [Source:HGNC Symbol;Acc:HGNC:19308]	17	73334384	73644089	-1
ENSG00000110799	VWF	1.72669	0.484894	7.03737	5.6044e-06	0.000624745	4.32055	7450	von Willebrand factor [Source:HGNC Symbol;Acc:HGNC:12726]	12	5948874	6124770	-1
ENSG00000101327	PDYN	1.71395	-0.280394	5.65345	5.75536e-05	0.00338364	2.09501	5173	prodynorphin [Source:HGNC Symbol;Acc:HGNC:8820]	20	1978757	1994285	-1
ENSG00000125851	PCSK2	1.70872	0.846287	8.59982	5.4679e-07	0.000120343	6.52157	5126	proprotein convertase subtilisin/kexin type 2 [Source:HGNC Symbol;Acc:HGNC:8744]	20	17226107	17484578	1
ENSG00000277196	AC007325.2	1.70222	1.9765	12.1924	6.88975e-09	3.9852e-06	10.6382	102724788		KI270734.1	138082	161852	-1
ENSG00000162878	PKDCC	1.69587	4.66853	9.79864	1.10995e-07	3.40258e-05	8.10877	91461	protein kinase domain containing, cytoplasmic [Source:HGNC Symbol;Acc:HGNC:25123]	2	42048020	42058528	1
ENSG00000149090	PAMR1	1.6585	2.38549	9.42937	1.78495e-07	4.90439e-05	7.67001	25891	peptidase domain containing associated with muscle regeneration 1 [Source:HGNC Symbol;Acc:HGNC:24554]	11	35431823	35530300	-1
ENSG00000104435	STMN2	1.64338	0.200391	7.87722	1.5451e-06	0.000250233	5.50216	11075	stathmin 2 [Source:HGNC Symbol;Acc:HGNC:10577]	8	79610814	79666175	1
ENSG00000170542	SERPINB9	1.63096	5.96086	13.0647	2.79688e-09	2.28638e-06	11.7568	5272	serpin family B member 9 [Source:HGNC Symbol;Acc:HGNC:8955]	6	2887266	2903280	-1
ENSG00000170561	IRX2	1.60393	4.17732	7.29162	3.75798e-06	0.000470899	4.57495	153572	iroquois homeobox 2 [Source:HGNC Symbol;Acc:HGNC:14359]	5	2745845	2751662	-1
ENSG00000068078	FGFR3	1.56307	4.62679	12.2725	6.32798e-09	3.9852e-06	10.9506	2261	fibroblast growth factor receptor 3 [Source:HGNC Symbol;Acc:HGNC:3690]	4	1793307	1808872	1
ENSG00000115266	APC2	1.56013	2.50895	6.8293	7.82257e-06	0.000776243	3.96097	10297	APC2, WNT signaling pathway regulator [Source:HGNC Symbol;Acc:HGNC:24036]	19	1446302	1473244	1
ENSG00000063015	SEZ6	1.55185	0.562062	6.06219	2.81443e-05	0.00204409	2.76541	124925	seizure related 6 homolog [Source:HGNC Symbol;Acc:HGNC:15955]	17	28954901	29006440	-1
ENSG00000169851	PCDH7	1.53895	3.10589	10.5879	4.20262e-08	1.75967e-05	9.06929	5099	protocadherin 7 [Source:HGNC Symbol;Acc:HGNC:8659]	4	30720415	31146805	1
ENSG00000106018	VIPR2	1.53161	1.50644	7.62698	2.24693e-06	0.000329685	5.19397	7434	vasoactive intestinal peptide receptor 2 [Source:HGNC Symbol;Acc:HGNC:12695]	7	159028175	159144957	-1
ENSG00000116106	EPHA4	1.52587	4.27144	10.9856	2.63222e-08	1.15865e-05	9.55242	2043	EPH receptor A4 [Source:HGNC Symbol;Acc:HGNC:3388]	2	221418027	221574202	-1
ENSG00000171533	MAP6	1.51584	0.643293	11.1733	2.12057e-08	9.57993e-06	9.47214	4135	microtubule associated protein 6 [Source:HGNC Symbol;Acc:HGNC:6868]	11	75586918	75669120	-1
ENSG00000168004	HRASLS5	1.49892	1.59625	10.0721	7.87556e-08	2.6e-05	8.31363	117245	HRAS like suppressor family member 5 [Source:HGNC Symbol;Acc:HGNC:24978]	11	63461404	63491194	-1
ENSG00000134363	FST	1.49086	3.15572	16.1549	1.66441e-10	7.15352e-07	14.2155	10468	follistatin [Source:HGNC Symbol;Acc:HGNC:3971]	5	53480409	53487134	1
ENSG00000187398	LUZP2	1.48314	3.451	8.39171	7.3284e-07	0.000144605	6.28534	338645	leucine zipper protein 2 [Source:HGNC Symbol;Acc:HGNC:23206]	11	24496970	25082631	1
ENSG00000021300	PLEKHB1	1.48005	2.38413	9.87079	1.01315e-07	3.22025e-05	8.21008	58473	pleckstrin homology domain containing B1 [Source:HGNC Symbol;Acc:HGNC:19079]	11	73646178	73662819	1
ENSG00000178947	SMIM10L2A	1.47993	2.83258	7.57671	2.42479e-06	0.000339979	5.11885		small integral membrane protein 10 like 2A [Source:HGNC Symbol;Acc:HGNC:34499]	X	135421943	135428074	1
ENSG00000163666	HESX1	1.47741	2.77998	7.91719	1.45643e-06	0.000241004	5.5984	8820	HESX homeobox 1 [Source:HGNC Symbol;Acc:HGNC:4877]	3	57197843	57226521	-1
ENSG00000165588	OTX2	1.47046	6.01363	12.9597	3.10902e-09	2.42602e-06	11.657	5015	orthodenticle homeobox 2 [Source:HGNC Symbol;Acc:HGNC:8522]	14	56799905	56810479	-1
ENSG00000108950	FAM20A	1.47017	1.89223	7.05842	5.4202e-06	0.000616216	4.35041	54757	family with sequence similarity 20 member A [Source:HGNC Symbol;Acc:HGNC:23015]	17	68535113	68601389	-1
ENSG00000124762	CDKN1A	1.46706	2.60682	5.25379	0.00011843	0.00539281	1.19262	1026	cyclin dependent kinase inhibitor 1A [Source:HGNC Symbol;Acc:HGNC:1784]	6	36676460	36687339	1
ENSG00000177098	SCN4B	1.46097	0.647564	5.51162	7.41674e-05	0.00402921	1.825	6330	sodium voltage-gated channel beta subunit 4 [Source:HGNC Symbol;Acc:HGNC:10592]	11	118133377	118152888	-1
ENSG00000095596	CYP26A1	1.45478	4.56485	8.13678	1.05632e-06	0.000188895	5.83321	1592	cytochrome P450 family 26 subfamily A member 1 [Source:HGNC Symbol;Acc:HGNC:2603]	10	93073475	93077890	1
ENSG00000148204	CRB2	1.45046	3.48334	10.2713	6.16152e-08	2.23414e-05	8.71584	286204	crumbs 2, cell polarity complex component [Source:HGNC Symbol;Acc:HGNC:18688]	9	123356170	123380324	1
ENSG00000160471	COX6B2	1.43178	0.724058	7.98007	1.32766e-06	0.000228932	5.6681	125965	cytochrome c oxidase subunit 6B2 [Source:HGNC Symbol;Acc:HGNC:24380]	19	55349306	55354814	-1
ENSG00000129946	SHC2	1.42774	1.09626	9.24563	2.27274e-07	5.8233e-05	7.33257	25759	SHC adaptor protein 2 [Source:HGNC Symbol;Acc:HGNC:29869]	19	416583	460996	-1
ENSG00000253838	RP11-44K6.2	1.38382	0.717377	8.06819	1.16707e-06	0.000206548	5.78903			8	39914229	39915721	1
ENSG00000173673	HES3	1.36862	2.28025	10.0976	7.63009e-08	2.56835e-05	8.44385	390992	hes family bHLH transcription factor 3 [Source:HGNC Symbol;Acc:HGNC:26226]	1	6244192	6245578	1
ENSG00000185112	FAM43A	1.34643	0.798461	9.06176	2.90462e-07	7.33289e-05	7.12304	131583	family with sequence similarity 43 member A [Source:HGNC Symbol;Acc:HGNC:26888]	3	194686544	194689037	1
ENSG00000125966	MMP24	1.33578	4.12139	10.1755	6.93011e-08	2.37938e-05	8.59365	10893	matrix metallopeptidase 24 [Source:HGNC Symbol;Acc:HGNC:7172]	20	35226654	35277000	1
ENSG00000149557	FEZ1	1.33506	4.89816	12.348	5.84357e-09	3.85833e-06	11.0246	9638	fasciculation and elongation protein zeta 1 [Source:HGNC Symbol;Acc:HGNC:3659]	11	125445745	125496317	-1
ENSG00000147257	GPC3	1.32693	6.02338	12.7145	3.99131e-09	2.97908e-06	11.4122	2719	glypican 3 [Source:HGNC Symbol;Acc:HGNC:4451]	X	133535745	133985895	-1
ENSG00000197467	COL13A1	1.31232	1.52178	9.8564	1.03171e-07	3.22025e-05	8.1338	1305	collagen type XIII alpha 1 chain [Source:HGNC Symbol;Acc:HGNC:2190]	10	69801931	69964275	1
ENSG00000182752	PAPPA	1.28021	0.34842	6.96533	6.2862e-06	0.00067447	4.20763	5069	pappalysin 1 [Source:HGNC Symbol;Acc:HGNC:8602]	9	116153804	116402322	1
ENSG00000164023	SGMS2	1.27974	0.438498	7.09562	5.11016e-06	0.000596776	4.39714	166929	sphingomyelin synthase 2 [Source:HGNC Symbol;Acc:HGNC:28395]	4	107824563	107915047	1
ENSG00000174460	ZCCHC12	1.27885	0.217494	7.44598	2.96053e-06	0.000397059	4.91794	170261	zinc finger CCHC-type containing 12 [Source:HGNC Symbol;Acc:HGNC:27273]	X	118823790	118826968	1
ENSG00000062282	DGAT2	1.27009	1.65166	10.26	6.24679e-08	2.23414e-05	8.61512	84649	diacylglycerol O-acyltransferase 2 [Source:HGNC Symbol;Acc:HGNC:16940]	11	75759512	75801535	1
ENSG00000197261	C6orf141	1.26871	1.99353	9.32864	2.03683e-07	5.46349e-05	7.51355	135398	chromosome 6 open reading frame 141 [Source:HGNC Symbol;Acc:HGNC:21351]	6	49550646	49561907	1
ENSG00000248746	ACTN3	1.26764	4.07841	10.3502	5.59614e-08	2.18338e-05	8.81031	89	actinin alpha 3 (gene/pseudogene) [Source:HGNC Symbol;Acc:HGNC:165]	11	66546395	66563329	1
ENSG00000196189	SEMA4A	1.2657	2.3298	7.69049	2.04172e-06	0.000304784	5.29147	64218	semaphorin 4A [Source:HGNC Symbol;Acc:HGNC:10729]	1	156147366	156177752	1
ENSG00000254287	RP11-44K6.4	1.26527	0.986051	8.97496	3.26539e-07	7.89534e-05	7.02372			8	39918076	39920890	-1
ENSG00000154822	PLCL2	1.24926	5.24746	14.8931	4.94572e-10	8.895e-07	13.422	23228 100500913	phospholipase C like 2 [Source:HGNC Symbol;Acc:HGNC:9064]	3	16802651	17090594	1
ENSG00000131203	IDO1	1.24654	5.41719	10.2982	5.962e-08	2.22499e-05	8.72771	3620	indoleamine 2,3-dioxygenase 1 [Source:HGNC Symbol;Acc:HGNC:6059]	8	39902275	39928444	1
ENSG00000277639	RP11-467J12.4	1.24047	1.39027	8.85446	3.84689e-07	8.80528e-05	6.90825	105371267		16	53035690	53052873	-1
ENSG00000258944	RP4-647C14.3	1.23786	0.271169	7.1032	5.04934e-06	0.000593712	4.41041			14	73272182	73274081	-1
ENSG00000228526	MIR34A	1.23397	1.24083	3.97487	0.00135998	0.0290382	-1.03921	407040 106614088	microRNA 34a [Source:HGNC Symbol;Acc:HGNC:31635]	1	9148011	9196983	-1
ENSG00000001626	CFTR	1.23365	0.24067	8.88778	3.67588e-07	8.76442e-05	6.82194	1080	cystic fibrosis transmembrane conductance regulator [Source:HGNC Symbol;Acc:HGNC:1884]	7	117465784	117715971	1
ENSG00000125848	FLRT3	1.23201	0.415146	7.18483	4.44026e-06	0.000536802	4.54415	23767	fibronectin leucine rich transmembrane protein 3 [Source:HGNC Symbol;Acc:HGNC:3762]	20	14322988	14337616	-1
ENSG00000135248	FAM71F1	1.23054	1.31791	6.66529	1.02162e-05	0.000963639	3.73894	84691	family with sequence similarity 71 member F1 [Source:HGNC Symbol;Acc:HGNC:30704]	7	128709061	128731743	1
ENSG00000095303	PTGS1	1.22751	0.436879	7.04083	5.57368e-06	0.000624745	4.32177	5742	prostaglandin-endoperoxide synthase 1 [Source:HGNC Symbol;Acc:HGNC:9604]	9	122370530	122395703	1
ENSG00000120738	EGR1	1.21885	2.83864	7.56625	2.46366e-06	0.000341077	5.09371	1958	early growth response 1 [Source:HGNC Symbol;Acc:HGNC:3238]	5	138465490	138469315	1
ENSG00000187210	GCNT1	1.18365	4.70624	13.1681	2.52208e-09	2.16482e-06	11.8512	2650	glucosaminyl (N-acetyl) transferase 1, core 2 [Source:HGNC Symbol;Acc:HGNC:4203]	9	76419850	76507416	1
ENSG00000100767	PAPLN	1.18252	3.24378	9.42301	1.79983e-07	4.90439e-05	7.6625	89932	papilin, proteoglycan like sulfated glycoprotein [Source:HGNC Symbol;Acc:HGNC:19262]	14	73237497	73274640	1
ENSG00000055732	MCOLN3	1.17606	0.509251	4.85101	0.000250346	0.00908603	0.636481	55283	mucolipin 3 [Source:HGNC Symbol;Acc:HGNC:13358]	1	85018082	85048499	-1
ENSG00000214336	FOXI3	1.17443	3.36969	7.97028	1.34689e-06	0.000228932	5.66567	344167	forkhead box I3 [Source:HGNC Symbol;Acc:HGNC:35123]	2	88446787	88452656	-1
ENSG00000167535	CACNB3	1.17256	2.85874	9.95947	9.06313e-08	2.9356e-05	8.33368	784	calcium voltage-gated channel auxiliary subunit beta 3 [Source:HGNC Symbol;Acc:HGNC:1403]	12	48813794	48828941	1
ENSG00000130270	ATP8B3	1.16923	2.40716	5.14308	0.000145182	0.00612367	1.05279	148229	ATPase phospholipid transporting 8B3 [Source:HGNC Symbol;Acc:HGNC:13535]	19	1782075	1812276	-1
ENSG00000141314	RHBDL3	1.16476	4.03631	9.65695	1.32972e-07	3.89248e-05	7.94759	162494	rhomboid like 3 [Source:HGNC Symbol;Acc:HGNC:16502]	17	32266176	32324661	1
ENSG00000279253	RP4-614O4.13	1.16239	0.136107	6.22415	2.13336e-05	0.0016647	3.04043			20	35262727	35264187	-1
ENSG00000261586	RP11-923I11.6	1.16231	2.15926	7.37146	3.32054e-06	0.000435143	4.81669			12	51817899	51820150	1
ENSG00000131771	PPP1R1B	1.1469	2.42878	9.31272	2.07999e-07	5.49343e-05	7.52271	84152	protein phosphatase 1 regulatory inhibitor subunit 1B [Source:HGNC Symbol;Acc:HGNC:9287]	17	39626740	39636626	1
ENSG00000234961	RP11-124N14.3	1.14682	4.05744	12.2259	6.64879e-09	3.9852e-06	10.8857			10	17233325	17234833	-1
ENSG00000172201	ID4	1.13562	3.38097	5.50374	7.52251e-05	0.00404997	1.61805	3400	inhibitor of DNA binding 4, HLH protein [Source:HGNC Symbol;Acc:HGNC:5363]	6	19837386	19840684	1
ENSG00000227407	AC008746.3	1.12714	-0.27948	4.56672	0.000429734	0.0129817	0.142655			19	54430654	54434698	-1
ENSG00000117971	CHRNB4	1.12648	0.214982	8.01926	1.25352e-06	0.000219584	5.71792	1143	cholinergic receptor nicotinic beta 4 subunit [Source:HGNC Symbol;Acc:HGNC:1964]	15	78624119	78727754	-1
ENSG00000165029	ABCA1	1.1155	4.67182	11.2337	1.97931e-08	9.18345e-06	9.832	19	ATP binding cassette subfamily A member 1 [Source:HGNC Symbol;Acc:HGNC:29]	9	104781002	104928237	-1
ENSG00000116667	C1orf21	1.10952	5.26319	12.1317	7.34999e-09	4.07023e-06	10.8103	81563	chromosome 1 open reading frame 21 [Source:HGNC Symbol;Acc:HGNC:15494]	1	184387058	184629020	1
ENSG00000133107	TRPC4	1.09563	4.71477	14.8923	4.94934e-10	8.895e-07	13.4044	7223	transient receptor potential cation channel subfamily C member 4 [Source:HGNC Symbol;Acc:HGNC:12336]	13	37636636	37870425	-1
ENSG00000010610	CD4	1.09241	1.44611	7.01446	5.8124e-06	0.000643751	4.282	920	CD4 molecule [Source:HGNC Symbol;Acc:HGNC:1678]	12	6786858	6820808	1
ENSG00000171126	KCNG3	1.08452	3.75004	11.3745	1.68734e-08	8.16119e-06	9.97285	170850	potassium voltage-gated channel modifier subfamily G member 3 [Source:HGNC Symbol;Acc:HGNC:18306]	2	42442017	42494097	-1
ENSG00000257653	RP11-579D7.2	1.06902	0.289772	7.34843	3.44091e-06	0.000447501	4.77866			12	48766194	48767323	1
ENSG00000118407	FILIP1	1.06785	3.09059	5.97612	3.26569e-05	0.00226778	2.53516	27145	filamin A interacting protein 1 [Source:HGNC Symbol;Acc:HGNC:21015]	6	75291859	75493738	-1
ENSG00000174307	PHLDA3	1.06662	3.33425	4.75868	0.000298058	0.0101645	0.195833	23612	pleckstrin homology like domain family A member 3 [Source:HGNC Symbol;Acc:HGNC:8934]	1	201464383	201469237	-1
ENSG00000100290	BIK	1.05364	0.506278	6.89589	7.02636e-06	0.000722285	4.1012	638	BCL2 interacting killer [Source:HGNC Symbol;Acc:HGNC:1051]	22	43110748	43129712	1
ENSG00000165495	PKNOX2	1.04773	1.22384	7.76188	1.8344e-06	0.000281171	5.40099	63876	PBX/knotted 1 homeobox 2 [Source:HGNC Symbol;Acc:HGNC:16714]	11	125164687	125433389	1
ENSG00000057252	SOAT1	1.03734	3.31111	7.89544	1.504e-06	0.000245897	5.53695	6646	sterol O-acyltransferase 1 [Source:HGNC Symbol;Acc:HGNC:11177]	1	179293714	179358680	1
ENSG00000026025	VIM	1.03209	6.2954	10.8564	3.05958e-08	1.31309e-05	9.39154	7431	vimentin [Source:HGNC Symbol;Acc:HGNC:12692]	10	17228259	17237593	1
ENSG00000120885	CLU	1.01776	6.50777	12.4462	5.27095e-09	3.61946e-06	11.1386	1191 102465508	clusterin [Source:HGNC Symbol;Acc:HGNC:2095]	8	27596917	27615031	-1
ENSG00000229124	VIM-AS1	1.01301	4.24672	5.65966	5.69215e-05	0.00335798	1.83654	100507347	VIM antisense RNA 1 [Source:HGNC Symbol;Acc:HGNC:44879]	10	17214239	17229985	-1
ENSG00000151090	THRB	1.00819	1.75867	6.1588	2.38464e-05	0.00182755	2.89849	7068	thyroid hormone receptor beta [Source:HGNC Symbol;Acc:HGNC:11799]	3	24117160	24495282	-1
ENSG00000185666	SYN3	1.0017	3.17586	8.86122	3.81153e-07	8.80528e-05	6.9305	8224	synapsin III [Source:HGNC Symbol;Acc:HGNC:11496]	22	32512552	33058372	-1
ENSG00000132274	TRIM22	0.99949	4.66386	5.28065	0.000112747	0.00528757	1.10988	10346	tripartite motif containing 22 [Source:HGNC Symbol;Acc:HGNC:16379]	11	5689689	5737089	1
ENSG00000157890	MEGF11	0.993127	0.951728	6.23076	2.1095e-05	0.0016647	3.04031	84465	multiple EGF like domains 11 [Source:HGNC Symbol;Acc:HGNC:29635]	15	65895079	66253747	-1
ENSG00000147596	PRDM14	0.989687	5.56604	13.4886	1.83827e-09	2.08319e-06	12.1661	63978	PR/SET domain 14 [Source:HGNC Symbol;Acc:HGNC:14001]	8	70051651	70071693	-1
ENSG00000235026	DPP10-AS1	0.988309	0.138105	5.32413	0.000104142	0.00505032	1.51479	389023	DPP10 antisense RNA 1 [Source:HGNC Symbol;Acc:HGNC:40941]	2	115130935	115161343	-1
ENSG00000078114	NEBL	0.983278	4.55719	8.21518	9.43216e-07	0.000170444	5.96291	10529	nebulette [Source:HGNC Symbol;Acc:HGNC:16932]	10	20779973	21174187	-1
ENSG00000121454	LHX4	0.981567	2.88485	7.91551	1.46004e-06	0.000241004	5.57788	89884	LIM homeobox 4 [Source:HGNC Symbol;Acc:HGNC:21734]	1	180230286	180278982	1
ENSG00000162496	DHRS3	0.975411	4.3563	12.1823	6.96429e-09	3.9852e-06	10.8604	9249	dehydrogenase/reductase 3 [Source:HGNC Symbol;Acc:HGNC:17693]	1	12567910	12617731	-1
ENSG00000105289	TJP3	0.97364	3.61451	8.48548	6.41848e-07	0.000134637	6.39686	27134	tight junction protein 3 [Source:HGNC Symbol;Acc:HGNC:11829]	19	3708109	3750813	1
ENSG00000163251	FZD5	0.970416	6.40531	7.34214	3.4746e-06	0.000448485	4.59543	7855	frizzled class receptor 5 [Source:HGNC Symbol;Acc:HGNC:4043]	2	207762586	207769563	-1
ENSG00000248905	FMN1	0.969603	1.09158	4.68958	0.000339849	0.011134	0.309348	342184	formin 1 [Source:HGNC Symbol;Acc:HGNC:3768]	15	32765545	33194733	-1
ENSG00000159388	BTG2	0.965823	1.75074	4.39323	0.000600269	0.0163569	-0.30901	7832	BTG anti-proliferation factor 2 [Source:HGNC Symbol;Acc:HGNC:1131]	1	203305491	203309602	1
ENSG00000225670	CADM3-AS1	0.96504	1.63874	8.75441	4.41302e-07	9.9682e-05	6.77948		CADM3 antisense RNA 1 [Source:HGNC Symbol;Acc:HGNC:40812]	1	159194325	159207973	-1
ENSG00000168918	INPP5D	0.963299	3.08057	4.01185	0.00126437	0.027615	-1.16622	3635	inositol polyphosphate-5-phosphatase D [Source:HGNC Symbol;Acc:HGNC:6079]	2	233059967	233207903	1
ENSG00000163071	SPATA18	0.957532	1.22201	4.66064	0.000359112	0.0116099	0.255884	132671	spermatogenesis associated 18 [Source:HGNC Symbol;Acc:HGNC:29579]	4	52051331	52097292	1
ENSG00000180694	TMEM64	0.956827	6.07794	5.96392	3.33554e-05	0.00228133	2.28502	169200	transmembrane protein 64 [Source:HGNC Symbol;Acc:HGNC:25441]	8	90621995	90791632	-1
ENSG00000275131	CH17-472G23.4	0.955576	0.619456	5.1825	0.000135002	0.0058619	1.24676			1	120489860	120701289	-1
ENSG00000156925	ZIC3	0.950344	5.44103	13.2299	2.37168e-09	2.14288e-06	11.9181	7547	Zic family member 3 [Source:HGNC Symbol;Acc:HGNC:12874]	X	137566142	137577691	1
ENSG00000101198	NKAIN4	0.950007	1.57626	5.66525	5.63588e-05	0.00333625	2.03101	128414	Na+/K+ transporting ATPase interacting 4 [Source:HGNC Symbol;Acc:HGNC:16191]	20	63240784	63272694	-1
ENSG00000244342	LINC00698	0.946958	3.03084	9.00279	3.14481e-07	7.71242e-05	7.10911	285401	long intergenic non-protein coding RNA 698 [Source:HGNC Symbol;Acc:HGNC:27720]	3	62950430	63125062	1
ENSG00000139971	C14orf37	0.943792	4.77216	11.72	1.14857e-08	6.1463e-06	10.3695	145407	chromosome 14 open reading frame 37 [Source:HGNC Symbol;Acc:HGNC:19846]	14	57999735	58298139	-1
ENSG00000150594	ADRA2A	0.943299	0.766002	5.11418	0.000153148	0.00638131	1.12516	150	adrenoceptor alpha 2A [Source:HGNC Symbol;Acc:HGNC:281]	10	111077163	111080907	1
ENSG00000108821	COL1A1	0.939224	4.07762	5.87415	3.90008e-05	0.00255654	2.19691	1277	collagen type I alpha 1 chain [Source:HGNC Symbol;Acc:HGNC:2197]	17	50183289	50201632	-1
ENSG00000188505	NCCRP1	0.933477	0.731425	5.36002	9.75557e-05	0.00484029	1.54853	342897	non-specific cytotoxic cell receptor protein 1 homolog (zebrafish) [Source:HGNC Symbol;Acc:HGNC:33739]	19	39196961	39201884	1
ENSG00000182732	RGS6	0.930408	1.30671	6.71532	9.41356e-06	0.000913009	3.82074	9628	regulator of G-protein signaling 6 [Source:HGNC Symbol;Acc:HGNC:10002]	14	71932439	72566529	1
ENSG00000092969	TGFB2	0.92897	0.131378	6.14477	2.44253e-05	0.00185474	2.90951	7042	transforming growth factor beta 2 [Source:HGNC Symbol;Acc:HGNC:11768]	1	218346235	218444619	1
ENSG00000177283	FZD8	0.923215	3.48882	7.85594	1.59461e-06	0.000255839	5.47457	8325 100616500	frizzled class receptor 8 [Source:HGNC Symbol;Acc:HGNC:4046]	10	35638249	35642278	-1
ENSG00000172602	RND1	0.923141	2.11897	7.53062	2.60094e-06	0.000357203	5.05835	27289	Rho family GTPase 1 [Source:HGNC Symbol;Acc:HGNC:18314]	12	48857145	48865898	-1
ENSG00000143248	RGS5	0.920874	4.8287	10.3099	5.87784e-08	2.22499e-05	8.74103	8490	regulator of G-protein signaling 5 [Source:HGNC Symbol;Acc:HGNC:10001]	1	163111121	163321791	-1
ENSG00000204682	CASC10	0.919258	3.63447	7.26573	3.91255e-06	0.000486716	4.56605	399726	cancer susceptibility candidate 10 [Source:HGNC Symbol;Acc:HGNC:31448]	10	21492658	21497262	-1
ENSG00000162706	CADM3	0.906209	2.7256	9.66835	1.31045e-07	3.89248e-05	7.9749	57863	cell adhesion molecule 3 [Source:HGNC Symbol;Acc:HGNC:17601]	1	159171609	159203313	1
ENSG00000273604	C17orf96	0.904903	2.0164	6.87185	7.3035e-06	0.000746305	4.03397	100170841	chromosome 17 open reading frame 96 [Source:HGNC Symbol;Acc:HGNC:34493]	17	38671703	38675421	-1
ENSG00000182040	USH1G	0.901544	0.605035	3.77672	0.00201293	0.0373982	-1.40228	124590	USH1 protein network component sans [Source:HGNC Symbol;Acc:HGNC:16356]	17	74916084	74923256	-1
ENSG00000206538	VGLL3	0.901208	4.06594	8.30898	8.2447e-07	0.000153844	6.11567	389136	vestigial like family member 3 [Source:HGNC Symbol;Acc:HGNC:24327]	3	86876388	86991119	-1
ENSG00000174233	ADCY6	0.900149	3.60049	6.86611	7.37132e-06	0.000748778	3.9332	112	adenylate cyclase 6 [Source:HGNC Symbol;Acc:HGNC:237]	12	48766194	48789037	-1
ENSG00000150394	CDH8	0.898291	2.06225	5.9352	3.50624e-05	0.00237911	2.49937	1006	cadherin 8 [Source:HGNC Symbol;Acc:HGNC:1767]	16	61647242	62037035	-1
ENSG00000249992	TMEM158	0.89328	3.12629	4.60052	0.000402799	0.0124145	-0.0641923	25907	transmembrane protein 158 (gene/pseudogene) [Source:HGNC Symbol;Acc:HGNC:30293]	3	45224466	45226278	-1
ENSG00000167614	TTYH1	0.886364	3.89804	6.12518	2.5258e-05	0.00190177	2.64716	57348	tweety family member 1 [Source:HGNC Symbol;Acc:HGNC:13476]	19	54415219	54436900	1
ENSG00000130822	PNCK	0.885223	0.92134	5.4383	8.4647e-05	0.00439921	1.70031	139728	pregnancy up-regulated nonubiquitous CaM kinase [Source:HGNC Symbol;Acc:HGNC:13415]	X	153669730	153689010	-1
ENSG00000114270	COL7A1	0.885015	2.5468	6.67182	1.01074e-05	0.000958642	3.70461	1294 100313843	collagen type VII alpha 1 chain [Source:HGNC Symbol;Acc:HGNC:2214]	3	48564073	48595267	-1
ENSG00000250337	LINC01021	0.879237	3.60847	4.45313	0.000534655	0.0150813	-0.332102	643401	long intergenic non-protein coding RNA 1021 [Source:HGNC Symbol;Acc:HGNC:48995]	5	27472292	27496401	1
ENSG00000131981	LGALS3	0.872745	1.65899	6.75822	8.77821e-06	0.000858253	3.86817	3958	galectin 3 [Source:HGNC Symbol;Acc:HGNC:6563]	14	55124110	55145413	1
ENSG00000113763	UNC5A	0.872641	2.21235	5.23151	0.00012337	0.00547919	1.24593	90249	unc-5 netrin receptor A [Source:HGNC Symbol;Acc:HGNC:12567]	5	176810477	176880895	1
ENSG00000175497	DPP10	0.866964	3.47371	8.46153	6.63887e-07	0.000137131	6.36248	57628	dipeptidyl peptidase like 10 [Source:HGNC Symbol;Acc:HGNC:20823]	2	114442299	115845752	1
ENSG00000106351	AGFG2	0.865312	1.99572	7.40364	3.15971e-06	0.000420486	4.86626	3268	ArfGAP with FG repeats 2 [Source:HGNC Symbol;Acc:HGNC:5177]	7	100539211	100568219	1
ENSG00000184261	KCNK12	0.862318	2.94756	4.69053	0.000339239	0.011134	0.149965	56660	potassium two pore domain channel subfamily K member 12 [Source:HGNC Symbol;Acc:HGNC:6274]	2	47516581	47570939	-1
ENSG00000118257	NRP2	0.860299	4.55103	9.26606	2.21212e-07	5.75385e-05	7.4225	8828	neuropilin 2 [Source:HGNC Symbol;Acc:HGNC:8005]	2	205681990	205798133	1
ENSG00000242220	TCP10L	0.858355	0.0579139	5.97428	3.27611e-05	0.00226778	2.63049	140290	t-complex 10-like [Source:HGNC Symbol;Acc:HGNC:11657]	21	32574841	32587373	-1
ENSG00000049089	COL9A2	0.85649	1.31135	5.64527	5.83972e-05	0.00340988	2.03386	1298	collagen type IX alpha 2 chain [Source:HGNC Symbol;Acc:HGNC:2218]	1	40300487	40317816	-1
ENSG00000125740	FOSB	0.851463	0.703004	2.39696	0.0309078	0.180352	-3.99215	2354	FosB proto-oncogene, AP-1 transcription factor subunit [Source:HGNC Symbol;Acc:HGNC:3797]	19	45467995	45475179	1
ENSG00000122025	FLT3	0.849329	0.558031	6.00402	3.11164e-05	0.00219825	2.6741	2322	fms related tyrosine kinase 3 [Source:HGNC Symbol;Acc:HGNC:3765]	13	28003274	28100592	-1
ENSG00000143603	KCNN3	0.848241	1.49544	4.96497	0.000202142	0.00786733	0.792261	3782	potassium calcium-activated channel subfamily N member 3 [Source:HGNC Symbol;Acc:HGNC:6292]	1	154697455	154870280	-1
ENSG00000109625	CPZ	0.846113	3.93194	7.97681	1.33403e-06	0.000228932	5.63387	8532	carboxypeptidase Z [Source:HGNC Symbol;Acc:HGNC:2333]	4	8592660	8619759	1
ENSG00000123405	NFE2	0.845788	0.651135	5.68032	5.4871e-05	0.00327073	2.11511	4778	nuclear factor, erythroid 2 [Source:HGNC Symbol;Acc:HGNC:7780]	12	54292111	54301121	-1
ENSG00000154265	ABCA5	0.841934	1.39206	5.03212	0.000178344	0.00707075	0.9325	23461	ATP binding cassette subfamily A member 5 [Source:HGNC Symbol;Acc:HGNC:35]	17	69244311	69327244	-1
ENSG00000185070	FLRT2	0.841713	2.27688	6.57295	1.18922e-05	0.00107449	3.53629	23768	fibronectin leucine rich transmembrane protein 2 [Source:HGNC Symbol;Acc:HGNC:3761]	14	85530144	85654426	1
ENSG00000146674	IGFBP3	0.841445	2.35827	6.22502	2.13017e-05	0.0016647	2.95938	3486	insulin like growth factor binding protein 3 [Source:HGNC Symbol;Acc:HGNC:5472]	7	45912245	45921874	-1
ENSG00000099250	NRP1	0.840553	2.03014	4.81735	0.000266754	0.00938393	0.481275	8829	neuropilin 1 [Source:HGNC Symbol;Acc:HGNC:8004]	10	33177492	33336262	-1
ENSG00000155269	GPR78	0.838551	3.9133	7.59069	2.37388e-06	0.000339604	5.05261	27201	G protein-coupled receptor 78 [Source:HGNC Symbol;Acc:HGNC:4528]	4	8558725	8619761	1
ENSG00000087116	ADAMTS2	0.837979	2.22747	5.68563	5.43559e-05	0.00326268	2.05506	9509	ADAM metallopeptidase with thrombospondin type 1 motif 2 [Source:HGNC Symbol;Acc:HGNC:218]	5	179110851	179345430	-1
ENSG00000116774	OLFML3	0.832458	5.78682	7.1383	4.77732e-06	0.000565601	4.27095	56944	olfactomedin like 3 [Source:HGNC Symbol;Acc:HGNC:24956]	1	113979391	114035572	1
ENSG00000026103	FAS	0.825968	1.04299	3.78446	0.00198224	0.0371497	-1.41714	355	Fas cell surface death receptor [Source:HGNC Symbol;Acc:HGNC:11920]	10	88990582	89015785	1
ENSG00000198223	CSF2RA	0.824176	1.50466	6.63872	1.06714e-05	0.00100107	3.6884	1438	colony stimulating factor 2 receptor alpha subunit [Source:HGNC Symbol;Acc:HGNC:2435]	X	1268800	1310381	1
ENSG00000143320	CRABP2	0.823995	5.65794	6.97216	6.2179e-06	0.00067447	4.00535	1382	cellular retinoic acid binding protein 2 [Source:HGNC Symbol;Acc:HGNC:2339]	1	156699606	156705816	-1
ENSG00000220517	ASS1P1	0.823488	0.214756	3.27321	0.00549325	0.0690086	-2.32762		argininosuccinate synthetase 1 pseudogene 1 [Source:HGNC Symbol;Acc:HGNC:759]	6	25023247	25024483	-1
ENSG00000005108	THSD7A	0.820298	1.58381	6.29823	1.88168e-05	0.00154559	3.14048	221981	thrombospondin type 1 domain containing 7A [Source:HGNC Symbol;Acc:HGNC:22207]	7	11370357	11832198	-1
ENSG00000136274	NACAD	0.81657	1.14441	4.23191	0.000821289	0.0204039	-0.563294	23148	NAC alpha domain containing [Source:HGNC Symbol;Acc:HGNC:22196]	7	45080438	45088914	-1
ENSG00000165731	RET	0.814955	3.25243	7.05881	5.41686e-06	0.000616216	4.28013	5979	ret proto-oncogene [Source:HGNC Symbol;Acc:HGNC:9967]	10	43077027	43130351	1
ENSG00000091129	NRCAM	0.813977	2.53544	7.20271	4.31755e-06	0.000525669	4.54431	4897	neuronal cell adhesion molecule [Source:HGNC Symbol;Acc:HGNC:7994]	7	108147623	108456717	-1
ENSG00000125378	BMP4	0.812819	0.442236	5.56033	6.79597e-05	0.00383771	1.91763	652	bone morphogenetic protein 4 [Source:HGNC Symbol;Acc:HGNC:1071]	14	53949736	53958761	-1
ENSG00000185567	AHNAK2	0.812409	2.44492	3.59597	0.00288393	0.0469907	-1.89896	113146	AHNAK nucleoprotein 2 [Source:HGNC Symbol;Acc:HGNC:20125]	14	104937244	104978357	-1
ENSG00000277363	SRCIN1	0.812251	1.10598	4.48125	0.000506446	0.0145792	-0.0795758	80725	SRC kinase signaling inhibitor 1 [Source:HGNC Symbol;Acc:HGNC:29506]	17	38530016	38605930	-1
ENSG00000183773	AIFM3	0.811339	-0.0820908	4.3921	0.00060158	0.0163627	-0.172173	150209	apoptosis inducing factor, mitochondria associated 3 [Source:HGNC Symbol;Acc:HGNC:26398]	22	20965108	20981360	1
ENSG00000123240	OPTN	0.811191	3.23388	5.78107	4.59188e-05	0.0028875	2.15854	10133	optineurin [Source:HGNC Symbol;Acc:HGNC:17142]	10	13099449	13138308	1
ENSG00000228412	RP4-625H18.2	0.807255	0.990783	2.00349	0.0646929	0.260945	-4.69281	100506885		6	19324988	19839080	-1
ENSG00000065320	NTN1	0.806504	1.25576	5.24464	0.000120434	0.00544077	1.33879	9423	netrin 1 [Source:HGNC Symbol;Acc:HGNC:8029]	17	9021542	9244000	1
ENSG00000130751	NPAS1	0.8051	1.65751	5.96535	3.32729e-05	0.00228133	2.56409	4861	neuronal PAS domain protein 1 [Source:HGNC Symbol;Acc:HGNC:7894]	19	47019820	47045775	1
ENSG00000158321	AUTS2	0.801617	4.32385	5.92327	3.5798e-05	0.00240998	2.30757	26053	autism susceptibility candidate 2 [Source:HGNC Symbol;Acc:HGNC:14262]	7	69598919	70793068	1
ENSG00000111799	COL12A1	0.798353	1.68376	5.8152	4.32439e-05	0.00275973	2.33464	1303	collagen type XII alpha 1 chain [Source:HGNC Symbol;Acc:HGNC:2188]	6	75084326	75206051	-1
ENSG00000258376	RP4-647C14.2	0.795156	0.525048	5.97887	3.25014e-05	0.00226778	2.61671			14	73242651	73245979	-1
ENSG00000255353	RP11-382M14.1	0.79403	1.61006	4.37781	0.000618452	0.0166933	-0.338192			11	107176286	107177530	1
ENSG00000174721	FGFBP3	0.784266	6.8489	6.83065	7.80559e-06	0.000776243	3.77689	143282	fibroblast growth factor binding protein 3 [Source:HGNC Symbol;Acc:HGNC:23428]	10	91906589	91909483	-1
ENSG00000110900	TSPAN11	0.78362	2.47243	4.83904	0.000256058	0.00923336	0.44037	441631	tetraspanin 11 [Source:HGNC Symbol;Acc:HGNC:30795]	12	30926428	30996599	1
ENSG00000178573	MAF	0.78348	2.23314	6.78017	8.47057e-06	0.000835714	3.88889	4094	MAF bZIP transcription factor [Source:HGNC Symbol;Acc:HGNC:6776]	16	79585843	79600714	-1
ENSG00000251095	RP11-115D19.1	0.78093	2.65872	3.28298	0.00538709	0.0683316	-2.56525			4	89551356	89726752	1
ENSG00000164638	SLC29A4	0.779963	2.92186	5.36343	9.6953e-05	0.00482432	1.38508	222962	solute carrier family 29 member 4 [Source:HGNC Symbol;Acc:HGNC:23097]	7	5274369	5306870	1
ENSG00000126005	MMP24-AS1	0.77903	3.30301	8.37108	7.54627e-07	0.00014611	6.24444		MMP24 antisense RNA 1 [Source:HGNC Symbol;Acc:HGNC:44421]	20	35201745	35278131	-1
ENSG00000248329	APELA	0.777469	6.9165	6.48465	1.37665e-05	0.00119964	3.19381	100506013	apelin receptor early endogenous ligand [Source:HGNC Symbol;Acc:HGNC:48925]	4	164877004	164898965	1
ENSG00000106714	CNTNAP3	0.775075	0.605525	4.24649	0.000798259	0.0200347	-0.495359	79937	contactin associated protein-like 3 [Source:HGNC Symbol;Acc:HGNC:13834]	9	39072767	39288315	-1
ENSG00000024422	EHD2	0.774817	1.21763	4.1569	0.000950975	0.0225575	-0.694543	30846	EH domain containing 2 [Source:HGNC Symbol;Acc:HGNC:3243]	19	47713343	47743134	1
ENSG00000135480	KRT7	0.774672	2.51027	6.36661	1.67695e-05	0.00141814	3.19509	3855	keratin 7 [Source:HGNC Symbol;Acc:HGNC:6445]	12	52232520	52252186	1
ENSG00000233947	RP11-336N8.2	0.773159	1.80471	4.82914	0.000260882	0.00929023	0.496336			9	78178263	78179512	1
ENSG00000125845	BMP2	0.772615	2.31679	6.708	9.52675e-06	0.000918446	3.7624	650	bone morphogenetic protein 2 [Source:HGNC Symbol;Acc:HGNC:1069]	20	6767664	6780280	1
ENSG00000101180	HRH3	0.772409	0.527641	5.08837	0.000160649	0.00658201	1.08198	11255	histamine receptor H3 [Source:HGNC Symbol;Acc:HGNC:5184]	20	62214970	62220267	-1
ENSG00000133816	MICAL2	0.769291	1.55421	6.07076	2.77321e-05	0.00203452	2.72576	9645	microtubule associated monooxygenase, calponin and LIM domain containing 2 [Source:HGNC Symbol;Acc:HGNC:24693]	11	12094008	12263789	1
ENSG00000146216	TTBK1	0.768671	0.88187	2.9447	0.0105733	0.100728	-3.02114	84630	tau tubulin kinase 1 [Source:HGNC Symbol;Acc:HGNC:19140]	6	43243680	43288259	1
ENSG00000254602	AP000662.4	0.767806	1.30677	5.06506	0.00016775	0.0067759	0.99457			11	57638024	57652790	1
ENSG00000173706	HEG1	0.766096	2.98783	5.82953	4.21701e-05	0.00270125	2.24308	57493	heart development protein with EGF like domains 1 [Source:HGNC Symbol;Acc:HGNC:29227]	3	124965710	125055958	-1
ENSG00000176641	RNF152	0.762653	2.25125	4.84597	0.000252736	0.00915341	0.490455	220441	ring finger protein 152 [Source:HGNC Symbol;Acc:HGNC:26811]	18	61808063	61894247	-1
ENSG00000009950	MLXIPL	0.760783	1.18534	4.52656	0.000464165	0.0137385	0.016068	51085	MLX interacting protein like [Source:HGNC Symbol;Acc:HGNC:12744]	7	73593194	73624543	-1
ENSG00000081138	CDH7	0.759377	1.14866	7.13831	4.77723e-06	0.000565601	4.47525	1005	cadherin 7 [Source:HGNC Symbol;Acc:HGNC:1766]	18	65750252	65890341	1
ENSG00000197635	DPP4	0.758978	2.01451	7.14427	4.73264e-06	0.000565601	4.47965	1803	dipeptidyl peptidase 4 [Source:HGNC Symbol;Acc:HGNC:3009]	2	161992241	162074542	-1
ENSG00000165879	FRAT1	0.755145	1.71979	5.27233	0.000114478	0.00530879	1.33228	10023	frequently rearranged in advanced T-cell lymphomas 1 [Source:HGNC Symbol;Acc:HGNC:3944]	10	97319267	97321915	1
ENSG00000073910	FRY	0.754466	3.43787	7.24576	4.03637e-06	0.000494946	4.56816	10129	FRY microtubule binding protein [Source:HGNC Symbol;Acc:HGNC:20367]	13	32031300	32299122	1
ENSG00000103316	CRYM	0.753468	3.16745	6.25063	2.03957e-05	0.00162853	2.91548	1428	crystallin mu [Source:HGNC Symbol;Acc:HGNC:2418]	16	21238874	21303083	-1
ENSG00000234636	MED14OS	0.751706	0.75639	4.3914	0.000602389	0.0163627	-0.230909		MED14 opposite strand [Source:HGNC Symbol;Acc:HGNC:40162]	X	40735400	40738701	1
ENSG00000124486	USP9X	0.75088	9.79315	7.32215	3.58397e-06	0.000457067	4.62774	8239	ubiquitin specific peptidase 9, X-linked [Source:HGNC Symbol;Acc:HGNC:12632]	X	41085635	41236579	1
ENSG00000158292	GPR153	0.750296	3.15703	5.09885	0.000157558	0.00650194	0.901415	387509	G protein-coupled receptor 153 [Source:HGNC Symbol;Acc:HGNC:23618]	1	6247346	6260975	-1
ENSG00000197301	RP11-366L20.2	0.748927	0.436556	4.72558	0.000317373	0.0106205	0.423245	100129940		12	65851340	65882167	-1
ENSG00000164442	CITED2	0.747345	5.51015	7.52044	2.64166e-06	0.000359916	4.87588	10370	Cbp/p300 interacting transactivator with Glu/Asp rich carboxy-terminal domain 2 [Source:HGNC Symbol;Acc:HGNC:1987]	6	139371807	139374620	-1
ENSG00000121900	TMEM54	0.746749	1.52986	4.08979	0.00108471	0.0248947	-0.85578	113452	transmembrane protein 54 [Source:HGNC Symbol;Acc:HGNC:24143]	1	32894594	32901438	-1
ENSG00000173698	ADGRG2	0.746609	3.65437	8.42771	6.96386e-07	0.00013901	6.30449	10149	adhesion G protein-coupled receptor G2 [Source:HGNC Symbol;Acc:HGNC:4516]	X	18989309	19122637	-1
ENSG00000189067	LITAF	0.743577	6.03123	5.54975	6.92603e-05	0.00388044	1.53314	9516	lipopolysaccharide induced TNF factor [Source:HGNC Symbol;Acc:HGNC:16841]	16	11547722	11636381	-1
ENSG00000130055	GDPD2	0.743569	4.32462	7.84215	1.62759e-06	0.000258711	5.41186	54857	glycerophosphodiester phosphodiesterase domain containing 2 [Source:HGNC Symbol;Acc:HGNC:25974]	X	70423031	70433390	1
ENSG00000183186	C2CD4C	0.741482	2.11298	3.35232	0.00469027	0.0629538	-2.38379	126567	C2 calcium dependent domain containing 4C [Source:HGNC Symbol;Acc:HGNC:29417]	19	405438	409170	-1
ENSG00000143126	CELSR2	0.74126	5.28923	5.16434	0.000139595	0.00594647	0.845259	1952	cadherin EGF LAG seven-pass G-type receptor 2 [Source:HGNC Symbol;Acc:HGNC:3231]	1	109250019	109275750	1
ENSG00000180182	MED14	0.741101	6.46446	8.64894	5.10643e-07	0.000113847	6.54884	9282	mediator complex subunit 14 [Source:HGNC Symbol;Acc:HGNC:2370]	X	40648306	40735858	-1
ENSG00000173281	PPP1R3B	0.740411	5.81967	6.97934	6.147e-06	0.000672138	4.0101	79660	protein phosphatase 1 regulatory subunit 3B [Source:HGNC Symbol;Acc:HGNC:14942]	8	9136255	9151574	-1
ENSG00000204381	LAYN	0.740178	1.4203	5.6706	5.58254e-05	0.0033161	2.07111	143903	layilin [Source:HGNC Symbol;Acc:HGNC:29471]	11	111540280	111561745	1
ENSG00000153246	PLA2R1	0.738415	1.03772	5.39058	9.22881e-05	0.00463249	1.61074	22925	phospholipase A2 receptor 1 [Source:HGNC Symbol;Acc:HGNC:9042]	2	159932006	160062610	-1
ENSG00000149212	SESN3	0.737148	6.94612	8.48409	6.4311e-07	0.000134637	6.31768	143686	sestrin 3 [Source:HGNC Symbol;Acc:HGNC:23060]	11	95165513	95232541	-1
ENSG00000264164	RP11-640N20.6	0.737106	1.83925	4.91522	0.000221881	0.00835687	0.662804			17	32083179	32097065	1
ENSG00000215866	LINC01356	0.735556	1.2241	4.45137	0.000536471	0.0150977	-0.179178	100996702	long intergenic non-protein coding RNA 1356 [Source:HGNC Symbol;Acc:HGNC:50587]	1	112820170	112850643	-1
ENSG00000164082	GRM2	0.73356	1.23388	5.09582	0.000158447	0.00652292	1.05055	2912	glutamate metabotropic receptor 2 [Source:HGNC Symbol;Acc:HGNC:4594]	3	51707070	51718613	1
ENSG00000269941	RP5-1172N10.4	0.733404	3.35185	6.14754	2.43096e-05	0.00185474	2.76924			X	41233633	41234283	1
ENSG00000153721	CNKSR3	0.733148	3.36032	7.79752	1.73936e-06	0.000270192	5.40276	154043	CNKSR family member 3 [Source:HGNC Symbol;Acc:HGNC:23034]	6	154387504	154510659	-1
ENSG00000070731	ST6GALNAC2	0.732471	0.902096	5.83953	4.1437e-05	0.00266423	2.38063	10610	ST6 N-acetylgalactosaminide alpha-2,6-sialyltransferase 2 [Source:HGNC Symbol;Acc:HGNC:10867]	17	76565379	76586956	-1
ENSG00000280780	JAKMIP2-AS1	0.731947	4.27448	6.36313	1.68679e-05	0.00141947	3.05294	153469	JAKMIP2 antisense RNA 1 [Source:HGNC Symbol;Acc:HGNC:27203]	5	147559994	147662009	1
ENSG00000007402	CACNA2D2	0.729802	4.42144	5.97429	3.27605e-05	0.00226778	2.37181	9254	calcium voltage-gated channel auxiliary subunit alpha2delta 2 [Source:HGNC Symbol;Acc:HGNC:1400]	3	50362799	50504244	-1
ENSG00000176857	GJA1P1	0.72895	0.304277	4.65086	0.000365867	0.011718	0.282268		gap junction protein alpha 1 pseudogene 1 [Source:HGNC Symbol;Acc:HGNC:4275]	5	109051315	109052457	-1
ENSG00000130707	ASS1	0.727944	5.74304	5.54955	6.92849e-05	0.00388044	1.53362	445	argininosuccinate synthase 1 [Source:HGNC Symbol;Acc:HGNC:758]	9	130444929	130501274	1
ENSG00000146197	SCUBE3	0.726623	1.80092	4.78706	0.000282466	0.00975308	0.440337	222663	signal peptide, CUB domain and EGF like domain containing 3 [Source:HGNC Symbol;Acc:HGNC:13655]	6	35214419	35253079	1
ENSG00000260852	FBXL19-AS1	0.725564	0.896368	4.32368	0.000686925	0.0180717	-0.390031	283932	FBXL19 antisense RNA 1 (head to head) [Source:HGNC Symbol;Acc:HGNC:27557]	16	30919319	30923269	-1
ENSG00000204385	SLC44A4	0.725424	1.20347	4.63961	0.00037381	0.0119279	0.208931	80736	solute carrier family 44 member 4 [Source:HGNC Symbol;Acc:HGNC:13941]	6	31863192	31879046	-1
ENSG00000198795	ZNF521	0.724789	3.65988	6.09803	2.64621e-05	0.00196656	2.64482	25925	zinc finger protein 521 [Source:HGNC Symbol;Acc:HGNC:24605]	18	25061926	25352190	-1
ENSG00000271858	CYB561D2	0.724464	1.24246	4.56256	0.000433174	0.0130005	0.0682623	11068	cytochrome b561 family member D2 [Source:EntrezGene;Acc:11068]	3	50365334	50368197	1
ENSG00000173535	TNFRSF10C	0.722362	1.33655	2.40251	0.0305801	0.17917	-4.06123	8794	TNF receptor superfamily member 10c [Source:HGNC Symbol;Acc:HGNC:11906]	8	23084355	23117437	1
ENSG00000114378	HYAL1	0.720638	1.68406	4.80479	0.000273154	0.00955038	0.453973	3373	hyaluronoglucosaminidase 1 [Source:HGNC Symbol;Acc:HGNC:5320]	3	50299889	50312381	-1
ENSG00000095752	IL11	0.7201	0.442599	4.87478	0.000239393	0.00883796	0.699045	3589	interleukin 11 [Source:HGNC Symbol;Acc:HGNC:5966]	19	55364389	55370463	-1
ENSG00000058668	ATP2B4	0.71981	4.86455	6.68412	9.90602e-06	0.00094476	3.55121	493	ATPase plasma membrane Ca2+ transporting 4 [Source:HGNC Symbol;Acc:HGNC:817]	1	203626561	203744081	1
ENSG00000204248	COL11A2	0.71672	0.943305	4.79748	0.000276956	0.00964501	0.540328	1302	collagen type XI alpha 2 chain [Source:HGNC Symbol;Acc:HGNC:2187]	6	33162681	33192499	-1
ENSG00000225308	ASS1P11	0.714507	0.930704	3.49682	0.00351454	0.0529712	-1.96488		argininosuccinate synthetase 1 pseudogene 11 [Source:HGNC Symbol;Acc:HGNC:761]	7	21220213	21221428	-1
ENSG00000021645	NRXN3	0.712376	0.817175	5.18025	0.000135561	0.0058619	1.22153	9369	neurexin 3 [Source:HGNC Symbol;Acc:HGNC:8010]	14	78170373	79868290	1
ENSG00000217791	ASS1P9	0.710553	0.742183	3.14893	0.0070404	0.0800414	-2.60507		argininosuccinate synthetase 1 pseudogene 9 [Source:HGNC Symbol;Acc:HGNC:772]	5	53859166	53860401	1
ENSG00000254340	RP11-10A14.3	0.710471	1.75824	4.7862	0.000282928	0.00975308	0.43108			8	9141424	9145435	1
ENSG00000181274	FRAT2	0.710308	5.47963	8.57252	5.68049e-07	0.000123439	6.44752	23401	frequently rearranged in advanced T-cell lymphomas 2 [Source:HGNC Symbol;Acc:HGNC:16048]	10	97332497	97334709	-1
ENSG00000166863	TAC3	0.710304	1.53316	5.69056	5.38828e-05	0.00324564	2.09923	6866	tachykinin 3 [Source:HGNC Symbol;Acc:HGNC:11521]	12	57010000	57028883	-1
ENSG00000123360	PDE1B	0.708345	0.0466086	3.5286	0.0032986	0.0511537	-1.84546	5153	phosphodiesterase 1B [Source:HGNC Symbol;Acc:HGNC:8775]	12	54549350	54579239	1
ENSG00000143507	DUSP10	0.707638	-0.0241512	4.49683	0.000491477	0.0143003	0.0175437	11221	dual specificity phosphatase 10 [Source:HGNC Symbol;Acc:HGNC:3065]	1	221701424	221742176	-1
ENSG00000134207	SYT6	0.706645	5.04131	9.65224	1.33778e-07	3.89248e-05	7.92412	148281	synaptotagmin 6 [Source:HGNC Symbol;Acc:HGNC:18638]	1	114089291	114153919	-1
ENSG00000088538	DOCK3	0.706441	3.49338	6.59081	1.15469e-05	0.00105847	3.50038	1795	dedicator of cytokinesis 3 [Source:HGNC Symbol;Acc:HGNC:2989]	3	50675241	51384198	1
ENSG00000075035	WSCD2	0.702509	0.932521	4.00619	0.00127855	0.0278186	-1.01194	9671	WSC domain containing 2 [Source:HGNC Symbol;Acc:HGNC:29117]	12	108129471	108250537	1
ENSG00000161040	FBXL13	0.702182	1.60674	5.62516	6.05271e-05	0.00351037	1.96454	222235	F-box and leucine rich repeat protein 13 [Source:HGNC Symbol;Acc:HGNC:21658]	7	102813230	103074843	-1
ENSG00000167371	PRRT2	0.70153	1.93026	3.38121	0.0044272	0.0606558	-2.25384	112476	proline rich transmembrane protein 2 [Source:HGNC Symbol;Acc:HGNC:30500]	16	29811382	29815892	1
ENSG00000271533	RP3-368A4.6	0.701295	1.70937	6.50577	1.32916e-05	0.00116819	3.47021			X	74209976	74213660	-1
ENSG00000105270	CLIP3	0.699196	1.65332	4.80875	0.000271121	0.00949864	0.486486	25999	CAP-Gly domain containing linker protein 3 [Source:HGNC Symbol;Acc:HGNC:24314]	19	36014660	36033343	-1
ENSG00000165795	NDRG2	0.696027	3.56226	8.22586	9.28823e-07	0.00017005	6.016	57447 102465428	NDRG family member 2 [Source:HGNC Symbol;Acc:HGNC:14460]	14	21016763	21070872	-1
ENSG00000179546	HTR1D	0.695686	1.90378	5.4054	8.9842e-05	0.00457661	1.58088	3352	5-hydroxytryptamine receptor 1D [Source:HGNC Symbol;Acc:HGNC:5289]	1	23191895	23194729	-1
ENSG00000126010	GRPR	0.693331	3.73453	6.38754	1.61908e-05	0.00138283	3.19116	2925	gastrin releasing peptide receptor [Source:HGNC Symbol;Acc:HGNC:4609]	X	16123556	16153021	1
ENSG00000184349	EFNA5	0.692441	3.22835	5.80899	4.37187e-05	0.00276944	2.16851	1946	ephrin A5 [Source:HGNC Symbol;Acc:HGNC:3225]	5	107376889	107670895	-1
ENSG00000249007	RP11-510N19.5	0.692339	0.671208	5.03646	0.00017691	0.00706282	0.971605			1	202011370	202015657	1
ENSG00000173898	SPTBN2	0.692143	6.20285	4.62737	0.000382646	0.0120259	-0.207295	6712	spectrin beta, non-erythrocytic 2 [Source:HGNC Symbol;Acc:HGNC:11276]	11	66685248	66729226	-1
ENSG00000143195	ILDR2	0.689689	1.10479	3.53477	0.00325825	0.0507169	-1.89296	387597	immunoglobulin like domain containing receptor 2 [Source:HGNC Symbol;Acc:HGNC:18131]	1	166895711	166975482	-1
ENSG00000157851	DPYSL5	0.689517	4.14417	5.5741	6.63052e-05	0.00375664	1.66286	56896	dihydropyrimidinase like 5 [Source:HGNC Symbol;Acc:HGNC:20637]	2	26847747	26950351	1
ENSG00000253230	LINC00599	0.689404	3.06333	2.52421	0.0241743	0.159862	-4.02159	157627 406907	long intergenic non-protein coding RNA 599 [Source:HGNC Symbol;Acc:HGNC:27231]	8	9900064	9905366	-1
ENSG00000148175	STOM	0.689376	4.71135	6.75676	8.79901e-06	0.000858253	3.67772	2040	stomatin [Source:HGNC Symbol;Acc:HGNC:3383]	9	121338988	121370304	-1
ENSG00000163431	LMOD1	0.688598	0.655525	3.27572	0.00546584	0.0688928	-2.32889	25802	leiomodin 1 [Source:HGNC Symbol;Acc:HGNC:6647]	1	201896452	201946588	-1
ENSG00000158966	CACHD1	0.686362	6.40996	8.34648	7.81515e-07	0.00014907	6.11495	57685	cache domain containing 1 [Source:HGNC Symbol;Acc:HGNC:29314]	1	64470792	64693058	1
ENSG00000141655	TNFRSF11A	0.680998	3.49697	7.59521	2.35769e-06	0.000339604	5.09266	8792	TNF receptor superfamily member 11a [Source:HGNC Symbol;Acc:HGNC:11908]	18	62325287	62391292	1
ENSG00000163545	NUAK2	0.680029	3.2282	5.43012	8.59098e-05	0.00441561	1.47352	81788	NUAK family kinase 2 [Source:HGNC Symbol;Acc:HGNC:29558]	1	205302059	205321791	-1
ENSG00000134775	FHOD3	0.678553	3.56382	6.25362	2.02923e-05	0.00162784	2.93117	80206	formin homology 2 domain containing 3 [Source:HGNC Symbol;Acc:HGNC:26178]	18	36297714	36780055	1
ENSG00000171105	INSR	0.678014	6.52867	6.58976	1.15669e-05	0.00105847	3.36396	3643	insulin receptor [Source:HGNC Symbol;Acc:HGNC:6091]	19	7112255	7294034	-1
ENSG00000176485	PLA2G16	0.677505	4.14228	5.73653	4.96722e-05	0.00306735	1.99263	11145	phospholipase A2 group XVI [Source:HGNC Symbol;Acc:HGNC:17825]	11	63573195	63616883	-1
ENSG00000154553	PDLIM3	0.67281	3.11308	6.22434	2.13263e-05	0.0016647	2.9153	27295	PDZ and LIM domain 3 [Source:HGNC Symbol;Acc:HGNC:20767]	4	185500660	185535612	-1
ENSG00000005379	TSPOAP1	0.672348	2.91422	4.61774	0.000389757	0.0121213	0.0124252	9256	TSPO associated protein 1 [Source:HGNC Symbol;Acc:HGNC:16831]	17	58301228	58328760	-1
ENSG00000185522	LMNTD2	0.670831	1.10899	3.22415	0.00605883	0.0732164	-2.45656	256329	lamin tail domain containing 2 [Source:HGNC Symbol;Acc:HGNC:28561]	11	554855	560779	-1
ENSG00000198646	NCOA6	0.669464	2.74136	4.61065	0.000395075	0.0122645	0.026598	23054	nuclear receptor coactivator 6 [Source:HGNC Symbol;Acc:HGNC:15936]	20	34689097	34825649	-1
ENSG00000105707	HPN	0.668752	2.86216	6.17558	2.3173e-05	0.00179194	2.84099	3249	hepsin [Source:HGNC Symbol;Acc:HGNC:5155]	19	35040506	35066571	1
ENSG00000253878	RP11-347C18.3	0.668736	0.209871	2.44773	0.0280306	0.171911	-3.86617			8	94950037	94951396	1
ENSG00000248527	MTATP6P1	0.668617	1.47153	3.41444	0.00414294	0.0582488	-2.21142		mitochondrially encoded ATP synthase 6 pseudogene 1 [Source:HGNC Symbol;Acc:HGNC:44575]	1	633696	634376	1
ENSG00000272817	RP11-402D21.2	0.668405	3.46396	5.18086	0.000135409	0.0058619	0.968784			10	91908131	91909348	1
ENSG00000180287	PLD5	0.667684	1.63427	5.42297	8.70273e-05	0.00445969	1.60494	200150	phospholipase D family member 5 [Source:HGNC Symbol;Acc:HGNC:26879]	1	242082986	242524696	-1
ENSG00000250067	YJEFN3	0.666872	1.39697	4.36885	0.000629291	0.0169234	-0.296118	374887	YjeF N-terminal domain containing 3 [Source:HGNC Symbol;Acc:HGNC:24785]	19	19528861	19537581	1
ENSG00000154917	RAB6B	0.66633	2.88228	7.0715	5.30902e-06	0.000611677	4.31788	51560	RAB6B, member RAS oncogene family [Source:HGNC Symbol;Acc:HGNC:14902]	3	133824239	133895836	-1
ENSG00000136826	KLF4	0.664434	1.12706	3.25682	0.00567606	0.0703037	-2.42273	9314	Kruppel like factor 4 [Source:HGNC Symbol;Acc:HGNC:6348]	9	107484852	107490482	-1
ENSG00000238178	RP11-431J24.2	0.664035	2.88154	5.26577	0.000115859	0.00530879	1.29102			X	16152941	16170869	-1
ENSG00000152137	HSPB8	0.663021	2.98444	5.54867	6.93945e-05	0.00388044	1.71343	26353	heat shock protein family B (small) member 8 [Source:HGNC Symbol;Acc:HGNC:30171]	12	119178642	119221131	1
ENSG00000105327	BBC3	0.659095	2.97814	4.4284	0.000560797	0.0155652	-0.388257	27113 100422832	BCL2 binding component 3 [Source:HGNC Symbol;Acc:HGNC:17868]	19	47220822	47232766	-1
ENSG00000250616	RP11-455F5.3	0.658018	0.895807	5.17398	0.000137136	0.00590028	1.19631			16	30096430	30104116	1
ENSG00000237437	ASS1P12	0.653316	0.338907	3.33059	0.00489831	0.0649338	-2.23638		argininosuccinate synthetase 1 pseudogene 12 [Source:HGNC Symbol;Acc:HGNC:762]	9	32945996	32947222	1
ENSG00000163141	BNIPL	0.65274	1.00534	4.74434	0.000306272	0.0103499	0.413205	149428	BCL2 interacting protein like [Source:HGNC Symbol;Acc:HGNC:16976]	1	151036570	151047600	1
ENSG00000189184	PCDH18	0.651918	6.84819	6.06514	2.80015e-05	0.00204409	2.46648	54510	protocadherin 18 [Source:HGNC Symbol;Acc:HGNC:14268]	4	137518918	137532494	-1
ENSG00000237973	MTCO1P12	0.651658	2.36369	2.76857	0.0149835	0.122929	-3.53761		mitochondrially encoded cytochrome c oxidase I pseudogene 12 [Source:HGNC Symbol;Acc:HGNC:52014]	1	631074	632616	1
ENSG00000180592	SKIDA1	0.649459	3.44737	4.20871	0.000859337	0.0210746	-0.864289	387640	SKI/DACH domain containing 1 [Source:HGNC Symbol;Acc:HGNC:32697]	10	21513478	21526368	-1
ENSG00000167601	AXL	0.645999	5.44764	7.30719	3.66818e-06	0.000463026	4.53959	558	AXL receptor tyrosine kinase [Source:HGNC Symbol;Acc:HGNC:905]	19	41219203	41261766	1
ENSG00000242540	AC010729.1	0.644351	0.216109	3.58852	0.00292707	0.0475307	-1.7418			2	5696220	5708095	1
ENSG00000166046	TCP11L2	0.643385	2.40926	4.52749	0.00046334	0.0137378	-0.121788	255394	t-complex 11 like 2 [Source:HGNC Symbol;Acc:HGNC:28627]	12	106301929	106347015	1
ENSG00000182912	TSPEAR-AS2	0.64292	0.844421	3.48553	0.00359469	0.0537544	-1.95096		TSPEAR antisense RNA 2 [Source:HGNC Symbol;Acc:HGNC:16428]	21	44517216	44525952	1
ENSG00000136048	DRAM1	0.641757	2.3855	3.51027	0.00342152	0.0520583	-2.09435	55332	DNA damage regulated autophagy modulator 1 [Source:HGNC Symbol;Acc:HGNC:25645]	12	101877351	102012130	1
ENSG00000011347	SYT7	0.641371	2.95844	4.21987	0.000840819	0.0208034	-0.765404	9066	synaptotagmin 7 [Source:HGNC Symbol;Acc:HGNC:11514]	11	61515313	61581148	-1
ENSG00000283406	DGCR5	0.641244	0.538472	4.29016	0.000733173	0.0188701	-0.405582	26220	DiGeorge syndrome critical region gene 5 (non-protein coding) [Source:EntrezGene;Acc:26220]	22	18970525	19031242	1
ENSG00000137463	MGARP	0.638942	1.24915	3.42278	0.00407452	0.0575699	-2.1279	84709	mitochondria localized glutamic acid rich protein [Source:HGNC Symbol;Acc:HGNC:29969]	4	139266163	139280338	-1
ENSG00000109771	LRP2BP	0.637132	1.17578	4.2027	0.000869495	0.0211725	-0.590314	55805	LRP2 binding protein [Source:HGNC Symbol;Acc:HGNC:25434]	4	185363879	185395899	-1
ENSG00000171724	VAT1L	0.636535	4.82949	5.6949	5.34702e-05	0.00323212	1.83775	57687	vesicle amine transport 1 like [Source:HGNC Symbol;Acc:HGNC:29315]	16	77788530	77980107	1
ENSG00000118513	MYB	0.635883	2.79309	5.24168	0.000121089	0.0054417	1.21715	4602	MYB proto-oncogene, transcription factor [Source:HGNC Symbol;Acc:HGNC:7545]	6	135181315	135219173	1
ENSG00000171621	SPSB1	0.634749	1.66765	5.69868	5.31128e-05	0.00322186	2.10536	80176	splA/ryanodine receptor domain and SOCS box containing 1 [Source:HGNC Symbol;Acc:HGNC:30628]	1	9292880	9369532	1
ENSG00000105641	SLC5A5	0.634347	1.23062	3.69318	0.00237641	0.0417134	-1.61821	6528	solute carrier family 5 member 5 [Source:HGNC Symbol;Acc:HGNC:11040]	19	17871973	17895174	1
ENSG00000239218	RPS20P22	0.633267	1.38395	3.36108	0.00460885	0.0622503	-2.23956		ribosomal protein S20 pseudogene 22 [Source:HGNC Symbol;Acc:HGNC:36379]	8	38434347	38435664	-1
ENSG00000173918	C1QTNF1	0.631949	0.000381087	5.01799	0.000183097	0.0072258	0.959567	114897	C1q and tumor necrosis factor related protein 1 [Source:HGNC Symbol;Acc:HGNC:14324]	17	79022814	79049788	1
ENSG00000160781	PAQR6	0.630792	1.21659	2.85303	0.0126808	0.111465	-3.17748	79957	progestin and adipoQ receptor family member 6 [Source:HGNC Symbol;Acc:HGNC:30132]	1	156243321	156248117	-1
ENSG00000186376	ZNF75D	0.630465	3.06941	5.26527	0.000115966	0.00530879	1.21846	7626	zinc finger protein 75D [Source:HGNC Symbol;Acc:HGNC:13145]	X	135248920	135344087	-1
ENSG00000171551	ECEL1	0.630098	2.14399	3.09901	0.00777742	0.0848366	-2.85498	9427	endothelin converting enzyme like 1 [Source:HGNC Symbol;Acc:HGNC:3147]	2	232479827	232487828	-1
ENSG00000153093	ACOXL	0.629773	4.24546	8.36842	7.57489e-07	0.00014611	6.18963	55289	acyl-CoA oxidase-like [Source:HGNC Symbol;Acc:HGNC:25621]	2	110732573	111118222	1
ENSG00000080709	KCNN2	0.629443	4.16327	7.25995	3.94797e-06	0.000487589	4.51878	3781	potassium calcium-activated channel subfamily N member 2 [Source:HGNC Symbol;Acc:HGNC:6291]	5	114360945	114496500	1
ENSG00000163435	ELF3	0.628837	2.99421	5.85137	4.05867e-05	0.00262925	2.24982	1999	E74 like ETS transcription factor 3 [Source:HGNC Symbol;Acc:HGNC:3318]	1	202007945	202017188	1
ENSG00000180155	LYNX1	0.628654	2.77826	3.90975	0.0015466	0.0316227	-1.3692	66004	Ly6/neurotoxin 1 [Source:HGNC Symbol;Acc:HGNC:29604]	8	142764334	142778224	-1
ENSG00000130287	NCAN	0.628185	2.11852	4.65649	0.000361966	0.0116583	0.151237	1463	neurocan [Source:HGNC Symbol;Acc:HGNC:2465]	19	19211973	19252233	1
ENSG00000132932	ATP8A2	0.624987	4.09658	6.62954	1.08336e-05	0.00101077	3.51317	51761	ATPase phospholipid transporting 8A2 [Source:HGNC Symbol;Acc:HGNC:13533]	13	25372071	26025851	1
ENSG00000261308	FIGNL2	0.624736	1.44738	3.04919	0.00858915	0.0890399	-2.87338		fidgetin like 2 [Source:HGNC Symbol;Acc:HGNC:13287]	12	51820459	51822415	-1
ENSG00000128606	LRRC17	0.624386	1.51738	3.11638	0.00751263	0.0833135	-2.76544	10234	leucine rich repeat containing 17 [Source:HGNC Symbol;Acc:HGNC:16895]	7	102912991	102944949	1
ENSG00000178235	SLITRK1	0.62167	0.506023	3.24948	0.00575997	0.0709335	-2.40909	114798	SLIT and NTRK like family member 1 [Source:HGNC Symbol;Acc:HGNC:20297]	13	83877205	83882393	-1
ENSG00000235092	ID2-AS1	0.621399	0.542862	2.12684	0.0515268	0.23364	-4.4436	100506299	ID2 antisense RNA 1 (head to head) [Source:HGNC Symbol;Acc:HGNC:51103]	2	8666636	8681863	-1
ENSG00000266820	RP13-104F24.1	0.620468	1.9397	2.75795	0.0153004	0.124249	-3.53239			17	64749918	64758603	-1
ENSG00000148357	HMCN2	0.620298	4.63334	3.53768	0.00323943	0.0505557	-2.2741	256158	hemicentin 2 [Source:HGNC Symbol;Acc:HGNC:21293]	9	130265882	130434123	1
ENSG00000171759	PAH	0.617706	0.981614	3.83711	0.00178572	0.0349173	-1.27936	5053	phenylalanine hydroxylase [Source:HGNC Symbol;Acc:HGNC:8582]	12	102836885	102958410	-1
ENSG00000166963	MAP1A	0.617339	2.3348	2.94208	0.0106285	0.101029	-3.24081	4130	microtubule associated protein 1A [Source:HGNC Symbol;Acc:HGNC:6835]	15	43510958	43531620	1
ENSG00000147394	ZNF185	0.61677	3.87408	4.24847	0.000795186	0.0199867	-0.804798	7739	zinc finger protein 185 (LIM domain) [Source:HGNC Symbol;Acc:HGNC:12976]	X	152914442	152973480	1
ENSG00000253284	RP11-282K24.3	0.616615	0.729845	4.91779	0.000220813	0.00834954	0.757082			12	19147074	19154659	1
ENSG00000118160	SLC8A2	0.616605	2.18303	3.45073	0.00385329	0.0559167	-2.22491	6543	solute carrier family 8 member A2 [Source:HGNC Symbol;Acc:HGNC:11069]	19	47428017	47472168	-1
ENSG00000237517	DGCR5	0.616517	2.64973	5.31027	0.000106808	0.00510744	1.31302		DiGeorge syndrome critical region gene 5 (non-protein coding) [Source:HGNC Symbol;Acc:HGNC:16757]	22	18970514	18994628	1
ENSG00000131409	LRRC4B	0.614533	2.77992	4.37807	0.000618149	0.0166933	-0.488777	94030	leucine rich repeat containing 4B [Source:HGNC Symbol;Acc:HGNC:25042]	19	50516892	50568045	-1
ENSG00000182175	RGMA	0.613094	4.60461	4.86132	0.000245535	0.00898741	0.296812	56963	repulsive guidance molecule family member a [Source:HGNC Symbol;Acc:HGNC:30308]	15	93035273	93089204	-1
ENSG00000087510	TFAP2C	0.612535	2.02744	4.04813	0.00117725	0.0264527	-0.978226	7022	transcription factor AP-2 gamma [Source:HGNC Symbol;Acc:HGNC:11744]	20	56629302	56639283	1
ENSG00000172159	FRMD3	0.612463	0.330351	3.86795	0.00167991	0.0335338	-1.1958	257019	FERM domain containing 3 [Source:HGNC Symbol;Acc:HGNC:24125]	9	83242990	83538546	-1
ENSG00000130702	LAMA5	0.612093	6.45257	4.62676	0.000383094	0.0120259	-0.207902	3911 100616340	laminin subunit alpha 5 [Source:HGNC Symbol;Acc:HGNC:6485]	20	62307955	62367312	-1
ENSG00000255387	RP11-23F23.3	0.612057	0.634596	3.07394	0.00817589	0.0867463	-2.72605			11	4210354	4212091	-1
ENSG00000171992	SYNPO	0.611514	1.18459	3.29841	0.00522364	0.0674749	-2.35973	11346	synaptopodin [Source:HGNC Symbol;Acc:HGNC:30672]	5	150601080	150659220	1
ENSG00000101347	SAMHD1	0.609874	5.94096	7.32028	3.59434e-06	0.000457067	4.55771	25939	SAM and HD domain containing deoxynucleoside triphosphate triphosphohydrolase 1 [Source:HGNC Symbol;Acc:HGNC:15925]	20	36890229	36951843	-1
ENSG00000138646	HERC5	0.609593	4.8283	5.07167	0.000165703	0.00674082	0.683794	51191	HECT and RLD domain containing E3 ubiquitin protein ligase 5 [Source:HGNC Symbol;Acc:HGNC:24368]	4	88457117	88506163	1
ENSG00000066032	CTNNA2	0.609588	3.40621	5.28131	0.000112612	0.00528757	1.2141	1496	catenin alpha 2 [Source:HGNC Symbol;Acc:HGNC:2510]	2	79185231	80648861	1
ENSG00000205213	LGR4	0.608973	7.06511	9.04363	2.97632e-07	7.40501e-05	7.10115	55366	leucine rich repeat containing G protein-coupled receptor 4 [Source:HGNC Symbol;Acc:HGNC:13299]	11	27365961	27472775	-1
ENSG00000239282	GATSL3	0.608259	2.00542	4.67929	0.000346575	0.0113111	0.208292	652968	GATS protein like 3 [Source:HGNC Symbol;Acc:HGNC:34423]	22	30285117	30289627	-1
ENSG00000122779	TRIM24	0.606574	6.67175	6.8514	7.54827e-06	0.000762242	3.80082	8805	tripartite motif containing 24 [Source:HGNC Symbol;Acc:HGNC:11812]	7	138460334	138589993	1
ENSG00000161798	AQP5	0.60652	0.390455	4.02491	0.00123228	0.0272403	-0.898857	362	aquaporin 5 [Source:HGNC Symbol;Acc:HGNC:638]	12	49961870	49965681	1
ENSG00000092758	COL9A3	0.606221	5.04398	5.23085	0.000123519	0.00547919	0.973097	1299	collagen type IX alpha 3 chain [Source:HGNC Symbol;Acc:HGNC:2219]	20	62816244	62841159	1
ENSG00000125531	FNDC11	0.605382	0.850542	4.10759	0.00104746	0.0241691	-0.786434	79025	fibronectin type III domain containing 11 [Source:HGNC Symbol;Acc:HGNC:28764]	20	63547891	63556708	1
ENSG00000121440	PDZRN3	0.605313	3.77301	4.90666	0.000225475	0.00841461	0.457941	23024	PDZ domain containing ring finger 3 [Source:HGNC Symbol;Acc:HGNC:17704]	3	73382433	73624940	-1
ENSG00000137142	IGFBPL1	0.603582	4.28295	5.65042	5.78649e-05	0.00339033	1.77332	347252	insulin like growth factor binding protein like 1 [Source:HGNC Symbol;Acc:HGNC:20081]	9	38408994	38424447	-1
ENSG00000167772	ANGPTL4	0.600884	0.733851	2.48738	0.0259636	0.165174	-3.80057	51129	angiopoietin like 4 [Source:HGNC Symbol;Acc:HGNC:16039]	19	8363289	8374373	1
ENSG00000229980	TOB1-AS1	0.600831	0.438381	3.20571	0.00628604	0.0745252	-2.48479	400604	TOB1 antisense RNA 1 [Source:HGNC Symbol;Acc:HGNC:44340]	17	50866679	50909737	1
ENSG00000127084	FGD3	0.600415	0.579631	3.93209	0.00147979	0.0308296	-1.11157	89846	FYVE, RhoGEF and PH domain containing 3 [Source:HGNC Symbol;Acc:HGNC:16027]	9	92947451	93036236	1
ENSG00000225968	ELFN1	0.599604	1.33741	2.89869	0.011584	0.105778	-3.11699	392617	extracellular leucine rich repeat and fibronectin type III domain containing 1 [Source:HGNC Symbol;Acc:HGNC:33154]	7	1688119	1747954	1
ENSG00000138769	CDKL2	0.599308	1.08208	5.08074	0.000162938	0.0066599	1.03503	8999	cyclin dependent kinase like 2 [Source:HGNC Symbol;Acc:HGNC:1782]	4	75578005	75630716	-1
ENSG00000145794	MEGF10	0.599007	5.7689	8.87506	3.74019e-07	8.79559e-05	6.86356	84466	multiple EGF like domains 10 [Source:HGNC Symbol;Acc:HGNC:29634]	5	127290831	127465737	1
ENSG00000006283	CACNA1G	0.598449	2.31316	3.55264	0.00314415	0.0494735	-2.0051	8913	calcium voltage-gated channel subunit alpha1 G [Source:HGNC Symbol;Acc:HGNC:1394]	17	50561068	50627474	1
ENSG00000151117	TMEM86A	0.598142	0.77557	4.63437	0.000377568	0.0120032	0.213951	144110	transmembrane protein 86A [Source:HGNC Symbol;Acc:HGNC:26890]	11	18693122	18704785	1
ENSG00000125968	ID1	0.597899	5.95959	5.47244	7.95872e-05	0.00422995	1.39601	3397	inhibitor of DNA binding 1, HLH protein [Source:HGNC Symbol;Acc:HGNC:5360]	20	31605283	31606515	1
ENSG00000234377	RNF219-AS1	0.597794	4.12538	5.45762	8.17453e-05	0.00430466	1.45446	100874222	RNF219 antisense RNA 1 [Source:HGNC Symbol;Acc:HGNC:42700]	13	77919689	78617328	1
ENSG00000152518	ZFP36L2	0.597072	4.53286	5.92413	3.57442e-05	0.00240998	2.25158	678	ZFP36 ring finger protein like 2 [Source:HGNC Symbol;Acc:HGNC:1108]	2	43222402	43226609	-1
ENSG00000177595	PIDD1	0.597006	3.40227	5.06749	0.000166996	0.0067759	0.800044	55367	p53-induced death domain protein 1 [Source:HGNC Symbol;Acc:HGNC:16491]	11	799179	809753	-1
ENSG00000135596	MICAL1	0.595674	5.4043	6.54479	1.24591e-05	0.00111399	3.29815	64780	microtubule associated monooxygenase, calponin and LIM domain containing 1 [Source:HGNC Symbol;Acc:HGNC:20619]	6	109444062	109465968	-1
ENSG00000100647	SUSD6	0.595263	1.62347	4.4142	0.000576401	0.0158829	-0.289274	9766	sushi domain containing 6 [Source:HGNC Symbol;Acc:HGNC:19956]	14	69611596	69715142	1
ENSG00000086570	FAT2	0.595146	1.3769	4.12878	0.00100483	0.0234373	-0.785659	2196	FAT atypical cadherin 2 [Source:HGNC Symbol;Acc:HGNC:3596]	5	151504093	151568944	-1
ENSG00000000005	TNMD	0.595059	0.330496	3.10933	0.00761903	0.0837899	-2.65779	64102	tenomodulin [Source:HGNC Symbol;Acc:HGNC:17757]	X	100584802	100599885	1
ENSG00000101204	CHRNA4	0.594758	1.00766	3.11704	0.00750282	0.0832585	-2.71168	1137	cholinergic receptor nicotinic alpha 4 subunit [Source:HGNC Symbol;Acc:HGNC:1958]	20	63343223	63378401	-1
ENSG00000167861	HID1	0.594252	2.59592	3.52318	0.00333446	0.0513849	-2.08385	283987	HID1 domain containing [Source:HGNC Symbol;Acc:HGNC:15736]	17	74950743	74973166	-1
ENSG00000048740	CELF2	0.593991	4.57356	7.81305	1.69956e-06	0.000267674	5.3595	10659	CUGBP, Elav-like family member 2 [Source:HGNC Symbol;Acc:HGNC:2550]	10	10798397	11336675	1
ENSG00000075275	CELSR1	0.59399	4.80415	4.24902	0.000794332	0.0199867	-0.887453	9620	cadherin EGF LAG seven-pass G-type receptor 1 [Source:HGNC Symbol;Acc:HGNC:1850]	22	46360834	46537170	-1
ENSG00000101342	TLDC2	0.592791	2.30552	4.51328	0.000476171	0.0140213	-0.140042	140711	TBC/LysM-associated domain containing 2 [Source:HGNC Symbol;Acc:HGNC:16112]	20	36876121	36894235	1
ENSG00000114251	WNT5A	0.591997	1.59779	4.3945	0.000598788	0.0163424	-0.304278	7474	Wnt family member 5A [Source:HGNC Symbol;Acc:HGNC:12784]	3	55465715	55490539	-1
ENSG00000269082	CTD-2620I22.1	0.590591	0.261221	3.83708	0.00178583	0.0349173	-1.24596			19	52956041	52981654	-1
ENSG00000152193	RNF219	0.590119	5.28103	5.59921	6.33942e-05	0.00362763	1.63773	79596	ring finger protein 219 [Source:HGNC Symbol;Acc:HGNC:20308]	13	78614291	78659179	-1
ENSG00000138161	CUZD1	0.589917	6.06673	3.31333	0.00507021	0.0665688	-2.80043	50624	CUB and zona pellucida like domains 1 [Source:HGNC Symbol;Acc:HGNC:17937]	10	122832149	122850793	-1
ENSG00000177469	PTRF	0.589832	5.09684	6.06063	2.82198e-05	0.00204409	2.47592	284119	polymerase I and transcript release factor [Source:HGNC Symbol;Acc:HGNC:9688]	17	42402452	42423517	-1
ENSG00000130787	HIP1R	0.588939	3.16816	3.90078	0.00157427	0.0320208	-1.38373	9026	huntingtin interacting protein 1 related [Source:HGNC Symbol;Acc:HGNC:18415]	12	122834453	122862960	1
ENSG00000091136	LAMB1	0.585526	5.71808	5.03342	0.000177913	0.00707075	0.585421	3912	laminin subunit beta 1 [Source:HGNC Symbol;Acc:HGNC:6486]	7	107923799	108003255	-1
ENSG00000139266	2018-03-09	0.584079	1.77508	3.79936	0.00192452	0.0364932	-1.45841	92979	membrane associated ring-CH-type finger 9 [Source:HGNC Symbol;Acc:HGNC:25139]	12	57755098	57760407	1
ENSG00000189127	ANKRD34B	0.583784	1.36539	3.39562	0.00430166	0.0595057	-2.18244	340120	ankyrin repeat domain 34B [Source:HGNC Symbol;Acc:HGNC:33736]	5	80556755	80570488	-1
ENSG00000087303	NID2	0.583471	3.00768	3.69047	0.00238929	0.0418114	-1.78253	22795	nidogen 2 [Source:HGNC Symbol;Acc:HGNC:13389]	14	52004803	52069228	-1
ENSG00000186567	CEACAM19	0.583425	0.775859	3.06304	0.00835543	0.0880526	-2.76352	56971	carcinoembryonic antigen related cell adhesion molecule 19 [Source:HGNC Symbol;Acc:HGNC:31951]	19	44662278	44684359	1
ENSG00000214425	LRRC37A4P	0.579868	1.57217	3.57473	0.00300869	0.0482261	-1.83525		leucine rich repeat containing 37 member A4, pseudogene [Source:HGNC Symbol;Acc:HGNC:25479]	17	45506741	45550335	-1
ENSG00000183230	CTNNA3	0.579258	2.24019	3.72558	0.00222815	0.040095	-1.63472	29119	catenin alpha 3 [Source:HGNC Symbol;Acc:HGNC:2511]	10	65912518	67696169	-1
ENSG00000183307	CECR6	0.578362	2.11079	4.29441	0.000727136	0.0187429	-0.559404	27439	cat eye syndrome chromosome region, candidate 6 [Source:HGNC Symbol;Acc:HGNC:1844]	22	17116299	17121367	-1
ENSG00000124749	COL21A1	0.576816	1.88731	4.94389	0.000210274	0.00807555	0.714939	81578	collagen type XXI alpha 1 chain [Source:HGNC Symbol;Acc:HGNC:17025]	6	56056590	56394094	-1
ENSG00000131080	EDA2R	0.576439	1.87674	3.12085	0.00744601	0.0828663	-2.82974	60401	ectodysplasin A2 receptor [Source:HGNC Symbol;Acc:HGNC:17756]	X	66595637	66639298	-1
ENSG00000108306	FBXL20	0.57557	3.53304	4.99198	0.000192197	0.00755021	0.668371	84961	F-box and leucine rich repeat protein 20 [Source:HGNC Symbol;Acc:HGNC:24679]	17	39252644	39402523	-1
ENSG00000258525	RP11-829H16.3	0.573866	3.36403	5.214	0.0001274	0.00558946	1.08656	100506071		14	30876179	30889808	-1
ENSG00000168487	BMP1	0.573748	2.42704	4.83677	0.000257159	0.00923565	0.459832	649	bone morphogenetic protein 1 [Source:HGNC Symbol;Acc:HGNC:1067]	8	22164736	22212326	1
ENSG00000135454	B4GALNT1	0.572792	0.623989	3.25356	0.00571319	0.0706381	-2.41353	2583	beta-1,4-N-acetyl-galactosaminyltransferase 1 [Source:HGNC Symbol;Acc:HGNC:4117]	12	57623410	57633355	-1
ENSG00000111087	GLI1	0.572386	3.44597	5.68288	5.46219e-05	0.00326723	1.91109	2735	GLI family zinc finger 1 [Source:HGNC Symbol;Acc:HGNC:4317]	12	57460135	57472262	1
ENSG00000105855	ITGB8	0.57221	3.74919	6.34201	1.74778e-05	0.00145651	3.03012	3696	integrin subunit beta 8 [Source:HGNC Symbol;Acc:HGNC:6163]	7	20330702	20415754	1
ENSG00000242808	SOX2-OT	0.572154	2.02817	4.28478	0.000740883	0.01904	-0.505611	347689	SOX2 overlapping transcript [Source:HGNC Symbol;Acc:HGNC:20209]	3	180989770	181836880	1
ENSG00000130147	SH3BP4	0.571043	5.78637	5.58667	6.48308e-05	0.00368527	1.60097	23677	SH3 domain binding protein 4 [Source:HGNC Symbol;Acc:HGNC:10826]	2	234951973	235055714	1
ENSG00000237923	XXbac-BPG27H4.8	0.569082	3.05725	3.79827	0.00192866	0.0364932	-1.59675	105375014		6	30839526	30848159	-1
ENSG00000101000	PROCR	0.569076	2.49164	5.51749	7.33892e-05	0.00402921	1.69787	10544	protein C receptor [Source:HGNC Symbol;Acc:HGNC:9452]	20	35172073	35216240	1
ENSG00000144857	BOC	0.568966	2.15043	4.62084	0.000387454	0.0120935	0.0739677	91653	BOC cell adhesion associated, oncogene regulated [Source:HGNC Symbol;Acc:HGNC:17173]	3	113211003	113287459	1
ENSG00000036672	USP2	0.566377	1.94629	3.15337	0.00697823	0.0797041	-2.71669	9099	ubiquitin specific peptidase 2 [Source:HGNC Symbol;Acc:HGNC:12618]	11	119355215	119381726	-1
ENSG00000153291	SLC25A27	0.565674	1.17616	2.48447	0.0261099	0.165337	-3.85394	9481	solute carrier family 25 member 27 [Source:HGNC Symbol;Acc:HGNC:21065]	6	46652915	46678193	1
ENSG00000228204	RP4-724E13.2	0.565367	0.983044	4.04602	0.00118213	0.0264929	-0.892521			7	50866747	51022990	1
ENSG00000144579	CTDSP1	0.564793	4.04237	5.13481	0.000147418	0.00620277	0.843741	58190	CTD small phosphatase 1 [Source:HGNC Symbol;Acc:HGNC:21614]	2	218398256	218405941	1
ENSG00000178343	SHISA3	0.564706	1.62654	2.96785	0.0100979	0.0981604	-3.01381	152573	shisa family member 3 [Source:HGNC Symbol;Acc:HGNC:25159]	4	42397839	42402487	1
ENSG00000250510	GPR162	0.564508	2.34662	5.39876	9.09286e-05	0.00460463	1.48776	27239	G protein-coupled receptor 162 [Source:HGNC Symbol;Acc:HGNC:16693]	12	6821545	6829972	1
ENSG00000170734	POLH	0.564433	2.92776	3.93758	0.00146385	0.0305717	-1.29498	5429	DNA polymerase eta [Source:HGNC Symbol;Acc:HGNC:9181]	6	43576150	43615660	1
ENSG00000170017	ALCAM	0.563938	6.06943	7.08209	5.22074e-06	0.00060557	4.17491	214	activated leukocyte cell adhesion molecule [Source:HGNC Symbol;Acc:HGNC:400]	3	105366909	105576900	1
ENSG00000164007	CLDN19	0.563103	2.986	5.61926	6.11667e-05	0.00353552	1.8344	149461	claudin 19 [Source:HGNC Symbol;Acc:HGNC:2040]	1	42733093	42740254	-1
ENSG00000120057	SFRP5	0.56282	0.727648	3.76071	0.00207795	0.038193	-1.44273	6425	secreted frizzled related protein 5 [Source:HGNC Symbol;Acc:HGNC:10779]	10	97766751	97771952	-1
ENSG00000267026	RP11-92C4.3	0.561565	2.4683	5.05016	0.000172459	0.00690116	0.855225	102724684		9	98847172	98872415	-1
ENSG00000233461	RP11-295G20.2	0.561232	0.566606	3.69379	0.00237353	0.0417056	-1.54824			1	231522388	231528556	-1
ENSG00000117643	MAN1C1	0.561095	2.95941	4.83259	0.000259193	0.00927752	0.405705	57134	mannosidase alpha class 1C member 1 [Source:HGNC Symbol;Acc:HGNC:19080]	1	25617468	25786207	1
ENSG00000087076	HSD17B14	0.560775	1.82666	3.38443	0.0043989	0.0604127	-2.28065	51171	hydroxysteroid 17-beta dehydrogenase 14 [Source:HGNC Symbol;Acc:HGNC:23238]	19	48813017	48836678	-1
ENSG00000279672	CMB9-55F22.1	0.559658	0.673988	4.16232	0.000940928	0.0224346	-0.65065			11	779617	780755	1
ENSG00000134574	DDB2	0.558891	5.05693	4.65406	0.000363647	0.0116905	-0.123223	1643	damage specific DNA binding protein 2 [Source:HGNC Symbol;Acc:HGNC:2718]	11	47214465	47239240	1
ENSG00000155886	SLC24A2	0.558324	2.72952	4.94667	0.000209185	0.00807237	0.665192	25769	solute carrier family 24 member 2 [Source:HGNC Symbol;Acc:HGNC:10976]	9	19507452	19786928	-1
ENSG00000245552	RP11-712B9.2	0.557559	0.788779	2.5393	0.0234761	0.157685	-3.74777	101929295		11	95150539	95234104	1
ENSG00000272008	RP11-393I2.4	0.557378	1.04667	3.57157	0.00302767	0.0483497	-1.82549			6	87151159	87155285	-1
ENSG00000199102	MIR302C	0.556906	2.04655	3.60375	0.00283959	0.0466481	-1.94007	442895	microRNA 302c [Source:HGNC Symbol;Acc:HGNC:31764]	4	112648363	112648430	-1
ENSG00000155980	KIF5A	0.555429	4.01904	5.60013	6.32909e-05	0.00362763	1.74273	3798	kinesin family member 5A [Source:HGNC Symbol;Acc:HGNC:6323]	12	57549998	57586632	1
ENSG00000070182	SPTB	0.554994	2.81645	4.14035	0.000982306	0.023132	-0.908696	6710 102465841	spectrin beta, erythrocytic [Source:HGNC Symbol;Acc:HGNC:11274]	14	64746283	64879883	-1
ENSG00000115353	TACR1	0.554348	0.894431	3.56501	0.00306757	0.048715	-1.82959	6869	tachykinin receptor 1 [Source:HGNC Symbol;Acc:HGNC:11526]	2	75046463	75199700	-1
ENSG00000068976	PYGM	0.554262	2.55367	4.79398	0.000278796	0.00968278	0.378536	5837	phosphorylase, glycogen, muscle [Source:HGNC Symbol;Acc:HGNC:9726]	11	64746389	64760297	-1
ENSG00000170681	MURC	0.552567	2.59663	5.27587	0.000113737	0.0052914	1.27371	347273	muscle related coiled-coil protein [Source:HGNC Symbol;Acc:HGNC:33742]	9	100578079	100587906	1
ENSG00000171798	KNDC1	0.551611	4.0845	4.13198	0.00099855	0.0234182	-1.05978	85442	kinase non-catalytic C-lobe domain containing 1 [Source:HGNC Symbol;Acc:HGNC:29374]	10	133160447	133226412	1
ENSG00000172572	PDE3A	0.550989	3.37489	5.64279	5.8656e-05	0.00341338	1.87851	5139	phosphodiesterase 3A [Source:HGNC Symbol;Acc:HGNC:8778]	12	20369245	20684381	1
ENSG00000164938	TP53INP1	0.550783	4.67521	3.5488	0.00316836	0.0497632	-2.30029	94241	tumor protein p53 inducible nuclear protein 1 [Source:HGNC Symbol;Acc:HGNC:18022]	8	94925972	94949411	-1
ENSG00000263155	MYZAP	0.550084	0.424203	4.1289	0.00100459	0.0234373	-0.694646	100820829	myocardial zonula adherens protein [Source:HGNC Symbol;Acc:HGNC:43444]	15	57591941	57685364	1
ENSG00000176244	ACBD7	0.549554	3.54089	5.18984	0.00013319	0.00580322	1.03348	414149	acyl-CoA binding domain containing 7 [Source:HGNC Symbol;Acc:HGNC:17715]	10	15077523	15088776	-1
ENSG00000223478	RP11-545E17.3	0.54913	0.956032	2.95044	0.0104533	0.100169	-3.00718	100506100		9	128724445	128733194	1
ENSG00000235890	TSPEAR-AS1	0.5485	1.29246	3.67543	0.00246186	0.0424142	-1.62243		TSPEAR antisense RNA 1 [Source:HGNC Symbol;Acc:HGNC:1271]	21	44506807	44516575	1
ENSG00000182463	TSHZ2	0.548481	2.08301	3.57962	0.00297951	0.0480274	-1.86276	128553	teashirt zinc finger homeobox 2 [Source:HGNC Symbol;Acc:HGNC:13010]	20	52972407	53495330	1
ENSG00000111670	GNPTAB	0.547839	6.07767	8.45398	6.70999e-07	0.000137131	6.27087	79158	N-acetylglucosamine-1-phosphate transferase alpha and beta subunits [Source:HGNC Symbol;Acc:HGNC:29670]	12	101745497	101830938	-1
ENSG00000110148	CCKBR	0.547022	2.9571	5.50705	7.47788e-05	0.00404961	1.60709	887	cholecystokinin B receptor [Source:HGNC Symbol;Acc:HGNC:1571]	11	6259736	6272127	1
ENSG00000278621	CTD-2033D15.3	0.545952	0.46864	3.38871	0.00436145	0.0600907	-2.14369			15	39588357	39588882	-1
ENSG00000205978	NYNRIN	0.545319	4.70768	5.88977	3.79509e-05	0.00253202	2.17915	57523	NYN domain and retroviral integrase containing [Source:HGNC Symbol;Acc:HGNC:20165]	14	24398786	24419288	1
ENSG00000166793	YPEL4	0.545205	2.01503	2.99635	0.00954168	0.0951231	-3.01737	219539	yippee like 4 [Source:HGNC Symbol;Acc:HGNC:18328]	11	57645087	57649944	-1
ENSG00000104332	SFRP1	0.5438	9.75515	7.04759	5.51422e-06	0.00062278	4.20181	6422	secreted frizzled related protein 1 [Source:HGNC Symbol;Acc:HGNC:10776]	8	41261958	41309497	-1
ENSG00000100473	COCH	0.542628	4.42633	4.9465	0.00020925	0.00807237	0.48076	1690	cochlin [Source:HGNC Symbol;Acc:HGNC:2180]	14	30874514	30895065	1
ENSG00000185291	IL3RA	0.541649	0.791782	4.07044	0.00112673	0.0256193	-0.828211	3563	interleukin 3 receptor subunit alpha [Source:HGNC Symbol;Acc:HGNC:6012]	X	1336616	1382689	1
ENSG00000114812	VIPR1	0.541004	2.544	5.21251	0.00012775	0.00558946	1.12902	7433	vasoactive intestinal peptide receptor 1 [Source:HGNC Symbol;Acc:HGNC:12694]	3	42489299	42537573	1
ENSG00000186998	EMID1	0.540238	1.43764	4.21725	0.000845131	0.0208154	-0.608412	129080	EMI domain containing 1 [Source:HGNC Symbol;Acc:HGNC:18036]	22	29205851	29259597	1
ENSG00000261094	RP11-355O1.11	0.539199	0.438993	2.9321	0.0108411	0.102034	-3.01144			9	122937623	122940333	1
ENSG00000138759	FRAS1	0.539135	7.40165	5.00895	0.000186208	0.00733173	0.53967	80144	Fraser extracellular matrix complex subunit 1 [Source:HGNC Symbol;Acc:HGNC:19185]	4	78057570	78544269	1
ENSG00000064687	ABCA7	0.538957	3.96441	5.45419	8.2252e-05	0.00430921	1.46571	10347	ATP binding cassette subfamily A member 7 [Source:HGNC Symbol;Acc:HGNC:37]	19	1040101	1065572	1
ENSG00000268614	CTD-2207O23.10	0.538519	3.19039	4.91498	0.00022198	0.00835687	0.524629			19	7533595	7540059	1
ENSG00000129116	PALLD	0.537867	4.4214	5.51262	7.40343e-05	0.00402921	1.54152	23022	palladin, cytoskeletal associated protein [Source:HGNC Symbol;Acc:HGNC:17068]	4	168497066	168928457	1
ENSG00000207927	MIR302A	0.537827	2.3368	3.75439	0.00210419	0.0385926	-1.68099	407028	microRNA 302a [Source:HGNC Symbol;Acc:HGNC:31623]	4	112648183	112648251	-1
ENSG00000139044	B4GALNT3	0.537172	4.03625	4.27022	0.000762189	0.019442	-0.783335	283358	beta-1,4-N-acetyl-galactosaminyltransferase 3 [Source:HGNC Symbol;Acc:HGNC:24137]	12	460364	563509	1
ENSG00000251322	SHANK3	0.535008	2.85366	3.91077	0.00154347	0.031619	-1.35807	85358	SH3 and multiple ankyrin repeat domains 3 [Source:HGNC Symbol;Acc:HGNC:14294]	22	50674415	50733298	1
ENSG00000124440	HIF3A	0.53383	2.80305	4.46113	0.000526468	0.0149634	-0.277619	64344	hypoxia inducible factor 3 alpha subunit [Source:HGNC Symbol;Acc:HGNC:15825]	19	46297046	46343433	1
ENSG00000159433	STARD9	0.532811	3.24151	4.34763	0.000655723	0.0174524	-0.519179	57519	StAR related lipid transfer domain containing 9 [Source:HGNC Symbol;Acc:HGNC:19162]	15	42575659	42720981	1
ENSG00000264395	MIR3193	0.532071	0.583804	1.18484	0.255633	0.520761	-5.79528	100422904	microRNA 3193 [Source:HGNC Symbol;Acc:HGNC:38204]	20	31607186	31607240	1
ENSG00000053438	NNAT	0.531861	4.87673	5.27901	0.000113085	0.00528757	1.04799	4826	neuronatin [Source:HGNC Symbol;Acc:HGNC:7860]	20	37521215	37523693	1
ENSG00000185737	NRG3	0.531238	0.956991	3.79676	0.00193446	0.0364932	-1.35342	10718	neuregulin 3 [Source:HGNC Symbol;Acc:HGNC:7999]	10	81875314	82987179	1
ENSG00000122574	WIPF3	0.528679	2.32133	4.03924	0.00119801	0.0267788	-1.02982	644150	WAS/WASL interacting protein family member 3 [Source:HGNC Symbol;Acc:HGNC:22004]	7	29806486	29917066	1
ENSG00000105642	KCNN1	0.528513	2.35814	3.42677	0.00404218	0.0573488	-2.24384	3780	potassium calcium-activated channel subfamily N member 1 [Source:HGNC Symbol;Acc:HGNC:6290]	19	17951293	18000080	1
ENSG00000139537	CCDC65	0.528252	1.00571	2.87405	0.0121639	0.108139	-3.14543	85478	coiled-coil domain containing 65 [Source:HGNC Symbol;Acc:HGNC:29937]	12	48904110	48931840	1
ENSG00000163884	KLF15	0.528237	3.37202	4.02595	0.00122975	0.0272403	-1.2021	28999	Kruppel like factor 15 [Source:HGNC Symbol;Acc:HGNC:14536]	3	126342635	126357442	-1
ENSG00000177519	RPRM	0.528052	2.04746	5.45811	8.16728e-05	0.00430466	1.61901	56475	reprimo, TP53 dependent G2 arrest mediator candidate [Source:HGNC Symbol;Acc:HGNC:24201]	2	153477338	153478808	-1
ENSG00000182575	NXPH3	0.52774	1.6792	4.42467	0.000564853	0.0156225	-0.258381	11248	neurexophilin 3 [Source:HGNC Symbol;Acc:HGNC:8077]	17	49575858	49583827	1
ENSG00000143951	WDPCP	0.527619	4.47068	6.91501	6.8138e-06	0.000704653	3.94423	51057	WD repeat containing planar cell polarity effector [Source:HGNC Symbol;Acc:HGNC:28027]	2	63121383	63827843	-1
ENSG00000160111	CPAMD8	0.52754	2.5434	4.33445	0.000672709	0.0177941	-0.519144	27151	C3 and PZP like, alpha-2-macroglobulin domain containing 8 [Source:HGNC Symbol;Acc:HGNC:23228]	19	16892947	17026815	-1
ENSG00000269821	KCNQ1OT1	0.527409	4.92277	4.82523	0.000262813	0.00932029	0.222404	10984	KCNQ1 opposite strand/antisense transcript 1 (non-protein coding) [Source:HGNC Symbol;Acc:HGNC:6295]	11	2608328	2699994	-1
ENSG00000138316	ADAMTS14	0.527364	1.02743	3.38815	0.00436631	0.0601095	-2.15409	140766	ADAM metallopeptidase with thrombospondin type 1 motif 14 [Source:HGNC Symbol;Acc:HGNC:14899]	10	70672803	70762441	1
ENSG00000155085	AK9	0.527263	1.42113	3.54461	0.00319494	0.0500095	-1.92833	221264	adenylate kinase 9 [Source:HGNC Symbol;Acc:HGNC:33814]	6	109492856	109691217	-1
ENSG00000172819	RARG	0.526774	4.8684	6.12228	2.5384e-05	0.00190291	2.5808	5916	retinoic acid receptor gamma [Source:HGNC Symbol;Acc:HGNC:9866]	12	53210567	53232980	-1
ENSG00000263146	RP11-849I19.1	0.525067	0.984784	2.77276	0.0148602	0.122473	-3.31462			18	78976555	78979074	-1
ENSG00000240979	RP11-79D8.2	0.524689	0.274776	2.57706	0.021813	0.151482	-3.64413			9	79726069	79726321	1
ENSG00000276991	MIAT_exon5_3	0.524024	1.40215	1.94313	0.0722007	0.274481	-4.80017		Myocardial infarction associated transcript exon 5 conserved region 3 [Source:RFAM;Acc:RF01877]	22	26673254	26673630	1
ENSG00000101825	MXRA5	0.52387	2.10126	2.80096	0.0140558	0.118573	-3.40965	25878	matrix remodeling associated 5 [Source:HGNC Symbol;Acc:HGNC:7539]	X	3308565	3346641	-1
ENSG00000266680	RP5-1148A21.3	0.523714	0.75561	2.72716	0.0162569	0.129085	-3.4334			6	63571005	63572408	-1
ENSG00000196177	ACADSB	0.522466	4.46321	4.48627	0.00050157	0.0144916	-0.394911	36	acyl-CoA dehydrogenase, short/branched chain [Source:HGNC Symbol;Acc:HGNC:91]	10	123008979	123058311	1
ENSG00000259279	CTD-2033D15.1	0.522098	1.384	2.91571	0.0111996	0.10387	-3.12995			15	39593580	39594231	-1
ENSG00000148600	CDHR1	0.520327	2.71697	3.08958	0.00792495	0.0854034	-2.978	92211	cadherin related family member 1 [Source:HGNC Symbol;Acc:HGNC:14550]	10	84194635	84219621	1
ENSG00000174469	CNTNAP2	0.51933	6.62692	6.42636	1.51719e-05	0.00130882	3.09	26047	contactin associated protein-like 2 [Source:HGNC Symbol;Acc:HGNC:13830]	7	146116002	148420998	1
ENSG00000261578	RP11-21L23.2	0.518572	0.874972	2.82483	0.0134081	0.115377	-3.24105			11	76800364	76804555	1
ENSG00000183044	ABAT	0.518403	3.67523	4.23669	0.000813673	0.0203028	-0.814149	18	4-aminobutyrate aminotransferase [Source:HGNC Symbol;Acc:HGNC:23]	16	8674565	8784575	1
ENSG00000049130	KITLG	0.518199	3.3353	2.931	0.0108648	0.102107	-3.37661	4254	KIT ligand [Source:HGNC Symbol;Acc:HGNC:6343]	12	88492793	88580851	-1
ENSG00000110881	ASIC1	0.518074	0.364454	3.47884	0.003643	0.0540681	-1.9333	41	acid sensing ion channel subunit 1 [Source:HGNC Symbol;Acc:HGNC:100]	12	50057548	50083611	1
ENSG00000177359	OVOS2	0.517343	1.18942	3.96939	0.00137476	0.0292086	-1.04578	144203 408186		12	31111652	31206154	-1
ENSG00000106003	LFNG	0.517138	4.11558	5.9499	3.41772e-05	0.00232826	2.31701	3955	LFNG O-fucosylpeptide 3-beta-N-acetylglucosaminyltransferase [Source:HGNC Symbol;Acc:HGNC:6560]	7	2512529	2529177	1
ENSG00000168672	FAM84B	0.51691	6.39431	7.5737	2.43592e-06	0.000339979	4.95705	157638	family with sequence similarity 84 member B [Source:HGNC Symbol;Acc:HGNC:24166]	8	126552442	126558393	-1
ENSG00000103449	SALL1	0.516669	5.28182	4.7552	0.00030003	0.0101745	0.0658901	6299	spalt like transcription factor 1 [Source:HGNC Symbol;Acc:HGNC:10524]	16	51135975	51151367	-1
ENSG00000108352	RAPGEFL1	0.516381	3.37695	4.42442	0.00056513	0.0156225	-0.429698	51195	Rap guanine nucleotide exchange factor like 1 [Source:HGNC Symbol;Acc:HGNC:17428]	17	40177010	40195656	1
ENSG00000215769	RP13-104F24.2	0.515586	2.42169	2.78812	0.0144167	0.120552	-3.52966	146880		17	64749663	64781707	-1
ENSG00000227050	RP11-460I13.2	0.515346	2.48383	5.05908	0.000169624	0.00683552	0.868985			1	27938875	27960193	-1
ENSG00000129244	ATP1B2	0.515325	1.44149	2.7286	0.0162109	0.128872	-3.47525	482	ATPase Na+/K+ transporting subunit beta 2 [Source:HGNC Symbol;Acc:HGNC:805]	17	7646627	7657768	1
ENSG00000144908	ALDH1L1	0.513875	0.261279	3.44811	0.00387355	0.0560858	-1.99775	10840	aldehyde dehydrogenase 1 family member L1 [Source:HGNC Symbol;Acc:HGNC:3978]	3	126103562	126197994	-1
ENSG00000198899	MT-ATP6	0.513251	4.82805	3.12548	0.0073776	0.0824553	-3.1479	4508	mitochondrially encoded ATP synthase 6 [Source:HGNC Symbol;Acc:HGNC:7414]	MT	8527	9207	1
ENSG00000236255	AC009404.2	0.512692	0.329083	2.93942	0.0106847	0.101395	-2.94885			2	117833937	117841658	1
ENSG00000170955	PRKCDBP	0.512593	3.03368	3.74562	0.00214118	0.0390208	-1.74121	112464	protein kinase C delta binding protein [Source:HGNC Symbol;Acc:HGNC:9400]	11	6318946	6320647	-1
ENSG00000242705	ICE2P2	0.511828	0.178542	3.15091	0.00701267	0.0799938	-2.56026		interactor of little elongation complex ELL subunit 2 pseudogene 2 [Source:HGNC Symbol;Acc:HGNC:48857]	3	88948142	88950928	1
ENSG00000109339	MAPK10	0.511423	1.73852	4.3855	0.000609317	0.0165247	-0.327146	5602	mitogen-activated protein kinase 10 [Source:HGNC Symbol;Acc:HGNC:6872]	4	86015123	86594131	-1
ENSG00000196562	SULF2	0.509852	4.12532	6.30459	1.86159e-05	0.001539	2.97467	55959	sulfatase 2 [Source:HGNC Symbol;Acc:HGNC:20392]	20	47656348	47786616	-1
ENSG00000084764	MAPRE3	0.509694	0.346266	3.36496	0.00457336	0.0620025	-2.16012	22924	microtubule associated protein RP/EB family member 3 [Source:HGNC Symbol;Acc:HGNC:6892]	2	26970612	27027196	1
ENSG00000023171	GRAMD1B	0.508332	4.41682	4.34315	0.000661442	0.0175502	-0.694734	57476	GRAM domain containing 1B [Source:HGNC Symbol;Acc:HGNC:29214]	11	123358428	123627774	1
ENSG00000125430	HS3ST3B1	0.507501	2.66232	3.87484	0.00165717	0.0332633	-1.41409	9953	heparan sulfate-glucosamine 3-sulfotransferase 3B1 [Source:HGNC Symbol;Acc:HGNC:5198]	17	14301083	14349404	1
ENSG00000133247	KMT5C	0.507325	3.94252	4.40934	0.000581848	0.0159817	-0.513629	84787	lysine methyltransferase 5C [Source:HGNC Symbol;Acc:HGNC:28405]	19	55339853	55348120	1
ENSG00000137070	IL11RA	0.507181	0.703162	3.2475	0.00578277	0.0711124	-2.42123	3590	interleukin 11 receptor subunit alpha [Source:HGNC Symbol;Acc:HGNC:5967]	9	34650702	34661892	1
ENSG00000228492	RAB11FIP1P1	0.50559	1.79202	3.76868	0.00204533	0.037831	-1.55319		RAB11 family interacting protein 1 pseudogene 1 [Source:HGNC Symbol;Acc:HGNC:42366]	X	74202834	74204595	1
ENSG00000282851	BISPR	0.505575	0.885435	3.16185	0.00686122	0.078787	-2.59202	105221694	BST2 interferon stimulated positive regulator (non-protein coding) [Source:HGNC Symbol;Acc:HGNC:51290]	19	17405694	17418904	1
ENSG00000197565	COL4A6	0.505543	5.65708	4.68851	0.000340542	0.0111354	-0.0867884	1288	collagen type IV alpha 6 chain [Source:HGNC Symbol;Acc:HGNC:2208]	X	108155607	108439497	-1
ENSG00000152661	GJA1	0.505533	9.47962	5.39932	9.0837e-05	0.00460463	1.34753	2697	gap junction protein alpha 1 [Source:HGNC Symbol;Acc:HGNC:4274]	6	121435692	121449727	1
ENSG00000091622	PITPNM3	0.505358	1.90738	4.02384	0.00123488	0.0272403	-1.03707	83394	PITPNM family member 3 [Source:HGNC Symbol;Acc:HGNC:21043]	17	6451264	6556494	-1
ENSG00000101463	SYNDIG1	0.505085	2.44647	4.74155	0.000307895	0.0103649	0.262951	79953	synapse differentiation inducing 1 [Source:HGNC Symbol;Acc:HGNC:15885]	20	24469199	24666616	1
ENSG00000073670	ADAM11	0.503943	1.7212	4.60759	0.000397395	0.0123142	0.0895194	4185	ADAM metallopeptidase domain 11 [Source:HGNC Symbol;Acc:HGNC:189]	17	44759031	44781846	1
ENSG00000130827	PLXNA3	0.50348	3.06702	3.09072	0.0079071	0.0853571	-2.9765	55558	plexin A3 [Source:HGNC Symbol;Acc:HGNC:9101]	X	154458281	154477779	1
ENSG00000085117	CD82	0.502543	0.966415	3.61768	0.00276185	0.0459425	-1.78339	3732	CD82 molecule [Source:HGNC Symbol;Acc:HGNC:6210]	11	44564427	44620363	1
ENSG00000130720	FIBCD1	0.502149	0.826748	2.55779	0.0226469	0.154662	-3.73087	84929	fibrinogen C domain containing 1 [Source:HGNC Symbol;Acc:HGNC:25922]	9	130902438	130939286	-1
ENSG00000102007	PLP2	0.501732	1.10451	3.14836	0.00704836	0.0800549	-2.6261	5355	proteolipid protein 2 [Source:HGNC Symbol;Acc:HGNC:9087]	X	49171926	49175239	1
ENSG00000224713	AC025165.8	0.501405	1.96979	3.83649	0.00178792	0.0349183	-1.39543			12	57612118	57619638	-1
ENSG00000236809	SNX25P1	0.501064	0.554805	3.45512	0.00381969	0.0556644	-2.03338		sorting nexin 25 pseudogene 1 [Source:HGNC Symbol;Acc:HGNC:41509]	1	211417025	211417934	1
ENSG00000140545	MFGE8	0.500918	8.51701	6.23375	2.09884e-05	0.0016647	2.79954	4240	milk fat globule-EGF factor 8 protein [Source:HGNC Symbol;Acc:HGNC:7036]	15	88898683	88913411	-1
ENSG00000259409	RP11-521C20.3	0.500843	1.40072	3.72422	0.00223418	0.0401195	-1.57833			15	40088832	40089386	1
ENSG00000261150	EPPK1	0.500531	5.01492	2.53967	0.0234595	0.157685	-4.25702	83481	epiplakin 1 [Source:HGNC Symbol;Acc:HGNC:15577]	8	143857324	143878464	-1
ENSG00000127561	SYNGR3	0.499853	2.6033	4.3663	0.000632398	0.0169631	-0.437601	9143	synaptogyrin 3 [Source:HGNC Symbol;Acc:HGNC:11501]	16	1989660	1994275	1
ENSG00000077264	PAK3	0.499455	4.40483	6.43711	1.49018e-05	0.00129201	3.16388	5063	p21 (RAC1) activated kinase 3 [Source:HGNC Symbol;Acc:HGNC:8592]	X	110944285	111227361	1
ENSG00000137166	FOXP4	0.498896	1.86365	2.98871	0.00968773	0.0961325	-3.07172	116113	forkhead box P4 [Source:HGNC Symbol;Acc:HGNC:20842]	6	41546426	41602384	1
ENSG00000091592	NLRP1	0.498512	2.59583	5.26611	0.000115787	0.00530879	1.22436	22861	NLR family pyrin domain containing 1 [Source:HGNC Symbol;Acc:HGNC:14374]	17	5499427	5619424	-1
ENSG00000167065	DUSP18	0.498233	1.26036	4.24454	0.000801302	0.0200817	-0.556064	150290	dual specificity phosphatase 18 [Source:HGNC Symbol;Acc:HGNC:18484]	22	30652051	30667890	-1
ENSG00000198221	AFDN-AS1	0.49731	0.562024	3.78301	0.00198795	0.037159	-1.3689	653483	AFDN antisense RNA 1 (head to head) [Source:HGNC Symbol;Acc:HGNC:21236]	6	167823876	167826709	-1
ENSG00000099864	PALM	0.496737	3.21782	4.05993	0.00115023	0.0259816	-1.11119	5064	paralemmin [Source:HGNC Symbol;Acc:HGNC:8594]	19	708939	748329	1
ENSG00000129194	SOX15	0.496501	0.891009	2.73061	0.0161467	0.128627	-3.45596	6665	SRY-box 15 [Source:HGNC Symbol;Acc:HGNC:11196]	17	7588178	7590170	-1
ENSG00000145358	DDIT4L	0.496294	2.99391	3.02633	0.00898906	0.0916906	-3.1214	115265	DNA damage inducible transcript 4 like [Source:HGNC Symbol;Acc:HGNC:30555]	4	100185870	100190782	-1
ENSG00000066629	EML1	0.495479	4.4331	5.39123	9.21801e-05	0.00463249	1.3026	2009	echinoderm microtubule associated protein like 1 [Source:HGNC Symbol;Acc:HGNC:3330]	14	99737693	99942060	1
ENSG00000100968	NFATC4	0.495416	4.56252	5.28593	0.000111665	0.00528085	1.11177	4776	nuclear factor of activated T-cells 4 [Source:HGNC Symbol;Acc:HGNC:7778]	14	24365673	24379604	1
ENSG00000187244	BCAM	0.494463	5.00245	6.00547	3.10386e-05	0.00219825	2.36814	4059	basal cell adhesion molecule (Lutheran blood group) [Source:HGNC Symbol;Acc:HGNC:6722]	19	44809059	44821420	1
ENSG00000170004	CHD3	0.493274	4.5792	3.28461	0.00536958	0.0682812	-2.77246	1107	chromodomain helicase DNA binding protein 3 [Source:HGNC Symbol;Acc:HGNC:1918]	17	7884806	7912760	1
ENSG00000189060	H1F0	0.492733	6.38757	2.5212	0.0243164	0.160442	-4.30928	3005	H1 histone family member 0 [Source:HGNC Symbol;Acc:HGNC:4714]	22	37805093	37807436	1
ENSG00000259627	RP11-244F12.2	0.492382	5.03161	5.872	3.91473e-05	0.00255654	2.13607			15	63070025	63071911	-1
ENSG00000102024	PLS3	0.492068	8.89786	6.83729	7.72226e-06	0.000775252	3.82869	5358	plastin 3 [Source:HGNC Symbol;Acc:HGNC:9091]	X	115561174	115650861	1
ENSG00000108387	2018-09-04	0.491892	1.85675	3.87148	0.00166822	0.0334171	-1.31359	5414	septin 4 [Source:HGNC Symbol;Acc:HGNC:9165]	17	58520250	58540818	-1
ENSG00000056736	IL17RB	0.491652	2.65348	4.28214	0.00074471	0.0190528	-0.616535	55540	interleukin 17 receptor B [Source:HGNC Symbol;Acc:HGNC:18015]	3	53846580	53865800	1
ENSG00000130768	SMPDL3B	0.491476	5.15025	6.19714	2.23366e-05	0.00173508	2.70353	27293	sphingomyelin phosphodiesterase acid like 3B [Source:HGNC Symbol;Acc:HGNC:21416]	1	27934993	27959157	1
ENSG00000153902	LGI4	0.490696	0.988848	3.07562	0.00814858	0.0865143	-2.75857	163175	leucine rich repeat LGI family member 4 [Source:HGNC Symbol;Acc:HGNC:18712]	19	35124513	35142451	-1
ENSG00000271730	RP11-787I22.3	0.490521	1.12907	1.9704	0.0687159	0.267554	-4.77402			6	108998482	108999125	1
ENSG00000260942	CAPN10-AS1	0.490201	1.14116	3.05163	0.00854751	0.0888227	-2.86242		CAPN10 antisense RNA 1 (head to head) [Source:HGNC Symbol;Acc:HGNC:48839]	2	240582700	240586699	-1
ENSG00000275419	RP11-486M3.3	0.489216	1.672	1.28717	0.218727	0.480164	-5.88136			6	154542552	154542740	1
ENSG00000259018	RP11-124D2.3	0.489068	1.53234	3.63852	0.00264955	0.0447245	-1.73243			14	23356406	23357003	1
ENSG00000240869	RN7SL128P	0.488564	4.02475	2.78602	0.0144766	0.120875	-3.7765		RNA, 7SL, cytoplasmic 128, pseudogene [Source:HGNC Symbol;Acc:HGNC:46144]	6	20421583	20421887	-1
ENSG00000155792	DEPTOR	0.488355	1.12243	3.1707	0.00674107	0.0776671	-2.6152	64798	DEP domain containing MTOR-interacting protein [Source:HGNC Symbol;Acc:HGNC:22953]	8	119873717	120050913	1
ENSG00000159403	C1R	0.488195	2.67262	5.4345	8.52314e-05	0.00439921	1.55911	715	complement C1r subcomponent [Source:HGNC Symbol;Acc:HGNC:1246]	12	7080209	7092607	-1
ENSG00000112164	GLP1R	0.487831	0.941575	3.12871	0.00733023	0.0820941	-2.66131	2740	glucagon like peptide 1 receptor [Source:HGNC Symbol;Acc:HGNC:4324]	6	39048798	39087743	1
ENSG00000050438	SLC4A8	0.486699	4.24709	4.74151	0.000307923	0.0103649	0.0964094	9498	solute carrier family 4 member 8 [Source:HGNC Symbol;Acc:HGNC:11034]	12	51391317	51515763	1
ENSG00000163462	TRIM46	0.486541	2.34812	3.06446	0.0083318	0.0878575	-2.96324	80128	tripartite motif containing 46 [Source:HGNC Symbol;Acc:HGNC:19019]	1	155173787	155184971	1
ENSG00000259000	DOCK11P1	0.486527	0.526962	3.04235	0.00870693	0.089719	-2.77341		dedicator of cytokinesis 11 pseudogene 1 [Source:HGNC Symbol;Acc:HGNC:31719]	14	44860316	44866247	-1
ENSG00000245498	RP11-677M14.7	0.486315	0.601477	2.89593	0.0116476	0.105964	-3.07988	100507283		11	124800450	124834487	1
ENSG00000266964	FXYD1	0.485954	0.537626	2.72519	0.0163198	0.129369	-3.37964	5348	FXYD domain containing ion transport regulator 1 [Source:HGNC Symbol;Acc:HGNC:4025]	19	35138808	35143109	1
ENSG00000248751	RP1-130H16.18	0.485898	2.27257	4.59924	0.000403793	0.0124228	0.0282957			22	30285238	30299482	-1
ENSG00000104967	NOVA2	0.484518	2.15684	2.49472	0.0255971	0.164199	-3.96623	4858	NOVA alternative splicing regulator 2 [Source:HGNC Symbol;Acc:HGNC:7887]	19	45933734	45973546	-1
ENSG00000007237	GAS7	0.484005	3.34606	3.77943	0.00200213	0.0372783	-1.70403	8522	growth arrest specific 7 [Source:HGNC Symbol;Acc:HGNC:4169]	17	9910609	10198551	-1
ENSG00000100842	EFS	0.483381	4.59637	4.03039	0.00121906	0.0271435	-1.3149	10278	embryonal Fyn-associated substrate [Source:HGNC Symbol;Acc:HGNC:16898]	14	23356402	23365752	-1
ENSG00000198886	MT-ND4	0.483162	4.77814	3.6094	0.00280781	0.0463924	-2.17802	4538	mitochondrially encoded NADH:ubiquinone oxidoreductase core subunit 4 [Source:HGNC Symbol;Acc:HGNC:7459]	MT	10760	12137	1
ENSG00000137265	IRF4	0.482263	0.732499	2.87892	0.0120469	0.1077	-3.12516	3662	interferon regulatory factor 4 [Source:HGNC Symbol;Acc:HGNC:6119]	6	391739	411447	1
ENSG00000260548	RP6-24A23.6	0.481958	0.871997	3.54186	0.0032125	0.050181	-1.85713			X	108722070	108732687	-1
ENSG00000117480	FAAH	0.481938	2.97645	5.11132	0.000153963	0.0063997	0.906629	2166	fatty acid amide hydrolase [Source:HGNC Symbol;Acc:HGNC:3553]	1	46394265	46413848	1
ENSG00000064989	CALCRL	0.481914	2.85545	4.49059	0.00049742	0.0144	-0.259987	10203	calcitonin receptor like receptor [Source:HGNC Symbol;Acc:HGNC:16709]	2	187343129	187448460	-1
ENSG00000203772	SPRN	0.481697	0.537023	2.70887	0.0168521	0.1315	-3.42354	503542	shadow of prion protein homolog (zebrafish) [Source:HGNC Symbol;Acc:HGNC:16871]	10	133420666	133424572	-1
ENSG00000233547	RP11-57H14.2	0.480989	0.578365	2.96046	0.0102473	0.0988844	-2.92577			10	112950646	112951875	-1
ENSG00000198822	GRM3	0.480772	1.23682	4.15599	0.000952657	0.0225575	-0.739512	2913	glutamate metabotropic receptor 3 [Source:HGNC Symbol;Acc:HGNC:4595]	7	86643914	86864884	1
ENSG00000240771	ARHGEF25	0.480391	3.24459	3.78269	0.00198923	0.037159	-1.64237	115557	Rho guanine nucleotide exchange factor 25 [Source:HGNC Symbol;Acc:HGNC:30275]	12	57610180	57619379	1
ENSG00000007314	SCN4A	0.480275	3.14598	3.5536	0.00313813	0.0494241	-2.12559	6329	sodium voltage-gated channel alpha subunit 4 [Source:HGNC Symbol;Acc:HGNC:10591]	17	63938554	63972918	-1
ENSG00000040933	INPP4A	0.480136	5.80871	5.71213	5.18628e-05	0.00316843	1.82853	3631	inositol polyphosphate-4-phosphatase type I A [Source:HGNC Symbol;Acc:HGNC:6074]	2	98444854	98594390	1
ENSG00000090339	ICAM1	0.480116	1.56945	2.3282	0.0352538	0.192739	-4.21966	3383	intercellular adhesion molecule 1 [Source:HGNC Symbol;Acc:HGNC:5344]	19	10270835	10286615	1
ENSG00000112562	SMOC2	0.480093	3.04367	3.3273	0.00493066	0.0652971	-2.54763	64094	SPARC related modular calcium binding 2 [Source:HGNC Symbol;Acc:HGNC:20323]	6	168441151	168673445	1
ENSG00000135097	MSI1	0.47942	4.11985	3.4341	0.00398343	0.056797	-2.45293	4440	musashi RNA binding protein 1 [Source:HGNC Symbol;Acc:HGNC:7330]	12	120341330	120369180	-1
ENSG00000186417	GLDN	0.478983	1.1413	2.23001	0.0424692	0.212004	-4.30065	342035	gliomedin [Source:HGNC Symbol;Acc:HGNC:29514]	15	51341629	51408013	1
ENSG00000267128	RP11-449J21.5	0.478768	0.804927	2.8188	0.0135689	0.116352	-3.25353			17	76140556	76154650	1
ENSG00000138829	FBN2	0.477632	6.44214	3.09495	0.0078407	0.0851193	-3.22807	2201	fibrillin 2 [Source:HGNC Symbol;Acc:HGNC:3604]	5	128257909	128659185	-1
ENSG00000138119	MYOF	0.475651	1.28084	3.95312	0.00141962	0.0299393	-1.13273	26509	myoferlin [Source:HGNC Symbol;Acc:HGNC:3656]	10	93306429	93482317	-1
ENSG00000138061	CYP1B1	0.474938	2.04191	2.60362	0.0207115	0.147594	-3.85557	1545	cytochrome P450 family 1 subfamily B member 1 [Source:HGNC Symbol;Acc:HGNC:2597]	2	38066973	38109902	-1
ENSG00000123643	SLC36A1	0.472843	3.2445	4.58851	0.000412167	0.0126126	-0.105989	206358	solute carrier family 36 member 1 [Source:HGNC Symbol;Acc:HGNC:18761]	5	151437046	151492381	1
ENSG00000168071	CCDC88B	0.47268	3.05289	3.50995	0.00342365	0.0520583	-2.15147	283234	coiled-coil domain containing 88B [Source:HGNC Symbol;Acc:HGNC:26757]	11	64340223	64357534	1
ENSG00000089250	NOS1	0.472665	2.99876	3.58467	0.00294963	0.0476801	-1.99474	4842	nitric oxide synthase 1 [Source:HGNC Symbol;Acc:HGNC:7872]	12	117208142	117452170	-1
ENSG00000214176	PLEKHM1P1	0.472557	1.61339	2.9404	0.0106638	0.101253	-3.10739		pleckstrin homology and RUN domain containing M1 pseudogene 1 [Source:HGNC Symbol;Acc:HGNC:35411]	17	64779259	64837154	-1
ENSG00000223768	LINC00205	0.472478	1.55899	3.75066	0.00211986	0.0387459	-1.52533		long intergenic non-protein coding RNA 205 [Source:HGNC Symbol;Acc:HGNC:16420]	21	45293285	45297354	1
ENSG00000142798	HSPG2	0.472202	6.75023	2.80365	0.0139813	0.118293	-3.79016	3339	heparan sulfate proteoglycan 2 [Source:HGNC Symbol;Acc:HGNC:5273]	1	21822245	21937297	-1
ENSG00000251349	MSANTD3-TMEFF1	0.472001	6.86378	4.81971	0.000265565	0.00936132	0.171226		MSANTD3-TMEFF1 readthrough [Source:HGNC Symbol;Acc:HGNC:38838]	9	100442271	100577636	1
ENSG00000188042	ARL4C	0.471056	4.66927	3.27995	0.00541986	0.068565	-2.81645	10123	ADP ribosylation factor like GTPase 4C [Source:HGNC Symbol;Acc:HGNC:698]	2	234493041	234497053	-1
ENSG00000006534	ALDH3B1	0.47084	0.701906	3.13028	0.00730723	0.0819355	-2.63421	221	aldehyde dehydrogenase 3 family member B1 [Source:HGNC Symbol;Acc:HGNC:410]	11	68008578	68029282	1
ENSG00000155966	AFF2	0.470686	3.48094	3.79316	0.00194832	0.0366741	-1.64459	2334	AF4/FMR2 family member 2 [Source:HGNC Symbol;Acc:HGNC:3776]	X	148500619	149000663	1
ENSG00000135439	AGAP2	0.470564	1.14961	2.59472	0.0210746	0.1487	-3.67033	116986	ArfGAP with GTPase domain, ankyrin repeat and PH domain 2 [Source:HGNC Symbol;Acc:HGNC:16921]	12	57723761	57742157	-1
ENSG00000167992	VWCE	0.470563	1.96095	3.45687	0.00380633	0.0556049	-2.16763	220001	von Willebrand factor C and EGF domains [Source:HGNC Symbol;Acc:HGNC:26487]	11	61258286	61295424	-1
ENSG00000171219	CDC42BPG	0.470105	3.34085	4.82313	0.000263859	0.00932029	0.331683	55561	CDC42 binding protein kinase gamma [Source:HGNC Symbol;Acc:HGNC:29829]	11	64823387	64844569	-1
ENSG00000100784	RPS6KA5	0.469423	2.15886	3.80816	0.00189123	0.0361947	-1.48082	9252	ribosomal protein S6 kinase A5 [Source:HGNC Symbol;Acc:HGNC:10434]	14	90847862	91060636	-1
ENSG00000126583	PRKCG	0.469412	1.74567	3.40474	0.00422401	0.0588107	-2.21294	5582	protein kinase C gamma [Source:HGNC Symbol;Acc:HGNC:9402]	19	53879190	53907652	1
ENSG00000256152	RP11-463O12.3	0.468588	0.645448	2.65117	0.0188721	0.139657	-3.5234			12	122865335	122867021	1
ENSG00000268093	AC022154.7	0.467915	0.604411	3.98129	0.00134287	0.0288069	-1.0191			19	48619272	48624132	-1
ENSG00000255201	RP11-350N15.4	0.467899	2.60473	2.427	0.0291734	0.175154	-4.18531			8	38421889	38426096	1
ENSG00000137801	THBS1	0.46742	6.20006	3.88563	0.00162216	0.0328058	-1.66752	7057	thrombospondin 1 [Source:HGNC Symbol;Acc:HGNC:11785]	15	39581079	39599466	1
ENSG00000172037	LAMB2	0.466541	6.1101	6.14238	2.45254e-05	0.00185474	2.59135	3913	laminin subunit beta 2 [Source:HGNC Symbol;Acc:HGNC:6487]	3	49121114	49133118	-1
ENSG00000165046	LETM2	0.465536	1.09352	3.59577	0.00288508	0.0469907	-1.76856	137994	leucine zipper and EF-hand containing transmembrane protein 2 [Source:HGNC Symbol;Acc:HGNC:14648]	8	38386207	38409527	1
ENSG00000187942	LDLRAD2	0.46504	3.28883	2.58877	0.0213206	0.149453	-3.96104	401944	low density lipoprotein receptor class A domain containing 2 [Source:HGNC Symbol;Acc:HGNC:32071]	1	21812265	21825221	1
ENSG00000164707	SLC13A4	0.464786	1.85993	3.57312	0.00301834	0.0482457	-1.9022	26266	solute carrier family 13 member 4 [Source:HGNC Symbol;Acc:HGNC:15827]	7	135681237	135729258	-1
ENSG00000273291	RP11-136C24.3	0.464774	0.633084	3.62808	0.00270519	0.045396	-1.69196			3	42809446	43055871	1
ENSG00000179750	APOBEC3B	0.464538	1.75508	2.43006	0.0290017	0.174692	-3.97025	9582	apolipoprotein B mRNA editing enzyme catalytic subunit 3B [Source:HGNC Symbol;Acc:HGNC:17352]	22	38982347	38992804	1
ENSG00000147324	MFHAS1	0.46448	6.5776	4.51795	0.000471911	0.0139198	-0.417812	9258	malignant fibrous histiocytoma amplified sequence 1 [Source:HGNC Symbol;Acc:HGNC:16982]	8	8783354	8893645	-1
ENSG00000104140	RHOV	0.464304	0.835397	2.42647	0.0292027	0.175169	-3.96534	171177	ras homolog family member V [Source:HGNC Symbol;Acc:HGNC:18313]	15	40872214	40874289	-1
ENSG00000162551	ALPL	0.464218	6.41583	5.59483	6.38922e-05	0.00364398	1.61406	249	alkaline phosphatase, liver/bone/kidney [Source:HGNC Symbol;Acc:HGNC:438]	1	21509372	21578412	1
ENSG00000261409	RP6-24A23.7	0.463908	3.05757	4.33162	0.000676412	0.0178646	-0.555054			X	108719949	108724944	-1
ENSG00000100031	GGT1	0.462943	2.26598	4.26708	0.000766862	0.0195033	-0.626419	2678 91227 728441 102724197	gamma-glutamyltransferase 1 [Source:HGNC Symbol;Acc:HGNC:4250]	22	24583750	24629005	1
ENSG00000144227	NXPH2	0.462806	1.24865	3.09725	0.00780477	0.0849524	-2.81244	11249	neurexophilin 2 [Source:HGNC Symbol;Acc:HGNC:8076]	2	138670772	138780348	-1
ENSG00000006062	MAP3K14	0.462434	1.54739	3.12209	0.00742763	0.0827988	-2.73051	9020	mitogen-activated protein kinase kinase kinase 14 [Source:HGNC Symbol;Acc:HGNC:6853]	17	45263121	45317040	-1
ENSG00000066468	FGFR2	0.462281	6.42738	5.72273	5.0899e-05	0.00313184	1.84909	2263	fibroblast growth factor receptor 2 [Source:HGNC Symbol;Acc:HGNC:3689]	10	121478334	121598458	-1
ENSG00000172915	NBEA	0.462151	6.02597	4.62866	0.00038171	0.0120259	-0.206158	26960	neurobeachin [Source:HGNC Symbol;Acc:HGNC:7648]	13	34942287	35673022	1
ENSG00000102181	CD99L2	0.461917	3.36838	4.73632	0.000310967	0.0104469	0.160987	83692	CD99 molecule like 2 [Source:HGNC Symbol;Acc:HGNC:18237]	X	150766337	150898816	-1
ENSG00000111199	TRPV4	0.461852	1.127	2.28948	0.0379489	0.199974	-4.20252	59341	transient receptor potential cation channel subfamily V member 4 [Source:HGNC Symbol;Acc:HGNC:18083]	12	109783085	109833401	-1
ENSG00000230844	ZNF674-AS1	0.461797	1.74332	2.77242	0.0148703	0.122473	-3.48443	401588	ZNF674 antisense RNA 1 (head to head) [Source:HGNC Symbol;Acc:HGNC:44266]	X	46545493	46548408	1
ENSG00000157388	CACNA1D	0.460974	1.60867	3.82249	0.00183823	0.0354433	-1.39378	776	calcium voltage-gated channel subunit alpha1 D [Source:HGNC Symbol;Acc:HGNC:1391]	3	53328963	53813733	1
ENSG00000204305	AGER	0.460809	1.14574	3.36321	0.00458935	0.0620357	-2.23036	177	advanced glycosylation end-product specific receptor [Source:HGNC Symbol;Acc:HGNC:320]	6	32180968	32184324	-1
ENSG00000260230	FRRS1L	0.460486	1.34523	3.58384	0.00295453	0.0477145	-1.81215	23732	ferric chelate reductase 1 like [Source:HGNC Symbol;Acc:HGNC:1362]	9	109130293	109167291	-1
ENSG00000141232	TOB1	0.458818	3.63604	3.88555	0.00162242	0.0328058	-1.55436	10140	transducer of ERBB2, 1 [Source:HGNC Symbol;Acc:HGNC:11979]	17	50862223	50867978	-1
ENSG00000119514	GALNT12	0.458567	4.59838	5.33251	0.000102564	0.00503062	1.18245	79695	polypeptide N-acetylgalactosaminyltransferase 12 [Source:HGNC Symbol;Acc:HGNC:19877]	9	98807699	98850081	1
ENSG00000049246	PER3	0.458541	3.51657	3.82395	0.00183291	0.0354433	-1.5895	8863	period circadian clock 3 [Source:HGNC Symbol;Acc:HGNC:8847]	1	7784320	7845177	1
ENSG00000054356	PTPRN	0.458229	2.0415	3.24017	0.00586803	0.0720061	-2.54872	5798	protein tyrosine phosphatase, receptor type N [Source:HGNC Symbol;Acc:HGNC:9676]	2	219289623	219309648	-1
ENSG00000231889	TRAF3IP2-AS1	0.458031	2.20533	3.0585	0.00843129	0.0883638	-2.95148		TRAF3IP2 antisense RNA 1 [Source:HGNC Symbol;Acc:HGNC:40005]	6	111483511	111598302	1
ENSG00000116329	OPRD1	0.457717	2.33769	4.36847	0.000629746	0.0169234	-0.41469	4985	opioid receptor delta 1 [Source:HGNC Symbol;Acc:HGNC:8153]	1	28812142	28871267	1
ENSG00000272078	RP4-734G22.3	0.457111	1.19849	2.95002	0.0104622	0.100169	-3.03417			1	10639241	10654333	1
ENSG00000280325	AC074183.3	0.457062	0.786248	3.49852	0.00350265	0.0528822	-1.96886			7	84939335	84940256	-1
ENSG00000180998	GPR137C	0.456807	1.97695	4.60445	0.000399783	0.0123659	0.0541008	283554	G protein-coupled receptor 137C [Source:HGNC Symbol;Acc:HGNC:25445]	14	52553148	52637713	1
ENSG00000161513	FDXR	0.45664	3.89828	3.27304	0.00549511	0.0690086	-2.764	2232	ferredoxin reductase [Source:HGNC Symbol;Acc:HGNC:3642]	17	74862497	74873031	-1
ENSG00000165861	ZFYVE1	0.456351	3.57293	4.57778	0.000420722	0.0127961	-0.164565	53349	zinc finger FYVE-type containing 1 [Source:HGNC Symbol;Acc:HGNC:13180]	14	72969451	73027212	-1
ENSG00000090530	P3H2	0.456347	5.37943	3.74214	0.00215602	0.039208	-1.93	55214	prolyl 3-hydroxylase 2 [Source:HGNC Symbol;Acc:HGNC:19317]	3	189956728	190122437	-1
ENSG00000116661	FBXO2	0.455922	3.98227	4.75524	0.000300008	0.0101745	0.133262	26232	F-box protein 2 [Source:HGNC Symbol;Acc:HGNC:13581]	1	11648367	11655785	-1
ENSG00000141576	RNF157	0.455712	3.77627	3.59621	0.00288254	0.0469907	-2.09508	114804	ring finger protein 157 [Source:HGNC Symbol;Acc:HGNC:29402]	17	76142453	76240373	-1
ENSG00000139722	VPS37B	0.455676	2.97758	4.02235	0.0012385	0.0272403	-1.13663	79720	VPS37B, ESCRT-I subunit [Source:HGNC Symbol;Acc:HGNC:25754]	12	122865328	122896444	-1
ENSG00000112137	PHACTR1	0.454589	2.75046	3.45293	0.00383638	0.0557733	-2.21003	221692	phosphatase and actin regulator 1 [Source:HGNC Symbol;Acc:HGNC:20990]	6	12716805	13290484	1
ENSG00000272106	RP11-345P4.9	0.45412	1.85854	4.06099	0.00114784	0.0259618	-0.98063			1	1613758	1615795	-1
ENSG00000109762	SNX25	0.454015	4.41111	5.71646	5.14667e-05	0.00315546	1.91414	83891	sorting nexin 25 [Source:HGNC Symbol;Acc:HGNC:21883]	4	185204237	185370185	1
ENSG00000158715	SLC45A3	0.454004	3.64358	4.62759	0.000382486	0.0120259	-0.0800902	85414	solute carrier family 45 member 3 [Source:HGNC Symbol;Acc:HGNC:8642]	1	205657851	205680459	-1
ENSG00000008311	AASS	0.453758	8.71599	6.03965	2.92588e-05	0.00211044	2.46081	10157	aminoadipate-semialdehyde synthase [Source:HGNC Symbol;Acc:HGNC:17366]	7	122075647	122144280	-1
ENSG00000196576	PLXNB2	0.453722	6.29937	4.71232	0.000325466	0.0108281	-0.0452918	23654	plexin B2 [Source:HGNC Symbol;Acc:HGNC:9104]	22	50274979	50307627	-1
ENSG00000164088	PPM1M	0.452809	1.63101	4.32095	0.000690573	0.0180717	-0.450464	132160	protein phosphatase, Mg2+/Mn2+ dependent 1M [Source:HGNC Symbol;Acc:HGNC:26506]	3	52245793	52250597	1
ENSG00000186951	PPARA	0.452552	2.60764	3.65144	0.00258225	0.0439341	-1.82147	5465	peroxisome proliferator activated receptor alpha [Source:HGNC Symbol;Acc:HGNC:9232]	22	46150521	46243756	1
ENSG00000204618	RNF39	0.452498	0.546531	2.63772	0.0193757	0.142268	-3.5586	80352	ring finger protein 39 [Source:HGNC Symbol;Acc:HGNC:18064]	6	30070266	30075887	-1
ENSG00000228253	MT-ATP8	0.452448	2.95215	2.60135	0.0208036	0.147971	-3.97741	4509	mitochondrially encoded ATP synthase 8 [Source:HGNC Symbol;Acc:HGNC:7415]	MT	8366	8572	1
ENSG00000257489	RP11-175P13.3	0.451487	0.896555	2.71644	0.016603	0.130386	-3.41963			12	100173196	100199783	-1
ENSG00000249242	TMEM150C	0.451431	1.69588	3.09497	0.00784034	0.0851193	-2.81722	441027	transmembrane protein 150C [Source:HGNC Symbol;Acc:HGNC:37263]	4	82483170	82562357	-1
ENSG00000271254	AC240274.1	0.451202	1.09277	3.34302	0.0047782	0.0636374	-2.25331			KI270711.1	4612	29626	-1
ENSG00000088298	EDEM2	0.450906	4.58143	6.5037	1.33376e-05	0.00116819	3.24599	55741	ER degradation enhancing alpha-mannosidase like protein 2 [Source:HGNC Symbol;Acc:HGNC:15877]	20	35115357	35147364	-1
ENSG00000135929	CYP27A1	0.450701	1.39487	1.89899	0.0781814	0.284714	-4.9137	1593	cytochrome P450 family 27 subfamily A member 1 [Source:HGNC Symbol;Acc:HGNC:2605]	2	218781749	218815293	1
ENSG00000188599	NPIPP1	0.450613	2.27317	2.3884	0.0314194	0.182038	-4.1505		nuclear pore complex interacting protein pseudogene 1 [Source:HGNC Symbol;Acc:HGNC:35407]	16	15104312	15123498	-1
ENSG00000182287	AP1S2	0.450078	8.4807	3.81701	0.00185831	0.0357242	-1.74096	8905	adaptor related protein complex 1 sigma 2 subunit [Source:HGNC Symbol;Acc:HGNC:560]	X	15825806	15855014	-1
ENSG00000241697	TMEFF1	0.44972	6.90234	4.69032	0.000339372	0.011134	-0.0766473	8577	transmembrane protein with EGF like and two follistatin like domains 1 [Source:HGNC Symbol;Acc:HGNC:11866]	9	100473113	100577636	1
ENSG00000138100	TRIM54	0.448843	1.64043	2.9617	0.0102221	0.098697	-3.05627	57159	tripartite motif containing 54 [Source:HGNC Symbol;Acc:HGNC:16008]	2	27282392	27307439	1
ENSG00000169992	NLGN2	0.448497	3.91113	2.7337	0.0160489	0.128232	-3.74341	57555	neuroligin 2 [Source:HGNC Symbol;Acc:HGNC:14290]	17	7404874	7419860	1
ENSG00000102802	MEDAG	0.447956	1.73219	3.31436	0.00505974	0.0665598	-2.36635	84935	mesenteric estrogen dependent adipogenesis [Source:HGNC Symbol;Acc:HGNC:25926]	13	30906191	30925572	1
ENSG00000169302	STK32A	0.446705	1.083	3.21282	0.00619745	0.0738262	-2.49133	202374	serine/threonine kinase 32A [Source:HGNC Symbol;Acc:HGNC:28317]	5	147234963	147387852	1
ENSG00000232019	AC074183.4	0.44667	0.781343	3.4403	0.00393442	0.0563791	-2.08068			7	84939349	84940245	-1
ENSG00000132821	VSTM2L	0.446412	0.224598	1.97831	0.0677338	0.266145	-4.67829	128434	V-set and transmembrane domain containing 2 like [Source:HGNC Symbol;Acc:HGNC:16096]	20	37903104	37945350	1
ENSG00000231064	MIR92B	0.445985	1.44679	2.86418	0.012404	0.109535	-3.25197	693235	microRNA 92b [Source:HGNC Symbol;Acc:HGNC:32920]	1	155195004	155205495	1
ENSG00000175513	TSGA10IP	0.445325	1.27085	2.29849	0.0373049	0.19827	-4.18994	254187	testis specific 10 interacting protein [Source:HGNC Symbol;Acc:HGNC:26555]	11	65945445	65959963	1
ENSG00000171608	PIK3CD	0.444846	4.63377	3.34851	0.0047261	0.0632369	-2.65386	5293	phosphatidylinositol-4,5-bisphosphate 3-kinase catalytic subunit delta [Source:HGNC Symbol;Acc:HGNC:8977]	1	9651732	9729114	1
ENSG00000077782	FGFR1	0.444812	8.1803	3.97009	0.00137285	0.0292086	-1.45327	2260	fibroblast growth factor receptor 1 [Source:HGNC Symbol;Acc:HGNC:3688]	8	38411138	38468834	-1
ENSG00000142408	CACNG8	0.444004	2.39924	2.1317	0.0510625	0.23261	-4.68526	59283 100126325	calcium voltage-gated channel auxiliary subunit gamma 8 [Source:HGNC Symbol;Acc:HGNC:13628]	19	53963040	53990215	1
ENSG00000164651	SP8	0.443982	2.68835	2.53127	0.0238456	0.158974	-4.05159	221833	Sp8 transcription factor [Source:HGNC Symbol;Acc:HGNC:19196]	7	20782283	20786886	-1
ENSG00000115194	SLC30A3	0.443949	1.83875	3.41496	0.0041386	0.0582488	-2.21835	7781	solute carrier family 30 member 3 [Source:HGNC Symbol;Acc:HGNC:11014]	2	27253684	27275817	-1
ENSG00000090006	LTBP4	0.443734	4.4419	2.82838	0.0133145	0.114917	-3.65251	8425	latent transforming growth factor beta binding protein 4 [Source:HGNC Symbol;Acc:HGNC:6717]	19	40592883	40629818	1
ENSG00000115226	FNDC4	0.443699	3.23984	4.31614	0.000697053	0.0181428	-0.628607	64838	fibronectin type III domain containing 4 [Source:HGNC Symbol;Acc:HGNC:20239]	2	27491883	27495245	-1
ENSG00000184716	SERINC4	0.443477	2.05548	3.30869	0.00511739	0.0668704	-2.45852	619189	serine incorporator 4 [Source:HGNC Symbol;Acc:HGNC:32237]	15	43794162	43800221	-1
ENSG00000037042	TUBG2	0.44326	2.31585	2.68829	0.0175473	0.13454	-3.65547	27175	tubulin gamma 2 [Source:HGNC Symbol;Acc:HGNC:12419]	17	42659305	42667006	1
ENSG00000168394	TAP1	0.443079	3.98384	3.73151	0.00220205	0.0398312	-1.85754	6890	transporter 1, ATP binding cassette subfamily B member [Source:HGNC Symbol;Acc:HGNC:43]	6	32845209	32853978	-1
ENSG00000156959	LHFPL4	0.442202	3.92285	4.17632	0.0009155	0.0220118	-0.982697	375323	lipoma HMGIC fusion partner-like 4 [Source:HGNC Symbol;Acc:HGNC:29568]	3	9498361	9553802	-1
ENSG00000244625	MIATNB	0.441873	1.73564	3.02409	0.00902931	0.0919725	-2.93605		MIAT neighbor (non-protein coding) [Source:HGNC Symbol;Acc:HGNC:50731]	22	26672767	26780207	1
ENSG00000060656	PTPRU	0.440795	5.57671	4.17818	0.000912187	0.0219846	-1.08066	10076	protein tyrosine phosphatase, receptor type U [Source:HGNC Symbol;Acc:HGNC:9683]	1	29236516	29326813	1
ENSG00000166450	PRTG	0.440684	4.35652	2.35981	0.0331886	0.187664	-4.50112	283659	protogenin [Source:HGNC Symbol;Acc:HGNC:26373]	15	55611546	55743090	-1
ENSG00000242590	RP11-54O7.14	0.4405	2.61517	2.90251	0.0114967	0.105267	-3.32092			1	1055033	1056116	1
ENSG00000280416	RP11-361L15.3	0.440157	0.318756	2.83752	0.0130759	0.113471	-3.14769			16	66944660	66945096	-1
ENSG00000013288	MAN2B2	0.438962	2.94665	3.42451	0.00406046	0.0575131	-2.33351	23324	mannosidase alpha class 2B member 2 [Source:HGNC Symbol;Acc:HGNC:29623]	4	6575175	6623362	1
ENSG00000111052	LIN7A	0.438816	4.94052	6.02479	3.0019e-05	0.00215622	2.4128	8825	lin-7 homolog A, crumbs cell polarity complex component [Source:HGNC Symbol;Acc:HGNC:17787]	12	80792520	80937925	-1
ENSG00000178752	ERFE	0.437638	0.968523	2.65487	0.0187358	0.138996	-3.54267	151176	erythroferrone [Source:HGNC Symbol;Acc:HGNC:26727]	2	238158982	238168900	1
ENSG00000133216	EPHB2	0.437238	4.75122	4.47612	0.000511473	0.0146341	-0.462432	2048	EPH receptor B2 [Source:HGNC Symbol;Acc:HGNC:3393]	1	22710839	22921500	1
ENSG00000184012	TMPRSS2	0.436726	3.59705	4.93537	0.000213656	0.0081689	0.497979	7113	transmembrane protease, serine 2 [Source:HGNC Symbol;Acc:HGNC:11876]	21	41464551	41531116	-1
ENSG00000156500	FAM122C	0.436551	0.915535	3.22299	0.0060728	0.0732619	-2.46788	159091	family with sequence similarity 122C [Source:HGNC Symbol;Acc:HGNC:25202]	X	134796789	134854610	1
ENSG00000140416	TPM1	0.436433	8.09016	5.0536	0.000171359	0.00688927	0.650932	7168	tropomyosin 1 (alpha) [Source:HGNC Symbol;Acc:HGNC:12010]	15	63042632	63071915	1
ENSG00000128591	FLNC	0.436211	3.44721	3.01224	0.00924482	0.0933564	-3.2558	2318	filamin C [Source:HGNC Symbol;Acc:HGNC:3756]	7	128830377	128859274	1
ENSG00000182218	HHIPL1	0.435775	1.5921	2.49211	0.0257266	0.164426	-3.959	84439	HHIP like 1 [Source:HGNC Symbol;Acc:HGNC:19710]	14	99645110	99680569	1
ENSG00000215154	AC141586.5	0.435653	0.771023	2.89366	0.0117002	0.106162	-3.09198	652276		16	2603350	2630494	1
ENSG00000177106	EPS8L2	0.435376	3.79923	4.83215	0.000259405	0.00927752	0.327651	64787	EPS8 like 2 [Source:HGNC Symbol;Acc:HGNC:21296]	11	694438	727727	1
ENSG00000254978	ALG1L9P	0.434993	0.632826	2.76846	0.0149867	0.122929	-3.32606		asparagine-linked glycosylation 1-like 9, pseudogene [Source:HGNC Symbol;Acc:HGNC:44378]	11	71800541	71804640	-1
ENSG00000214274	ANG	0.434944	0.625342	2.78363	0.0145448	0.12115	-3.26667	283	angiogenin [Source:HGNC Symbol;Acc:HGNC:483]	14	20684177	20698971	1
ENSG00000205560	CPT1B	0.434873	3.40379	1.81978	0.0900439	0.307376	-5.26631	1375	carnitine palmitoyltransferase 1B [Source:HGNC Symbol;Acc:HGNC:2329]	22	50568861	50578465	-1
ENSG00000238105	GOLGA2P5	0.43487	2.98884	3.07093	0.00822507	0.0871604	-2.99671	55592	golgin A2 pseudogene 5 [Source:HGNC Symbol;Acc:HGNC:25315]	12	100156357	100173659	-1
ENSG00000237863	RP6-24A23.3	0.434505	1.72384	2.49398	0.0256337	0.164199	-3.94696	101928358		X	108736011	108738903	1
ENSG00000065989	PDE4A	0.433801	1.04087	2.27465	0.0390322	0.202682	-4.25106	5141	phosphodiesterase 4A [Source:HGNC Symbol;Acc:HGNC:8780]	19	10416773	10469631	1
ENSG00000140332	TLE3	0.433593	5.33179	3.0021	0.00943308	0.0946451	-3.40016	7090	transducin like enhancer of split 3 [Source:HGNC Symbol;Acc:HGNC:11839]	15	70047790	70098176	-1
ENSG00000225783	MIAT	0.433559	6.16684	2.86095	0.0124834	0.110038	-3.67845	440823	myocardial infarction associated transcript (non-protein coding) [Source:HGNC Symbol;Acc:HGNC:33425]	22	26646428	26676475	1
ENSG00000175287	PHYHD1	0.432895	2.38201	4.41192	0.000578944	0.0159275	-0.351003	254295	phytanoyl-CoA dioxygenase domain containing 1 [Source:HGNC Symbol;Acc:HGNC:23396]	9	128920895	128942041	1
ENSG00000064270	ATP2C2	0.43199	1.33856	3.3982	0.00427955	0.0593434	-2.21106	9914	ATPase secretory pathway Ca2+ transporting 2 [Source:HGNC Symbol;Acc:HGNC:29103]	16	84368527	84464187	1
ENSG00000135116	HRK	0.431942	1.34854	2.5029	0.0251947	0.163308	-3.9131	8739	harakiri, BCL2 interacting protein [Source:HGNC Symbol;Acc:HGNC:5185]	12	116856144	116881441	-1
ENSG00000170412	GPRC5C	0.430944	3.47091	4.16951	0.000927791	0.0221521	-0.968828	55890	G protein-coupled receptor class C group 5 member C [Source:HGNC Symbol;Acc:HGNC:13309]	17	74424851	74451653	1
ENSG00000249853	HS3ST5	0.430934	2.76765	2.96628	0.0101295	0.0983004	-3.22905	222537	heparan sulfate-glucosamine 3-sulfotransferase 5 [Source:HGNC Symbol;Acc:HGNC:19419]	6	114055586	114343045	-1
ENSG00000123119	NECAB1	0.430931	4.85366	4.93272	0.000214722	0.0081914	0.414136	64168	N-terminal EF-hand calcium binding protein 1 [Source:HGNC Symbol;Acc:HGNC:20983]	8	90791550	90959408	1
ENSG00000256463	SALL3	0.430591	4.70206	2.32191	0.0356789	0.193829	-4.60801	27164	spalt like transcription factor 3 [Source:HGNC Symbol;Acc:HGNC:10527]	18	78980275	79002677	1
ENSG00000240254	B4GALT4-AS1	0.429907	0.88438	2.80746	0.0138765	0.117863	-3.25332	100874201	B4GALT4 antisense RNA 1 [Source:HGNC Symbol;Acc:HGNC:40090]	3	119226486	119290666	1
ENSG00000102290	PCDH11X	0.429611	5.2895	3.30404	0.00516522	0.0672678	-2.80041	27328	protocadherin 11 X-linked [Source:HGNC Symbol;Acc:HGNC:8656]	X	91779261	92623230	1
ENSG00000215788	TNFRSF25	0.42954	2.04264	2.67408	0.0180435	0.136275	-3.64445	8718	TNF receptor superfamily member 25 [Source:HGNC Symbol;Acc:HGNC:11910]	1	6461151	6466195	-1
ENSG00000229921	KIF25-AS1	0.429141	0.280108	3.05436	0.00850123	0.0886495	-2.74951	100505879	KIF25 antisense RNA 1 [Source:HGNC Symbol;Acc:HGNC:20953]	6	167992822	167997077	-1
ENSG00000133943	C14orf159	0.428636	4.15593	5.10372	0.000156144	0.00647469	0.798792	80017	chromosome 14 open reading frame 159 [Source:HGNC Symbol;Acc:HGNC:20498]	14	91060333	91225632	1
ENSG00000183833	MAATS1	0.428179	0.975802	3.18928	0.00649565	0.0760413	-2.56065	89876	MYCBP associated and testis expressed 1 [Source:HGNC Symbol;Acc:HGNC:24010]	3	119703022	119767102	1
ENSG00000169282	KCNAB1	0.428128	2.1518	3.2514	0.00573786	0.0708137	-2.57382	7881	potassium voltage-gated channel subfamily A member regulatory beta subunit 1 [Source:HGNC Symbol;Acc:HGNC:6228]	3	156037701	156539138	1
ENSG00000213398	LCAT	0.42807	1.35333	3.29222	0.00528862	0.0679056	-2.38723	3931	lecithin-cholesterol acyltransferase [Source:HGNC Symbol;Acc:HGNC:6522]	16	67939750	67944131	-1
ENSG00000261276	RP11-554A11.5	0.427219	0.286091	3.29854	0.00522229	0.0674749	-2.31594			11	69004394	69005100	1
ENSG00000245694	CRNDE	0.426646	0.739916	2.53905	0.0234875	0.157685	-3.73653	101927480	colorectal neoplasia differentially expressed (non-protein coding) [Source:HGNC Symbol;Acc:HGNC:37078]	16	54845189	54929189	-1
ENSG00000070371	CLTCL1	0.426609	4.04485	4.49987	0.00048861	0.014241	-0.344	8218	clathrin heavy chain like 1 [Source:HGNC Symbol;Acc:HGNC:2093]	22	19179473	19291716	-1
ENSG00000158445	KCNB1	0.426503	0.710828	2.64827	0.0189798	0.140029	-3.5341	3745	potassium voltage-gated channel subfamily B member 1 [Source:HGNC Symbol;Acc:HGNC:6231]	20	49293394	49484297	-1
ENSG00000076716	GPC4	0.425751	8.3019	5.96882	3.30731e-05	0.00228018	2.33195	2239	glypican 4 [Source:HGNC Symbol;Acc:HGNC:4452]	X	133300103	133415490	-1
ENSG00000147251	DOCK11	0.425653	4.48695	5.53803	7.07309e-05	0.00392957	1.58106	139818	dedicator of cytokinesis 11 [Source:HGNC Symbol;Acc:HGNC:23483]	X	118495898	118686163	1
ENSG00000074181	NOTCH3	0.425217	6.1764	3.23846	0.00588813	0.0720981	-2.95034	4854	notch 3 [Source:HGNC Symbol;Acc:HGNC:7883]	19	15159038	15200981	-1
ENSG00000167654	ATCAY	0.425122	4.92163	4.0516	0.00116922	0.0263412	-1.2959	85300	ATCAY, caytaxin [Source:HGNC Symbol;Acc:HGNC:779]	19	3879864	3928079	1
ENSG00000080546	SESN1	0.42498	4.6725	2.31088	0.0364363	0.195592	-4.65704	27244	sestrin 1 [Source:HGNC Symbol;Acc:HGNC:21595]	6	108986437	109094819	-1
ENSG00000087258	GNAO1	0.424554	2.88878	2.77675	0.0147438	0.122097	-3.55415	2775	G protein subunit alpha o1 [Source:HGNC Symbol;Acc:HGNC:4389]	16	56191390	56357444	1
ENSG00000236256	DIAPH2-AS1	0.423562	1.08701	3.16423	0.00682872	0.0785186	-2.62082	10824	DIAPH2 antisense RNA 1 [Source:HGNC Symbol;Acc:HGNC:16972]	X	97431286	97642589	-1
ENSG00000108830	RND2	0.423277	6.02868	5.88823	3.80533e-05	0.00253202	2.14161	8153	Rho family GTPase 2 [Source:HGNC Symbol;Acc:HGNC:18315]	17	43025241	43032036	1
ENSG00000130635	COL5A1	0.422427	3.92053	3.12327	0.0074101	0.0827108	-3.04632	1289	collagen type V alpha 1 chain [Source:HGNC Symbol;Acc:HGNC:2209]	9	134641774	134844843	1
ENSG00000164344	KLKB1	0.42155	3.80718	4.77799	0.000287356	0.00984639	0.207931	3818	kallikrein B1 [Source:HGNC Symbol;Acc:HGNC:6371]	4	186208979	186258471	1
ENSG00000259583	RP11-66B24.4	0.421484	1.51659	1.91378	0.0761294	0.280926	-4.86476	101927751		15	100892859	100919283	-1
ENSG00000262791	RP11-961A15.1	0.42127	0.641076	2.57774	0.0217839	0.151464	-3.69321			17	1725748	1738585	-1
ENSG00000185664	PMEL	0.421057	6.32749	4.62195	0.000386632	0.0120898	-0.218924	6490	premelanosome protein [Source:HGNC Symbol;Acc:HGNC:10880]	12	55954105	55973317	-1
ENSG00000185101	ANO9	0.420562	2.58903	2.6195	0.0200789	0.144876	-3.81699	338440	anoctamin 9 [Source:HGNC Symbol;Acc:HGNC:20679]	11	417933	442011	-1
ENSG00000121753	ADGRB2	0.420515	3.80229	3.52416	0.00332799	0.0513655	-2.27716	576	adhesion G protein-coupled receptor B2 [Source:HGNC Symbol;Acc:HGNC:944]	1	31727117	31764893	-1
ENSG00000128266	GNAZ	0.420426	3.6049	3.33711	0.004835	0.0642433	-2.58285	2781	G protein subunit alpha z [Source:HGNC Symbol;Acc:HGNC:4395]	22	23070361	23125037	1
ENSG00000166311	SMPD1	0.420182	0.678271	3.22846	0.00600684	0.0727731	-2.45233	6609	sphingomyelin phosphodiesterase 1 [Source:HGNC Symbol;Acc:HGNC:11120]	11	6390431	6394998	1
ENSG00000204850	CTB-158D10.3	0.420081	0.736527	3.09017	0.00791568	0.0853571	-2.71548			19	46494508	46496502	1
ENSG00000077274	CAPN6	0.419709	2.20967	3.44685	0.00388326	0.0560858	-2.20849	827	calpain 6 [Source:HGNC Symbol;Acc:HGNC:1483]	X	111245103	111270523	-1
ENSG00000197978	GOLGA6L9	0.419652	2.10595	2.19252	0.0455738	0.21945	-4.49633	440295	golgin A6 family-like 9 [Source:HGNC Symbol;Acc:HGNC:37229]	15	82430018	82439153	1
ENSG00000169231	THBS3	0.419483	2.37946	3.01804	0.00913875	0.0927408	-3.06811	7059	thrombospondin 3 [Source:HGNC Symbol;Acc:HGNC:11787]	1	155195588	155209051	-1
ENSG00000179915	NRXN1	0.419379	4.67917	3.94995	0.00142852	0.0300454	-1.48072	9378	neurexin 1 [Source:HGNC Symbol;Acc:HGNC:8008]	2	49918505	51225575	-1
ENSG00000270069	MIR222HG	0.418608	0.718823	2.73996	0.0158523	0.127066	-3.38422		MIR222 host gene [Source:HGNC Symbol;Acc:HGNC:49555]	X	45745211	45770274	-1
ENSG00000128849	CGNL1	0.418461	6.62703	4.03207	0.00121504	0.0271031	-1.37481	84952	cingulin like 1 [Source:HGNC Symbol;Acc:HGNC:25931]	15	57375967	57550727	1
ENSG00000224789	AC012363.4	0.418444	1.07114	2.57061	0.0220887	0.152472	-3.7427			2	120174885	120216544	-1
ENSG00000170647	TMEM133	0.418328	3.21134	4.37946	0.00061648	0.0166926	-0.489463	83935	transmembrane protein 133 [Source:HGNC Symbol;Acc:HGNC:24033]	11	100991989	100993941	1
ENSG00000248871	TNFSF12-TNFSF13	0.41832	1.2822	3.49239	0.00354576	0.0531617	-2.01381	407977	TNFSF12-TNFSF13 readthrough [Source:HGNC Symbol;Acc:HGNC:33537]	17	7549099	7561601	1
ENSG00000143753	DEGS1	0.417848	5.41073	5.22509	0.00012483	0.00552297	0.938807	8560	delta 4-desaturase, sphingolipid 1 [Source:HGNC Symbol;Acc:HGNC:13709]	1	224175756	224193441	1
ENSG00000223459	TCAF1P1	0.417752	0.910489	2.94538	0.0105589	0.100716	-3.03011		TRPM8 channel associated factor 1 pseudogene 1 [Source:HGNC Symbol;Acc:HGNC:33604]	7	143598040	143604839	1
ENSG00000180730	SHISA2	0.417513	5.21672	3.48858	0.00357286	0.0534745	-2.44912	387914	shisa family member 2 [Source:HGNC Symbol;Acc:HGNC:20366]	13	26044597	26051031	-1
ENSG00000230454	U73166.2	0.417419	0.648233	2.1878	0.045979	0.220558	-4.38047			3	50260303	50263358	1
ENSG00000280852	CTD-2319I12.10	0.416487	6.56064	4.20895	0.000858938	0.0210746	-1.02561	653653		17	60101759	60102919	-1
ENSG00000106078	COBL	0.416392	5.02541	3.78067	0.0019972	0.0372673	-1.84294	23242	cordon-bleu WH2 repeat protein [Source:HGNC Symbol;Acc:HGNC:22199]	7	51016212	51316818	-1
ENSG00000255389	C6orf3	0.415581	0.871235	2.54545	0.0231973	0.15672	-3.74861			6	111599875	111602295	1
ENSG00000224721	AC007182.6	0.415454	0.0174367	2.95805	0.0102965	0.099248	-2.93059	102724153		14	75574888	75579588	-1
ENSG00000157483	MYO1E	0.415107	6.0205	4.69607	0.000335683	0.011082	-0.070196	4643	myosin IE [Source:HGNC Symbol;Acc:HGNC:7599]	15	59132434	59372900	-1
ENSG00000129474	AJUBA	0.414659	5.75428	5.06519	0.00016771	0.0067759	0.62801	84962	ajuba LIM protein [Source:HGNC Symbol;Acc:HGNC:20250]	14	22971174	22982642	-1
ENSG00000115257	PCSK4	0.414631	1.38227	2.08399	0.0557904	0.243303	-4.56562	54760	proprotein convertase subtilisin/kexin type 4 [Source:HGNC Symbol;Acc:HGNC:8746]	19	1481428	1490752	-1
ENSG00000265298	RP13-104F24.3	0.41446	1.02511	3.5164	0.00337993	0.0518991	-1.93856			17	64750420	64751311	1
ENSG00000205959	RP11-689P11.2	0.414455	0.418495	1.96509	0.069382	0.268805	-4.67694			4	8482270	8512610	1
ENSG00000244257	PKD1P1	0.414147	1.43153	2.03232	0.0613653	0.255353	-4.68783		polycystin 1, transient receptor potential channel interacting pseudogene 1 [Source:HGNC Symbol;Acc:HGNC:30065]	16	16310341	16334190	1
ENSG00000100346	CACNA1I	0.414141	1.779	2.77227	0.0148746	0.122473	-3.40699	8911	calcium voltage-gated channel subunit alpha1 I [Source:HGNC Symbol;Acc:HGNC:1396]	22	39570753	39689737	1
ENSG00000100299	ARSA	0.413124	2.14462	3.62606	0.00271612	0.0455074	-1.84214	410	arylsulfatase A [Source:HGNC Symbol;Acc:HGNC:713]	22	50622754	50628173	-1
ENSG00000158813	EDA	0.413091	3.48851	4.62568	0.000383889	0.0120259	-0.0727706	1896	ectodysplasin A [Source:HGNC Symbol;Acc:HGNC:3157]	X	69616067	70039469	1
ENSG00000231707	PABPC1P1	0.412586	0.785166	2.51246	0.0247321	0.161673	-3.80678		poly(A) binding protein cytoplasmic 1 pseudogene 1 [Source:HGNC Symbol;Acc:HGNC:8558]	4	39973444	39974338	1
ENSG00000103742	IGDCC4	0.412419	3.546	3.2891	0.00532167	0.068027	-2.66949	57722	immunoglobulin superfamily DCC subclass member 4 [Source:HGNC Symbol;Acc:HGNC:13770]	15	65381464	65423072	-1
ENSG00000124249	KCNK15	0.411915	2.28327	3.58111	0.00297064	0.0479296	-1.95247	60598	potassium two pore domain channel subfamily K member 15 [Source:HGNC Symbol;Acc:HGNC:13814]	20	44745780	44752313	1
ENSG00000067113	PLPP1	0.411385	5.24358	5.76025	4.76348e-05	0.00296285	1.92395	8611	phospholipid phosphatase 1 [Source:HGNC Symbol;Acc:HGNC:9228]	5	55424854	55535050	-1
ENSG00000236546	RP1-118J21.5	0.411053	1.35052	3.3657	0.00456657	0.0620025	-2.26688	105378668		1	39897745	39899098	1
ENSG00000196116	TDRD7	0.411045	1.99282	3.7111	0.00229324	0.0407025	-1.66582	23424	tudor domain containing 7 [Source:HGNC Symbol;Acc:HGNC:30831]	9	97411950	97496125	1
ENSG00000168016	TRANK1	0.41076	3.9947	2.41191	0.0300325	0.177516	-4.35659	9881	tetratricopeptide repeat and ankyrin repeat containing 1 [Source:HGNC Symbol;Acc:HGNC:29011]	3	36826820	36945057	-1
ENSG00000063438	AHRR	0.410513	0.411044	2.39831	0.0308277	0.180068	-3.99385	57491	aryl-hydrocarbon receptor repressor [Source:HGNC Symbol;Acc:HGNC:346]	5	304176	438291	1
ENSG00000082684	SEMA5B	0.410116	4.16803	4.02329	0.00123622	0.0272403	-1.3184	54437	semaphorin 5B [Source:HGNC Symbol;Acc:HGNC:10737]	3	122909193	123028605	-1
ENSG00000142156	COL6A1	0.410092	6.70797	4.79322	0.000279197	0.00968278	0.114842	1291	collagen type VI alpha 1 chain [Source:HGNC Symbol;Acc:HGNC:2211]	21	45981737	46005050	1
ENSG00000256013	RP11-27M24.1	0.409941	1.75985	2.94126	0.0106457	0.101137	-3.11642			16	10529440	10532082	1
ENSG00000245532	NEAT1	0.409937	3.44238	2.8451	0.0128814	0.112652	-3.51876	283131 693197	nuclear paraspeckle assembly transcript 1 (non-protein coding) [Source:HGNC Symbol;Acc:HGNC:30815]	11	65422774	65445540	1
ENSG00000271430	RP3-368A4.5	0.40955	3.21156	3.99781	0.00129984	0.0281748	-1.27634			X	74200229	74242148	-1
ENSG00000169862	CTNND2	0.409441	3.12641	3.68326	0.00242378	0.0421571	-1.85292	1501	catenin delta 2 [Source:HGNC Symbol;Acc:HGNC:2516]	5	10971840	11904043	-1
ENSG00000137218	FRS3	0.408926	0.784746	2.89871	0.0115835	0.105778	-3.08088	10817	fibroblast growth factor receptor substrate 3 [Source:HGNC Symbol;Acc:HGNC:16970]	6	41770176	41786542	-1
ENSG00000231689	LINC01090	0.408865	1.29525	3.48137	0.00362462	0.053944	-2.127		long intergenic non-protein coding RNA 1090 [Source:HGNC Symbol;Acc:HGNC:49201]	2	187712816	188384313	-1
ENSG00000251548	RP11-215G15.4	0.408658	1.58989	2.99963	0.00947958	0.0948386	-2.97038			5	10664495	10665113	-1
ENSG00000083857	FAT1	0.408646	8.89166	4.31687	0.00069607	0.0181428	-0.743897	2195	FAT atypical cadherin 1 [Source:HGNC Symbol;Acc:HGNC:3595]	4	186587783	186726722	-1
ENSG00000183580	FBXL7	0.408631	2.98359	2.87349	0.0121773	0.108203	-3.37684	23194	F-box and leucine rich repeat protein 7 [Source:HGNC Symbol;Acc:HGNC:13604]	5	15500196	15939795	1
ENSG00000186684	CYP27C1	0.40819	1.6948	2.84428	0.0129024	0.11272	-3.27489	339761	cytochrome P450 family 27 subfamily C member 1 [Source:HGNC Symbol;Acc:HGNC:33480]	2	127184120	127220078	-1
ENSG00000113296	THBS4	0.407825	4.16348	2.53152	0.0238339	0.158974	-4.17682	7060	thrombospondin 4 [Source:HGNC Symbol;Acc:HGNC:11788]	5	79991311	80083287	1
ENSG00000166924	NYAP1	0.407765	2.07639	3.30242	0.00518194	0.0673265	-2.45583	222950	neuronal tyrosine phosphorylated phosphoinositide-3-kinase adaptor 1 [Source:HGNC Symbol;Acc:HGNC:22009]	7	100483927	100494799	1
ENSG00000149577	SIDT2	0.407589	3.34752	3.47735	0.00365383	0.0541669	-2.28068	51092	SID1 transmembrane family member 2 [Source:HGNC Symbol;Acc:HGNC:24272]	11	117178733	117197445	1
ENSG00000229150	CRYGEP	0.40731	1.44776	3.39757	0.00428494	0.0593701	-2.21101		crystallin gamma E, pseudogene [Source:HGNC Symbol;Acc:HGNC:2412]	2	208108233	208112511	-1
ENSG00000230922	RP4-753M9.1	0.407047	1.82931	2.20212	0.0447591	0.218021	-4.43306			22	45000565	45003619	-1
ENSG00000198888	MT-ND1	0.406182	4.28048	4.041	0.00119386	0.0267211	-1.30365	4535	mitochondrially encoded NADH:ubiquinone oxidoreductase core subunit 1 [Source:HGNC Symbol;Acc:HGNC:7455]	MT	3307	4262	1
ENSG00000273209	RP11-107N15.1	0.405614	1.79477	2.96567	0.0101418	0.0983637	-3.08646			2	202032770	202033537	-1
ENSG00000107736	CDH23	0.405522	2.21317	3.06012	0.0084041	0.0883182	-2.95493	64072	cadherin related 23 [Source:HGNC Symbol;Acc:HGNC:13733]	10	71396934	71815947	1
ENSG00000254010	RP11-103H7.5	0.405426	2.75231	3.44792	0.00387502	0.0560858	-2.31024			8	126556896	126557433	1
ENSG00000198786	MT-ND5	0.404873	4.82288	2.60449	0.0206763	0.147527	-4.14168	4540	mitochondrially encoded NADH:ubiquinone oxidoreductase core subunit 5 [Source:HGNC Symbol;Acc:HGNC:7461]	MT	12337	14148	1
ENSG00000144134	RABL2A	0.404532	0.681603	2.82373	0.0134374	0.115571	-3.24346	11159	RAB, member of RAS oncogene family-like 2A [Source:HGNC Symbol;Acc:HGNC:9799]	2	113627229	113643396	1
ENSG00000236671	PRKG1-AS1	0.404234	0.582117	2.71413	0.0166787	0.130562	-3.40717		PRKG1 antisense RNA 1 [Source:HGNC Symbol;Acc:HGNC:45029]	10	52230742	52314128	-1
ENSG00000167216	KATNAL2	0.403671	3.24744	3.38477	0.00439587	0.0604127	-2.42361	83473	katanin catalytic subunit A1 like 2 [Source:HGNC Symbol;Acc:HGNC:25387]	18	46917492	47102243	1
ENSG00000122335	SERAC1	0.403598	4.25819	3.11488	0.00753511	0.0833474	-3.11537	84947	serine active site containing 1 [Source:HGNC Symbol;Acc:HGNC:21061]	6	158109515	158168270	-1
ENSG00000066923	STAG3	0.403586	2.10587	2.74779	0.0156099	0.125751	-3.48115	10734	stromal antigen 3 [Source:HGNC Symbol;Acc:HGNC:11356]	7	100177563	100221488	1
ENSG00000146352	CLVS2	0.402566	1.10476	2.72285	0.0163953	0.129705	-3.44516	134829	clavesin 2 [Source:HGNC Symbol;Acc:HGNC:23046]	6	122995971	123072927	1
ENSG00000164684	ZNF704	0.402556	3.46491	3.38705	0.0043759	0.0601931	-2.44948	619279	zinc finger protein 704 [Source:HGNC Symbol;Acc:HGNC:32291]	8	80628451	80874781	-1
ENSG00000112812	PRSS16	0.402547	1.50055	2.66662	0.0183094	0.137424	-3.59941	10279	protease, serine 16 [Source:HGNC Symbol;Acc:HGNC:9480]	6	27247701	27256624	1
ENSG00000161955	TNFSF13	0.402294	1.38065	3.27787	0.00544242	0.0687491	-2.43903	8741	tumor necrosis factor superfamily member 13 [Source:HGNC Symbol;Acc:HGNC:11928]	17	7558292	7561608	1
ENSG00000228624	RP3-399L15.3	0.402033	3.75574	4.39501	0.000598203	0.0163424	-0.531494	101927768		6	113969701	114471705	1
ENSG00000088448	ANKRD10	0.401976	6.69966	3.79765	0.00193105	0.0364932	-1.83597	55608	ankyrin repeat domain 10 [Source:HGNC Symbol;Acc:HGNC:20265]	13	110878540	110915069	-1
ENSG00000166165	CKB	0.401763	6.90753	4.17227	0.000922788	0.0220634	-1.09437	1152	creatine kinase B [Source:HGNC Symbol;Acc:HGNC:1991]	14	103519659	103523111	-1
ENSG00000065618	COL17A1	0.401546	0.400777	2.31038	0.0364713	0.195641	-4.16643	1308 100126326	collagen type XVII alpha 1 chain [Source:HGNC Symbol;Acc:HGNC:2194]	10	104031286	104086002	-1
ENSG00000277200	RP11-74E22.8	0.40138	1.75088	2.98035	0.00985013	0.0970707	-3.01684			17	2720801	2723947	-1
ENSG00000196586	MYO6	0.401305	5.01735	3.14203	0.00713803	0.0806174	-3.06155	4646	myosin VI [Source:HGNC Symbol;Acc:HGNC:7605]	6	75749192	75919537	1
ENSG00000144649	FAM198A	0.40128	3.09138	4.19707	0.000879115	0.0213462	-0.871888	729085	family with sequence similarity 198 member A [Source:HGNC Symbol;Acc:HGNC:24485]	3	42979267	43060211	1
ENSG00000229589	ACVR2B-AS1	0.401079	1.7703	3.60809	0.0028151	0.0464682	-1.8544	100128640	ACVR2B antisense RNA 1 [Source:HGNC Symbol;Acc:HGNC:44161]	3	38451027	38454820	-1
ENSG00000089163	SIRT4	0.400654	0.449517	2.3303	0.0351129	0.192723	-4.10252	23409	sirtuin 4 [Source:HGNC Symbol;Acc:HGNC:14932]	12	120302316	120313249	1
ENSG00000213213	CCDC183	0.400578	0.624245	2.56695	0.0222467	0.152925	-3.70143	84960	coiled-coil domain containing 183 [Source:HGNC Symbol;Acc:HGNC:28236]	9	136796350	136807741	1
ENSG00000198727	MT-CYB	0.399755	5.01931	3.03976	0.00875198	0.0899672	-3.32364	4519	mitochondrially encoded cytochrome b [Source:HGNC Symbol;Acc:HGNC:7427]	MT	14747	15887	1
ENSG00000167074	TEF	0.399748	3.87169	3.67856	0.00244659	0.0422984	-1.94096	7008	TEF, PAR bZIP transcription factor [Source:HGNC Symbol;Acc:HGNC:11722]	22	41367333	41399326	1
ENSG00000206579	XKR4	0.399703	0.772802	3.06776	0.00827718	0.0875504	-2.77963	114786	XK related 4 [Source:HGNC Symbol;Acc:HGNC:29394]	8	55102389	55542054	1
ENSG00000138670	RASGEF1B	0.399625	1.95824	2.96849	0.0100852	0.0981145	-3.11451	153020	RasGEF domain family member 1B [Source:HGNC Symbol;Acc:HGNC:24881]	4	81426393	82044244	-1
ENSG00000206028	CTA-373H7.7	0.399382	3.98032	2.10191	0.053969	0.239032	-4.89018			22	26667693	26672654	-1
ENSG00000173715	C11orf80	0.399375	3.99367	5.35315	9.8781e-05	0.00488695	1.25699	79703	chromosome 11 open reading frame 80 [Source:HGNC Symbol;Acc:HGNC:26197]	11	66744451	66843328	1
ENSG00000022267	FHL1	0.399152	4.54232	4.32236	0.00068869	0.0180717	-0.753024	2273	four and a half LIM domains 1 [Source:HGNC Symbol;Acc:HGNC:3702]	X	136146702	136211359	1
ENSG00000160683	CXCR5	0.398652	1.78429	2.06023	0.0582933	0.248399	-4.69421	643	C-X-C motif chemokine receptor 5 [Source:HGNC Symbol;Acc:HGNC:1060]	11	118883766	118897799	1
ENSG00000164488	DACT2	0.398542	2.08257	3.28299	0.00538703	0.0683316	-2.52289	168002	dishevelled binding antagonist of beta catenin 2 [Source:HGNC Symbol;Acc:HGNC:21231]	6	168292830	168319754	-1
ENSG00000188157	AGRN	0.398454	7.00787	2.59905	0.0208971	0.148143	-4.16274	375790	agrin [Source:HGNC Symbol;Acc:HGNC:329]	1	1020123	1056118	1
ENSG00000016391	CHDH	0.398356	3.79725	3.96182	0.00139545	0.0296116	-1.37375	55349	choline dehydrogenase [Source:HGNC Symbol;Acc:HGNC:24288]	3	53812335	53846390	-1
ENSG00000144115	THNSL2	0.397938	1.05357	1.85517	0.0845582	0.29641	-4.8741	55258	threonine synthase like 2 [Source:HGNC Symbol;Acc:HGNC:25602]	2	88170295	88186636	1
ENSG00000158220	ESYT3	0.397889	2.57602	2.86862	0.0122954	0.108914	-3.33819	83850	extended synaptotagmin 3 [Source:HGNC Symbol;Acc:HGNC:24295]	3	138434586	138481686	1
ENSG00000025039	RRAGD	0.397336	4.50871	2.92751	0.0109403	0.102386	-3.4754	58528	Ras related GTP binding D [Source:HGNC Symbol;Acc:HGNC:19903]	6	89364636	89412270	-1
ENSG00000039068	CDH1	0.397258	8.04483	4.76474	0.000294656	0.0100764	0.101492	999	cadherin 1 [Source:HGNC Symbol;Acc:HGNC:1748]	16	68737225	68835548	1
ENSG00000082014	SMARCD3	0.397251	2.03005	3.87603	0.00165325	0.0332335	-1.35016	6604	SWI/SNF related, matrix associated, actin dependent regulator of chromatin, subfamily d, member 3 [Source:HGNC Symbol;Acc:HGNC:11108]	7	151238764	151277896	-1
ENSG00000188997	KCTD21	0.396895	1.72993	4.02154	0.00124047	0.0272403	-1.04063	283219	potassium channel tetramerization domain containing 21 [Source:HGNC Symbol;Acc:HGNC:27452]	11	78171249	78188822	-1
ENSG00000198053	SIRPA	0.396825	1.93644	3.05637	0.00846727	0.0885787	-2.91377	140885	signal regulatory protein alpha [Source:HGNC Symbol;Acc:HGNC:9662]	20	1894167	1940592	1
ENSG00000134686	PHC2	0.396339	4.06241	3.78961	0.00196208	0.0368523	-1.77109	1912 100500853	polyhomeotic homolog 2 [Source:HGNC Symbol;Acc:HGNC:3183]	1	33323623	33431052	-1
ENSG00000188488	SERPINA5	0.396305	0.922725	3.81545	0.00186407	0.0357947	-1.36552	5104	serpin family A member 5 [Source:HGNC Symbol;Acc:HGNC:8723]	14	94561442	94593120	1
ENSG00000130244	FAM98C	0.396103	0.941395	2.53262	0.023783	0.158862	-3.78276	147965	family with sequence similarity 98 member C [Source:HGNC Symbol;Acc:HGNC:27119]	19	38403135	38409088	1
ENSG00000260798	RP11-354M1.2	0.396041	3.94335	4.46598	0.00052157	0.0148487	-0.410831			16	68814330	68823526	-1
ENSG00000078018	MAP2	0.395424	2.18796	2.59004	0.0212678	0.149327	-3.79506	4133	microtubule associated protein 2 [Source:HGNC Symbol;Acc:HGNC:6839]	2	209424058	209734118	1
ENSG00000157303	SUSD3	0.395227	1.90869	3.1223	0.00742454	0.0827988	-2.81764	203328	sushi domain containing 3 [Source:HGNC Symbol;Acc:HGNC:28391]	9	93058688	93085138	1
ENSG00000180354	MTURN	0.395191	3.46024	4.00883	0.00127192	0.0277359	-1.24442	222166	maturin, neural progenitor differentiation regulator homolog [Source:HGNC Symbol;Acc:HGNC:25457]	7	30134810	30162762	1
ENSG00000066248	NGEF	0.394952	0.996159	2.58037	0.0216727	0.150997	-3.72383	25791	neuronal guanine nucleotide exchange factor [Source:HGNC Symbol;Acc:HGNC:7807]	2	232878686	233013272	-1
ENSG00000154556	SORBS2	0.394814	2.83326	3.85961	0.00170788	0.0339343	-1.4699	8470	sorbin and SH3 domain containing 2 [Source:HGNC Symbol;Acc:HGNC:24098]	4	185585444	185956652	-1
ENSG00000124251	TP53TG5	0.394812	-0.0203818	3.06142	0.00838241	0.0881745	-2.72784	27296	TP53 target 5 [Source:HGNC Symbol;Acc:HGNC:15856]	20	45372563	45407889	-1
ENSG00000128596	CCDC136	0.394736	3.33643	3.14515	0.00709371	0.0803397	-2.91527	64753	coiled-coil domain containing 136 [Source:HGNC Symbol;Acc:HGNC:22225]	7	128790757	128822132	1
ENSG00000077150	NFKB2	0.394539	3.47902	3.95678	0.00140939	0.0298705	-1.3309	4791	nuclear factor kappa B subunit 2 [Source:HGNC Symbol;Acc:HGNC:7795]	10	102394110	102402529	1
ENSG00000104936	DMPK	0.394504	3.04885	2.94441	0.0105794	0.10073	-3.28189	1760	dystrophia myotonica protein kinase [Source:HGNC Symbol;Acc:HGNC:2933]	19	45769717	45782552	-1
ENSG00000281406	BLACAT1	0.394339	2.10881	2.67705	0.0179387	0.135798	-3.67713		bladder cancer associated transcript 1 (non-protein coding) [Source:HGNC Symbol;Acc:HGNC:48597]	1	205434886	205437879	-1
ENSG00000168502	MTCL1	0.394142	5.61817	3.58767	0.00293208	0.0475307	-2.2545	23255	microtubule crosslinking factor 1 [Source:HGNC Symbol;Acc:HGNC:29121]	18	8705661	8832778	1
ENSG00000273373	RP5-1074L1.4	0.393836	2.0809	1.97773	0.0678052	0.266251	-4.83459			1	110370154	110373003	1
ENSG00000159899	NPR2	0.393518	2.65008	3.36944	0.00453256	0.0617054	-2.38593	4882	natriuretic peptide receptor 2 [Source:HGNC Symbol;Acc:HGNC:7944]	9	35792154	35809732	1
ENSG00000119711	ALDH6A1	0.393196	5.85659	3.34238	0.00478433	0.063651	-2.74459	4329	aldehyde dehydrogenase 6 family member A1 [Source:HGNC Symbol;Acc:HGNC:7179]	14	74056850	74084493	-1
ENSG00000071246	VASH1	0.392068	3.82278	3.23941	0.00587688	0.0720407	-2.81244	22846	vasohibin 1 [Source:HGNC Symbol;Acc:HGNC:19964]	14	76762189	76783015	1
ENSG00000146411	SLC2A12	0.391335	3.93879	3.82441	0.00183124	0.0354433	-1.68577	154091	solute carrier family 2 member 12 [Source:HGNC Symbol;Acc:HGNC:18067]	6	133988697	134052636	-1
ENSG00000130528	HRC	0.39117	1.38138	2.89816	0.0115963	0.105834	-3.12254	3270	histidine rich calcium binding protein [Source:HGNC Symbol;Acc:HGNC:5178]	19	49151198	49155424	-1
ENSG00000213366	GSTM2	0.390957	0.797238	2.55436	0.0227988	0.155127	-3.71277	2946	glutathione S-transferase mu 2 [Source:HGNC Symbol;Acc:HGNC:4634]	1	109668022	109709551	1
ENSG00000262721	AC106782.20	0.390312	0.194874	2.90651	0.0114058	0.104764	-3.03391			16	30875766	30895216	-1
ENSG00000134532	SOX5	0.389977	0.53973	2.91205	0.0112811	0.10412	-3.03423	6660	SRY-box 5 [Source:HGNC Symbol;Acc:HGNC:11201]	12	23529500	23951032	-1
ENSG00000173947	PIFO	0.389788	1.67207	2.46175	0.0272827	0.169509	-4.00893	128344	primary cilia formation [Source:HGNC Symbol;Acc:HGNC:27009]	1	111346288	111353013	1
ENSG00000158158	CNNM4	0.389779	4.18029	3.93958	0.00145808	0.0304883	-1.46798	26504	cyclin and CBS domain divalent metal cation transport mediator 4 [Source:HGNC Symbol;Acc:HGNC:105]	2	96760902	96811891	1
ENSG00000269765	CTB-187L3.1	0.389311	0.77206	2.40804	0.030257	0.178199	-3.98973			19	15515342	15516836	-1
ENSG00000269929	RP11-2B6.2	0.389147	1.81198	2.57563	0.0218736	0.151719	-3.84709			9	94176458	94177892	1
ENSG00000032444	PNPLA6	0.388434	5.95692	4.21906	0.000842153	0.0208034	-1.00771	10908	patatin like phospholipase domain containing 6 [Source:HGNC Symbol;Acc:HGNC:16268]	19	7534004	7561764	1
ENSG00000255185	PDXDC2P	0.388257	1.77547	2.36589	0.0328043	0.186412	-4.1724		pyridoxal dependent decarboxylase domain containing 2, pseudogene [Source:HGNC Symbol;Acc:HGNC:27559]	16	70010751	70065945	-1
ENSG00000115109	EPB41L5	0.388064	5.96328	4.24027	0.000808009	0.0202203	-0.966749	57669	erythrocyte membrane protein band 4.1 like 5 [Source:HGNC Symbol;Acc:HGNC:19819]	2	120013005	120179119	1
ENSG00000278977	RP1-41C23.2	0.387743	2.06123	2.56273	0.0224304	0.153841	-3.8782			17	31533171	31533938	-1
ENSG00000256806	C17orf100	0.387314	0.495887	2.54733	0.0231125	0.15668	-3.71692			17	6651718	6693202	1
ENSG00000144655	CSRNP1	0.387283	3.01084	3.94816	0.00143359	0.030086	-1.34246	64651	cysteine and serine rich nuclear protein 1 [Source:HGNC Symbol;Acc:HGNC:14300]	3	39141855	39154562	-1
ENSG00000113328	CCNG1	0.387271	9.38291	2.61617	0.0202099	0.145297	-4.0355	900	cyclin G1 [Source:HGNC Symbol;Acc:HGNC:1592]	5	163437569	163446151	1
ENSG00000119636	BBOF1	0.386968	2.75403	3.31315	0.00507205	0.0665688	-2.51367	80127	basal body orientation factor 1 [Source:HGNC Symbol;Acc:HGNC:19855]	14	74019353	74082863	1
ENSG00000121310	ECHDC2	0.386873	2.17708	2.17167	0.0473898	0.224303	-4.48599	55268	enoyl-CoA hydratase domain containing 2 [Source:HGNC Symbol;Acc:HGNC:23408]	1	52895910	52927212	-1
ENSG00000116117	PARD3B	0.386829	2.02068	2.53217	0.0238036	0.158879	-3.89998	117583	par-3 family cell polarity regulator beta [Source:HGNC Symbol;Acc:HGNC:14446]	2	204545793	205620162	1
ENSG00000095321	CRAT	0.385668	3.2106	2.69959	0.0171622	0.132826	-3.74614	1384	carnitine O-acetyltransferase [Source:HGNC Symbol;Acc:HGNC:2342]	9	129094810	129111189	-1
ENSG00000175928	LRRN1	0.385569	7.2471	5.51922	7.31616e-05	0.00402921	1.48726	57633	leucine rich repeat neuronal 1 [Source:HGNC Symbol;Acc:HGNC:20980]	3	3799437	3847703	1
ENSG00000175155	YPEL2	0.385542	2.53624	3.95408	0.00141693	0.0299393	-1.24794	388403	yippee like 2 [Source:HGNC Symbol;Acc:HGNC:18326]	17	59331689	59401729	1
ENSG00000198892	SHISA4	0.385471	1.60222	2.39166	0.0312238	0.18164	-4.14966	149345	shisa family member 4 [Source:HGNC Symbol;Acc:HGNC:27139]	1	201888680	201892306	1
ENSG00000270580	PKD1P6-NPIPP1	0.385313	3.43809	2.23	0.04247	0.212004	-4.60561	105369154	PKD1P6-NPIPP1 readthrough [Source:EntrezGene;Acc:105369154]	16	15104723	15131601	-1
ENSG00000106571	GLI3	0.385029	3.59311	3.20095	0.00634604	0.0748746	-2.85496	2737	GLI family zinc finger 3 [Source:HGNC Symbol;Acc:HGNC:4319]	7	41960950	42237870	-1
ENSG00000275234	CTD-2396E7.11	0.384955	1.72331	3.68868	0.00239781	0.0418326	-1.69345			19	6469465	6470152	1
ENSG00000131094	C1QL1	0.384279	0.598108	2.16793	0.0477227	0.224946	-4.37862	10882	complement C1q like 1 [Source:HGNC Symbol;Acc:HGNC:24182]	17	44959693	44968071	-1
ENSG00000175274	TP53I11	0.384016	4.24508	3.05885	0.00842554	0.0883575	-3.23015	9537	tumor protein p53 inducible protein 11 [Source:HGNC Symbol;Acc:HGNC:16842]	11	44885903	44951306	-1
ENSG00000146477	SLC22A3	0.38335	0.563368	1.91574	0.0758612	0.280585	-4.83869	6581	solute carrier family 22 member 3 [Source:HGNC Symbol;Acc:HGNC:10967]	6	160348268	160452581	1
ENSG00000073605	GSDMB	0.383222	2.15921	2.16451	0.0480295	0.225049	-4.52797	55876	gasdermin B [Source:HGNC Symbol;Acc:HGNC:23690]	17	39904595	39919854	-1
ENSG00000101210	EEF1A2	0.38303	3.65138	2.72184	0.0164277	0.129841	-3.74765	1917	eukaryotic translation elongation factor 1 alpha 2 [Source:HGNC Symbol;Acc:HGNC:3192]	20	63488013	63499315	-1
ENSG00000108819	PPP1R9B	0.382858	3.72037	2.71459	0.0166638	0.130562	-3.83985	84687	protein phosphatase 1 regulatory subunit 9B [Source:HGNC Symbol;Acc:HGNC:9298]	17	50133735	50150630	-1
ENSG00000238123	MID1IP1-AS1	0.382799	1.32963	3.08401	0.00801355	0.085873	-2.80883		MID1IP1 antisense RNA 1 [Source:HGNC Symbol;Acc:HGNC:40932]	X	38801568	38803883	-1
ENSG00000196338	NLGN3	0.382505	3.10308	3.30821	0.0051223	0.0668704	-2.63093	54413	neuroligin 3 [Source:HGNC Symbol;Acc:HGNC:14289]	X	71144831	71171201	1
ENSG00000121578	B4GALT4	0.382423	4.90498	5.12855	0.000149132	0.00624425	0.79525	8702	beta-1,4-galactosyltransferase 4 [Source:HGNC Symbol;Acc:HGNC:927]	3	119211732	119241103	-1
ENSG00000135423	GLS2	0.382212	3.64475	2.3992	0.0307748	0.179881	-4.36091	27165	glutaminase 2 [Source:HGNC Symbol;Acc:HGNC:29570]	12	56470944	56488414	-1
ENSG00000137216	TMEM63B	0.38176	4.94194	3.80696	0.00189572	0.0362403	-1.7856	55362	transmembrane protein 63B [Source:HGNC Symbol;Acc:HGNC:17735]	6	44126914	44155519	1
ENSG00000255031	RP11-802E16.3	0.381524	3.82243	5.09312	0.00015924	0.00653989	0.772415			11	68050740	68053762	1
ENSG00000172175	MALT1	0.381085	5.51261	5.07753	0.000163912	0.00668378	0.654995	10892	MALT1 paracaspase [Source:HGNC Symbol;Acc:HGNC:6819]	18	58671386	58754477	1
ENSG00000198933	TBKBP1	0.380571	3.17408	3.17594	0.00667088	0.0771172	-2.88643	9755	TBK1 binding protein 1 [Source:HGNC Symbol;Acc:HGNC:30140]	17	47694081	47712050	1
ENSG00000120324	PCDHB10	0.380447	1.17115	2.49635	0.0255166	0.164193	-3.86935	56126	protocadherin beta 10 [Source:HGNC Symbol;Acc:HGNC:8681]	5	141192353	141195642	1
ENSG00000137877	SPTBN5	0.379974	1.4353	2.30056	0.0371588	0.197923	-4.21796	51332	spectrin beta, non-erythrocytic 5 [Source:HGNC Symbol;Acc:HGNC:15680]	15	41848144	41894077	-1
ENSG00000166979	EVA1C	0.37963	0.392975	3.11403	0.00754798	0.083396	-2.6489	59271	eva-1 homolog C [Source:HGNC Symbol;Acc:HGNC:13239]	21	32412006	32515397	1
ENSG00000165730	STOX1	0.379572	3.20525	4.40388	0.000588017	0.0160997	-0.45866	219736	storkhead box 1 [Source:HGNC Symbol;Acc:HGNC:23508]	10	68827541	68895432	1
ENSG00000096433	ITPR3	0.378697	5.85035	3.71666	0.002268	0.0403887	-1.99624	3710	inositol 1,4,5-trisphosphate receptor type 3 [Source:HGNC Symbol;Acc:HGNC:6182]	6	33620365	33696574	1
ENSG00000167600	CYP2S1	0.378608	5.81605	3.07252	0.00819902	0.0869379	-3.27689	29785	cytochrome P450 family 2 subfamily S member 1 [Source:HGNC Symbol;Acc:HGNC:15654]	19	41193049	41207539	1
ENSG00000137726	FXYD6	0.378517	3.81366	3.53064	0.00328519	0.0510379	-2.25936	53826	FXYD domain containing ion transport regulator 6 [Source:HGNC Symbol;Acc:HGNC:4030]	11	117836976	117877486	-1
ENSG00000102053	ZC3H12B	0.378384	1.69172	3.0619	0.00837445	0.0881448	-2.87902	340554	zinc finger CCCH-type containing 12B [Source:HGNC Symbol;Acc:HGNC:17407]	X	65366638	65507887	1
ENSG00000188647	PTAR1	0.378289	7.27798	5.09927	0.000157436	0.00650194	0.711215	375743	protein prenyltransferase alpha subunit repeat containing 1 [Source:HGNC Symbol;Acc:HGNC:30449]	9	69709522	69759959	-1
ENSG00000147862	NFIB	0.378138	2.58431	3.99548	0.00130581	0.0282329	-1.17981	4781	nuclear factor I B [Source:HGNC Symbol;Acc:HGNC:7785]	9	14081843	14398983	-1
ENSG00000165895	ARHGAP42	0.37813	5.47424	5.43383	8.53345e-05	0.00439921	1.32625	143872	Rho GTPase activating protein 42 [Source:HGNC Symbol;Acc:HGNC:26545]	11	100687653	100991937	1
ENSG00000134245	WNT2B	0.378099	1.55691	2.74802	0.0156026	0.125751	-3.47287	7482	Wnt family member 2B [Source:HGNC Symbol;Acc:HGNC:12781]	1	112466541	112530165	1
ENSG00000245571	AP001258.4	0.377386	1.68576	2.34575	0.0340922	0.190263	-4.20472			11	59130133	59143015	-1
ENSG00000124920	MYRF	0.377376	1.99879	1.98995	0.0663127	0.263944	-4.83813	745	myelin regulatory factor [Source:HGNC Symbol;Acc:HGNC:1181]	11	61752642	61788518	1
ENSG00000130940	CASZ1	0.377124	2.27303	2.68061	0.0178139	0.135559	-3.67277	54897	castor zinc finger 1 [Source:HGNC Symbol;Acc:HGNC:26002]	1	10636604	10796650	-1
ENSG00000151746	BICD1	0.376993	4.29983	5.23378	0.000122855	0.00547919	1.01638	636	BICD cargo adaptor 1 [Source:HGNC Symbol;Acc:HGNC:1049]	12	32106835	32383633	1
ENSG00000166341	DCHS1	0.376565	5.12503	2.87457	0.0121512	0.108083	-3.63932	8642	dachsous cadherin-related 1 [Source:HGNC Symbol;Acc:HGNC:13681]	11	6621323	6655854	-1
ENSG00000172379	ARNT2	0.376536	3.79086	3.62982	0.00269586	0.0452835	-2.03662	9915 100847042	aryl hydrocarbon receptor nuclear translocator 2 [Source:HGNC Symbol;Acc:HGNC:16876]	15	80404350	80597937	1
ENSG00000077616	NAALAD2	0.376416	2.1722	2.58333	0.0215477	0.150407	-3.84169	10003	N-acetylated alpha-linked acidic dipeptidase 2 [Source:HGNC Symbol;Acc:HGNC:14526]	11	90131515	90192894	1
ENSG00000172667	ZMAT3	0.37611	3.99659	2.17928	0.0467192	0.222786	-4.82307	64393	zinc finger matrin-type 3 [Source:HGNC Symbol;Acc:HGNC:29983]	3	179017223	179072279	-1
ENSG00000129566	TEP1	0.376106	3.58525	2.8824	0.0119643	0.10731	-3.41065	7011	telomerase associated protein 1 [Source:HGNC Symbol;Acc:HGNC:11726]	14	20365667	20413429	-1
ENSG00000134013	LOXL2	0.376081	4.71136	3.87796	0.00164697	0.0331459	-1.63742	4017	lysyl oxidase like 2 [Source:HGNC Symbol;Acc:HGNC:6666]	8	23297189	23425328	-1
ENSG00000184254	ALDH1A3	0.376034	2.5689	1.82225	0.089651	0.306616	-5.1453	220	aldehyde dehydrogenase 1 family member A3 [Source:HGNC Symbol;Acc:HGNC:409]	15	100877714	100916626	1
ENSG00000114859	CLCN2	0.375998	3.24933	3.21138	0.0062153	0.0738395	-2.80526	1181	chloride voltage-gated channel 2 [Source:HGNC Symbol;Acc:HGNC:2020]	3	184346185	184361651	-1
ENSG00000266714	MYO15B	0.375943	2.63825	1.64659	0.121699	0.356641	-5.42831		myosin XVB [Source:HGNC Symbol;Acc:HGNC:14083]	17	75588058	75626501	1
ENSG00000137941	TTLL7	0.375672	2.90566	4.5073	0.000481676	0.0141349	-0.208186	79739	tubulin tyrosine ligase like 7 [Source:HGNC Symbol;Acc:HGNC:26242]	1	83865028	83999150	-1
ENSG00000177839	PCDHB9	0.375338	0.98712	2.62444	0.0198858	0.144285	-3.61575	56127	protocadherin beta 9 [Source:HGNC Symbol;Acc:HGNC:8694]	5	141187127	141191541	1
ENSG00000176887	SOX11	0.375298	7.02807	3.78326	0.00198699	0.037159	-1.85104	6664	SRY-box 11 [Source:HGNC Symbol;Acc:HGNC:11191]	2	5692667	5701385	1
ENSG00000132386	SERPINF1	0.375236	3.82255	4.21446	0.00084974	0.020899	-0.891739	5176	serpin family F member 1 [Source:HGNC Symbol;Acc:HGNC:8824]	17	1761959	1777574	1
ENSG00000197363	ZNF517	0.374718	2.75228	3.35929	0.00462537	0.0623753	-2.4266	340385	zinc finger protein 517 [Source:HGNC Symbol;Acc:HGNC:27984]	8	144798876	144811169	1
ENSG00000267395	AC074212.6	0.374401	0.650149	1.90588	0.07722	0.282862	-4.81822			19	45767796	45772504	1
ENSG00000185532	PRKG1	0.374377	5.10164	4.58757	0.000412911	0.0126129	-0.266269	5592	protein kinase, cGMP-dependent, type I [Source:HGNC Symbol;Acc:HGNC:9414]	10	50991358	52298350	1
ENSG00000274180	NATD1	0.374275	2.39792	2.75103	0.0155104	0.125243	-3.51424	256302	N-acetyltransferase domain containing 1 [Source:HGNC Symbol;Acc:HGNC:30770]	17	21238870	21253410	-1
ENSG00000114841	DNAH1	0.374032	0.791507	2.00068	0.0650264	0.261737	-4.65891	25981	dynein axonemal heavy chain 1 [Source:HGNC Symbol;Acc:HGNC:2940]	3	52316319	52400491	1
ENSG00000130222	GADD45G	0.373925	1.31167	1.57677	0.136973	0.378895	-5.30504	10912	growth arrest and DNA damage inducible gamma [Source:HGNC Symbol;Acc:HGNC:4097]	9	89605013	89606555	1
ENSG00000167733	HSD11B1L	0.373778	1.86461	2.59355	0.0211225	0.148854	-3.77416	374875	hydroxysteroid 11-beta dehydrogenase 1 like [Source:HGNC Symbol;Acc:HGNC:30419]	19	5680604	5688523	1
ENSG00000255014	ARL6IP1P3	0.373389	0.352392	2.63716	0.0193972	0.142365	-3.58102		ADP ribosylation factor like GTPase 6 interacting protein 1 pseudogene 3 [Source:HGNC Symbol;Acc:HGNC:44972]	11	80653429	80653988	-1
ENSG00000121057	AKAP1	0.372713	6.31121	5.15862	0.000141075	0.00597986	0.80558	8165	A-kinase anchoring protein 1 [Source:HGNC Symbol;Acc:HGNC:367]	17	57085092	57121349	1
ENSG00000206530	CFAP44	0.37267	0.478839	2.01999	0.0627687	0.257725	-4.67858	55779	cilia and flagella associated protein 44 [Source:HGNC Symbol;Acc:HGNC:25631]	3	113286947	113441610	-1
ENSG00000184949	FAM227A	0.372665	2.02581	2.16178	0.0482753	0.225631	-4.54939	646851	family with sequence similarity 227 member A [Source:HGNC Symbol;Acc:HGNC:44197]	22	38578120	38656629	-1
ENSG00000185920	PTCH1	0.37213	3.80915	2.67709	0.0179374	0.135798	-3.8984	5727	patched 1 [Source:HGNC Symbol;Acc:HGNC:9585]	9	95442980	95517057	-1
ENSG00000265393	CTD-2517M22.17	0.372035	0.777667	2.54467	0.0232327	0.15672	-3.74386			8	144512567	144513672	1
ENSG00000251143	RP11-849H4.4	0.371796	5.47895	3.21776	0.00613655	0.0737593	-2.97299	100128494		11	72014291	72020910	1
ENSG00000104899	AMH	0.371266	1.63103	1.49379	0.157227	0.406983	-5.53043	268 100423031	anti-Mullerian hormone [Source:HGNC Symbol;Acc:HGNC:464]	19	2249309	2252073	1
ENSG00000257225	RP11-328C8.4	0.37117	4.54488	4.56066	0.00043476	0.0130254	-0.29148			12	42459366	42466128	1
ENSG00000276610	SNORD64	0.371003	3.68853	3.92703	0.00149467	0.0310265	-1.43673	347686	small nucleolar RNA, C/D box 64 [Source:HGNC Symbol;Acc:HGNC:32725]	15	24985100	24985166	1
ENSG00000278922	AC002310.14	0.370675	0.297821	2.38981	0.0313348	0.181879	-3.99166			16	30526918	30528294	1
ENSG00000267909	CCDC177	0.370041	2.8155	2.31769	0.0359671	0.194594	-4.43551	56936	coiled-coil domain containing 177 [Source:HGNC Symbol;Acc:HGNC:23243]	14	69569816	69574837	-1
ENSG00000112280	COL9A1	0.369419	3.53767	3.8278	0.00181898	0.035364	-1.60511	1297	collagen type IX alpha 1 chain [Source:HGNC Symbol;Acc:HGNC:2217]	6	70215061	70303083	-1
ENSG00000203896	LIME1	0.369342	1.65401	1.97862	0.0676955	0.266122	-4.81105	54923	Lck interacting transmembrane adaptor 1 [Source:HGNC Symbol;Acc:HGNC:26016]	20	63736283	63739103	1
ENSG00000122254	HS3ST2	0.369174	0.60591	1.50425	0.154542	0.403931	-5.43292	9956	heparan sulfate-glucosamine 3-sulfotransferase 2 [Source:HGNC Symbol;Acc:HGNC:5195]	16	22814177	22916338	1
ENSG00000139190	VAMP1	0.368518	1.47381	2.68315	0.0177254	0.135361	-3.54764	6843	vesicle associated membrane protein 1 [Source:HGNC Symbol;Acc:HGNC:12642]	12	6462237	6470987	-1
ENSG00000152117	AC093838.4	0.367817	2.9909	2.81517	0.0136667	0.116957	-3.50212	150776		2	131492813	131521573	1
ENSG00000164199	ADGRV1	0.367562	7.22265	4.32679	0.000682787	0.0180052	-0.780331	84059	adhesion G protein-coupled receptor V1 [Source:HGNC Symbol;Acc:HGNC:17416]	5	90529344	91164221	1
ENSG00000162493	PDPN	0.367508	6.5731	5.12428	0.000150316	0.00627852	0.742692	10630	podoplanin [Source:HGNC Symbol;Acc:HGNC:29602]	1	13583465	13617957	1
ENSG00000176920	FUT2	0.367426	2.0629	3.18311	0.00657618	0.0766417	-2.69157	2524	fucosyltransferase 2 [Source:HGNC Symbol;Acc:HGNC:4013]	19	48695971	48705950	1
ENSG00000197320	AC060834.2	0.367249	1.2315	2.48575	0.0260457	0.165174	-3.92212			7	9726241	9728272	1
ENSG00000253716	MINCR	0.366998	0.430812	1.98365	0.0670779	0.264991	-4.67297	100507316	MYC-induced long noncoding RNA [Source:HGNC Symbol;Acc:HGNC:51653]	8	143280161	143281690	-1
ENSG00000080947	CROCCP3	0.366583	2.20777	2.62625	0.0198154	0.144105	-3.7433	114819	ciliary rootlet coiled-coil, rootletin pseudogene 3 [Source:HGNC Symbol;Acc:HGNC:29405]	1	16467436	16499257	-1
ENSG00000135414	GDF11	0.366328	4.7954	3.54595	0.00318639	0.0500006	-2.29309	10220	growth differentiation factor 11 [Source:HGNC Symbol;Acc:HGNC:4216]	12	55743280	55757278	1
ENSG00000130558	OLFM1	0.366184	5.65488	5.30453	0.000107934	0.00514693	1.07723	10439	olfactomedin 1 [Source:HGNC Symbol;Acc:HGNC:17187]	9	135075422	135121179	1
ENSG00000102890	ELMO3	0.366086	0.837207	2.06698	0.0575728	0.246841	-4.554	79767	engulfment and cell motility 3 [Source:HGNC Symbol;Acc:HGNC:17289]	16	67199111	67204029	1
ENSG00000113657	DPYSL3	0.365663	9.18885	4.8979	0.000229212	0.00851706	0.382593	1809	dihydropyrimidinase like 3 [Source:HGNC Symbol;Acc:HGNC:3015]	5	147390811	147510056	-1
ENSG00000169174	PCSK9	0.365229	5.57846	4.00835	0.00127313	0.0277359	-1.42322	255738	proprotein convertase subtilisin/kexin type 9 [Source:HGNC Symbol;Acc:HGNC:20001]	1	55039548	55064852	1
ENSG00000170345	FOS	0.364936	4.01207	2.06089	0.0582224	0.248354	-5.03627	2353	Fos proto-oncogene, AP-1 transcription factor subunit [Source:HGNC Symbol;Acc:HGNC:3796]	14	75278774	75282230	1
ENSG00000171812	COL8A2	0.364659	1.74499	2.13531	0.0507207	0.231698	-4.55747	1296	collagen type VIII alpha 2 chain [Source:HGNC Symbol;Acc:HGNC:2216]	1	36095236	36125220	-1
ENSG00000278948	RP5-1039K5.12	0.364416	1.59915	2.34562	0.0341012	0.190263	-4.17764			22	37943050	37944898	1
ENSG00000183762	KREMEN1	0.364388	2.03689	2.34104	0.0344005	0.191241	-4.25799	83999	kringle containing transmembrane protein 1 [Source:HGNC Symbol;Acc:HGNC:17550]	22	29073078	29168333	1
ENSG00000128567	PODXL	0.364293	9.63766	3.91668	0.00152555	0.0313932	-1.51109	5420	podocalyxin like [Source:HGNC Symbol;Acc:HGNC:9171]	7	131500262	131558217	-1
ENSG00000263345	RP1-59D14.5	0.364228	0.991606	2.21133	0.0439907	0.216032	-4.36214			17	2375061	2379306	-1
ENSG00000189367	KIAA0408	0.364081	3.89494	3.45382	0.0038296	0.0557614	-2.39313	9729	KIAA0408 [Source:HGNC Symbol;Acc:HGNC:21636]	6	127440343	127459391	-1
ENSG00000158296	SLC13A3	0.36398	3.78277	4.5503	0.000443486	0.0132261	-0.244963	64849	solute carrier family 13 member 3 [Source:HGNC Symbol;Acc:HGNC:14430]	20	46557823	46684467	-1
ENSG00000274090	RP11-415G4.1	0.363868	1.96234	1.91757	0.0756114	0.280411	-4.94173			13	55535697	55583524	-1
ENSG00000222019	URAHP	0.36351	1.79965	2.62594	0.0198274	0.144105	-3.70348	100130015	urate (hydroxyiso-) hydrolase, pseudogene [Source:HGNC Symbol;Acc:HGNC:43695]	16	90039761	90047773	-1
ENSG00000174938	SEZ6L2	0.362914	5.55817	3.52698	0.0033093	0.0512072	-2.37406	26470	seizure related 6 homolog like 2 [Source:HGNC Symbol;Acc:HGNC:30844]	16	29871159	29899547	-1
ENSG00000225077	LINC00337	0.362407	2.46126	2.97012	0.0100524	0.0980822	-3.1638		long intergenic non-protein coding RNA 337 [Source:HGNC Symbol;Acc:HGNC:28620]	1	6236240	6239444	1
ENSG00000179542	SLITRK4	0.362345	3.85658	3.10149	0.00773912	0.0846346	-3.09407	139065	SLIT and NTRK like family member 4 [Source:HGNC Symbol;Acc:HGNC:23502]	X	143622790	143635777	-1
ENSG00000005238	FAM214B	0.361875	2.41856	3.11343	0.00755706	0.083396	-2.89852	80256	family with sequence similarity 214 member B [Source:HGNC Symbol;Acc:HGNC:25666]	9	35104112	35116341	-1
ENSG00000197705	KLHL14	0.361692	1.69387	2.36077	0.0331278	0.187444	-4.17582	57565	kelch like family member 14 [Source:HGNC Symbol;Acc:HGNC:29266]	18	32672671	32773062	-1
ENSG00000170579	DLGAP1	0.361488	3.75085	2.69981	0.0171547	0.132826	-3.82408	9229	DLG associated protein 1 [Source:HGNC Symbol;Acc:HGNC:2905]	18	3496032	4455335	-1
ENSG00000113916	BCL6	0.361466	1.96939	2.43832	0.028544	0.173099	-4.0612	604	B-cell CLL/lymphoma 6 [Source:HGNC Symbol;Acc:HGNC:1001]	3	187721377	187745727	-1
ENSG00000247033	RP11-252E2.1	0.361353	1.3879	2.6173	0.0201652	0.145208	-3.70212			16	75108601	75110712	-1
ENSG00000247081	BAALC-AS1	0.361229	0.278678	2.30652	0.0367395	0.196543	-4.11419		BAALC antisense RNA 1 [Source:HGNC Symbol;Acc:HGNC:50461]	8	103156990	103298772	-1
ENSG00000139174	PRICKLE1	0.360869	5.61183	4.46779	0.000519754	0.0148216	-0.518888	144165	prickle planar cell polarity protein 1 [Source:HGNC Symbol;Acc:HGNC:17019]	12	42456754	42590355	-1
ENSG00000183530	PRR14L	0.360714	7.45746	3.42858	0.00402759	0.0572364	-2.54949	253143	proline rich 14 like [Source:HGNC Symbol;Acc:HGNC:28738]	22	31676256	31750140	-1
ENSG00000169330	KIAA1024	0.360695	1.00107	3.02446	0.00902263	0.0919725	-2.88664	23251	KIAA1024 [Source:HGNC Symbol;Acc:HGNC:29172]	15	79432516	79472290	1
ENSG00000111674	ENO2	0.360582	5.77734	4.36403	0.000635191	0.0170114	-0.716649	2026	enolase 2 [Source:HGNC Symbol;Acc:HGNC:3353]	12	6913745	6923698	1
ENSG00000134030	CTIF	0.360346	3.23219	3.60538	0.00283038	0.0465756	-2.03407	9811	cap binding complex dependent translation initiation factor [Source:HGNC Symbol;Acc:HGNC:23925]	18	48539046	48863217	1
ENSG00000175426	PCSK1	0.359605	1.12362	2.05909	0.058416	0.248471	-4.59512	5122	proprotein convertase subtilisin/kexin type 1 [Source:HGNC Symbol;Acc:HGNC:8743]	5	96390415	96434143	-1
ENSG00000160460	SPTBN4	0.359496	1.17783	2.67287	0.0180863	0.136314	-3.54575	57731	spectrin beta, non-erythrocytic 4 [Source:HGNC Symbol;Acc:HGNC:14896]	19	40466241	40576464	1
ENSG00000180616	SSTR2	0.359484	2.30481	2.97766	0.00990305	0.0973129	-3.10349	6752	somatostatin receptor 2 [Source:HGNC Symbol;Acc:HGNC:11331]	17	73165012	73176633	1
ENSG00000279095	AC092066.1	0.359449	0.759365	2.65804	0.0186201	0.138617	-3.52703			19	44664131	44666158	1
ENSG00000164742	ADCY1	0.359443	5.41369	3.39405	0.00431509	0.0596327	-2.62347	107	adenylate cyclase 1 [Source:HGNC Symbol;Acc:HGNC:232]	7	45574140	45723116	1
ENSG00000134369	NAV1	0.359278	4.60152	2.43562	0.0286928	0.173546	-4.38472	89796	neuron navigator 1 [Source:HGNC Symbol;Acc:HGNC:15989]	1	201622885	201826969	1
ENSG00000245149	RNF139-AS1	0.358648	0.418517	1.74773	0.102202	0.327456	-5.04887	101927612	RNF139 antisense RNA 1 (head to head) [Source:HGNC Symbol;Acc:HGNC:48940]	8	124462485	124474576	-1
ENSG00000269427	CTC-429P9.1	0.358636	1.32095	2.7281	0.0162267	0.128905	-3.4653			19	16630743	16643942	1
ENSG00000138685	FGF2	0.358275	7.16983	4.7544	0.000300488	0.0101745	0.0533593	2247	fibroblast growth factor 2 [Source:HGNC Symbol;Acc:HGNC:3676]	4	122826708	122898236	1
ENSG00000198744	MTCO3P12	0.358083	2.59922	1.4634	0.165252	0.415964	-5.73576		mitochondrially encoded cytochrome c oxidase III pseudogene 12 [Source:HGNC Symbol;Acc:HGNC:52042]	1	634376	634922	1
ENSG00000143847	PPFIA4	0.357916	2.48524	1.39887	0.183424	0.438056	-5.6647	8497	PTPRF interacting protein alpha 4 [Source:HGNC Symbol;Acc:HGNC:9248]	1	203026498	203078740	1
ENSG00000231113	RP3-475N16.1	0.357199	0.768327	2.63047	0.0196526	0.14332	-3.59959			6	42940364	42948360	1
ENSG00000139220	PPFIA2	0.356893	0.637434	2.7676	0.0150122	0.123073	-3.32605	8499	PTPRF interacting protein alpha 2 [Source:HGNC Symbol;Acc:HGNC:9246]	12	81257975	81759553	-1
ENSG00000133124	IRS4	0.356849	3.62469	3.92072	0.00151342	0.0312647	-1.43232	8471	insulin receptor substrate 4 [Source:HGNC Symbol;Acc:HGNC:6128]	X	108732482	108736409	-1
ENSG00000183889	AC138969.4	0.356531	1.62419	1.65595	0.119768	0.353458	-5.29957	9284 642778 642799 101059938 101059953		16	16317444	16350590	1
ENSG00000188153	COL4A5	0.356376	6.09468	4.77977	0.000286388	0.0098459	0.0837463	1287	collagen type IV alpha 5 chain [Source:HGNC Symbol;Acc:HGNC:2207]	X	108439844	108697545	1
ENSG00000184792	OSBP2	0.356285	2.3037	2.7833	0.0145544	0.121172	-3.48712	23762	oxysterol binding protein 2 [Source:HGNC Symbol;Acc:HGNC:8504]	22	30693782	30907824	1
ENSG00000198420	TCAF1	0.356231	3.84148	2.89658	0.0116327	0.105922	-3.47799	9747	TRPM8 channel associated factor 1 [Source:HGNC Symbol;Acc:HGNC:22201]	7	143851375	143902198	-1
ENSG00000113205	PCDHB3	0.356157	1.35927	2.60377	0.0207053	0.147594	-3.68953	56132	protocadherin beta 3 [Source:HGNC Symbol;Acc:HGNC:8688]	5	141100473	141103827	1
ENSG00000012822	CALCOCO1	0.356136	3.0393	3.56568	0.00306346	0.048715	-2.06942	57658	calcium binding and coiled-coil domain 1 [Source:HGNC Symbol;Acc:HGNC:29306]	12	53708517	53727745	-1
ENSG00000283078	RP11-11M20.4	0.355611	0.248103	1.52233	0.149994	0.397736	-5.35412			20	62066830	62068437	1
ENSG00000184381	PLA2G6	0.355439	2.61102	1.84458	0.0861669	0.299302	-5.12028	8398	phospholipase A2 group VI [Source:HGNC Symbol;Acc:HGNC:9039]	22	38111495	38205690	-1
ENSG00000213399	AC022210.2	0.355392	0.51825	2.07061	0.0571878	0.246174	-4.5909			2	84915868	84916660	1
ENSG00000273033	RP11-67L2.2	0.355387	1.34233	2.38983	0.0313338	0.181879	-4.08843	100129550		3	122886941	122892416	1
ENSG00000204580	DDR1	0.355244	7.54473	4.28227	0.000744518	0.0190528	-0.849323	780 100616237	discoidin domain receptor tyrosine kinase 1 [Source:HGNC Symbol;Acc:HGNC:2730]	6	30876421	30900156	1
ENSG00000283182	GAS8	0.35506	1.79543	2.33953	0.0344996	0.191435	-4.17699	2622	growth arrest specific 8 [Source:HGNC Symbol;Acc:HGNC:4166]	16	90027708	90043345	1
ENSG00000088836	SLC4A11	0.35498	3.22293	2.57252	0.0220067	0.152211	-3.99022	83959	solute carrier family 4 member 11 [Source:HGNC Symbol;Acc:HGNC:16438]	20	3227417	3239190	-1
ENSG00000250986	AC141928.1	0.354972	0.921898	2.28396	0.038349	0.200963	-4.2324			4	3758748	3763390	-1
ENSG00000104324	CPQ	0.354898	0.0671239	1.94039	0.0725596	0.275217	-4.71582	10404	carboxypeptidase Q [Source:HGNC Symbol;Acc:HGNC:16910]	8	96645227	97149654	1
ENSG00000110025	SNX15	0.354187	3.70828	4.44809	0.000539885	0.0151441	-0.448149	29907	sorting nexin 15 [Source:HGNC Symbol;Acc:HGNC:14978]	11	65027408	65040572	1
ENSG00000158859	ADAMTS4	0.354153	3.31034	2.56863	0.0221742	0.152632	-4.06118	9507	ADAM metallopeptidase with thrombospondin type 1 motif 4 [Source:HGNC Symbol;Acc:HGNC:220]	1	161184308	161199056	-1
ENSG00000010626	LRRC23	0.354132	1.12	3.14419	0.00710729	0.0803397	-2.65446	10233	leucine rich repeat containing 23 [Source:HGNC Symbol;Acc:HGNC:19138]	12	6873569	6914243	1
ENSG00000110218	PANX1	0.354017	5.51558	5.13052	0.000148591	0.00623683	0.755103	24145	pannexin 1 [Source:HGNC Symbol;Acc:HGNC:8599]	11	94128928	94181972	1
ENSG00000199145	MIR302D	0.353492	0.89039	1.70976	0.109174	0.337431	-5.19792	442896	microRNA 302d [Source:HGNC Symbol;Acc:HGNC:31765]	4	112648004	112648071	-1
ENSG00000129757	CDKN1C	0.353448	3.2019	3.67514	0.00246327	0.0424142	-1.88732	1028	cyclin dependent kinase inhibitor 1C [Source:HGNC Symbol;Acc:HGNC:1786]	11	2883213	2885881	-1
ENSG00000104870	FCGRT	0.353324	3.7967	3.26164	0.00562172	0.0699761	-2.76053	2217	Fc fragment of IgG receptor and transporter [Source:HGNC Symbol;Acc:HGNC:3621]	19	49506816	49526333	1
ENSG00000183873	SCN5A	0.353171	3.42357	3.03611	0.00881581	0.0904068	-3.13861	6331	sodium voltage-gated channel alpha subunit 5 [Source:HGNC Symbol;Acc:HGNC:10593]	3	38548057	38649673	-1
ENSG00000159640	ACE	0.35312	0.950837	2.41012	0.0301362	0.177783	-3.99399	1636	angiotensin I converting enzyme [Source:HGNC Symbol;Acc:HGNC:2707]	17	63477061	63498380	1
ENSG00000119138	KLF9	0.353105	0.20702	1.16041	0.265119	0.530392	-5.77265	687	Kruppel like factor 9 [Source:HGNC Symbol;Acc:HGNC:1123]	9	70384597	70414624	-1
ENSG00000108840	HDAC5	0.352676	5.27196	3.74006	0.00216497	0.0392875	-1.93972	10014	histone deacetylase 5 [Source:HGNC Symbol;Acc:HGNC:14068]	17	44076746	44123702	-1
ENSG00000214188	ST7-OT4	0.352675	0.286337	1.9838	0.0670601	0.264991	-4.67608	338069	ST7 overlapping transcript 4 [Source:HGNC Symbol;Acc:HGNC:18835]	7	116953899	117098806	1
ENSG00000221995	TIAF1	0.352556	3.00143	3.22958	0.00599343	0.0727382	-2.74286	9220	TGFB1-induced anti-apoptotic factor 1 [Source:HGNC Symbol;Acc:HGNC:11803]	17	29073521	29078857	-1
ENSG00000167972	ABCA3	0.351851	3.36648	2.5069	0.0250003	0.162709	-4.11517	21	ATP binding cassette subfamily A member 3 [Source:HGNC Symbol;Acc:HGNC:33]	16	2275881	2340746	-1
ENSG00000242779	ZNF702P	0.351767	2.95652	2.94252	0.0106191	0.100996	-3.31165	79986	zinc finger protein 702, pseudogene [Source:HGNC Symbol;Acc:HGNC:25775]	19	52968251	53037898	-1
ENSG00000221890	NPTXR	0.351648	2.4817	2.70161	0.0170942	0.132605	-3.64268	23467	neuronal pentraxin receptor [Source:HGNC Symbol;Acc:HGNC:7954]	22	38818452	38843982	-1
ENSG00000188738	FSIP2	0.351355	2.62508	2.34292	0.0342771	0.19074	-4.30746	401024	fibrous sheath interacting protein 2 [Source:HGNC Symbol;Acc:HGNC:21675]	2	185738628	185833290	1
ENSG00000108797	CNTNAP1	0.350995	3.18532	2.4902	0.0258222	0.164853	-4.12581	8506	contactin associated protein 1 [Source:HGNC Symbol;Acc:HGNC:8011]	17	42682613	42699814	1
ENSG00000173926	2018-03-03	0.350798	2.8229	3.19917	0.00636864	0.0750381	-2.78826	115123	membrane associated ring-CH-type finger 3 [Source:HGNC Symbol;Acc:HGNC:28728]	5	126867714	127030808	-1
ENSG00000168477	TNXB	0.350372	2.58063	2.19386	0.045459	0.219324	-4.5532	7148	tenascin XB [Source:HGNC Symbol;Acc:HGNC:11976]	6	32041154	32115334	-1
ENSG00000261716	RP11-196G18.22	0.350364	2.304	3.44661	0.00388513	0.0560858	-2.17698			1	149844498	149849024	-1
ENSG00000250251	PKD1P6	0.350363	4.11977	2.04277	0.0601983	0.25244	-5.0255		polycystin 1, transient receptor potential channel interacting pseudogene 6 [Source:HGNC Symbol;Acc:HGNC:30070]	16	15125242	15154564	-1
ENSG00000128342	LIF	0.350351	0.637674	2.09888	0.0542739	0.239887	-4.49328	3976	leukemia inhibitory factor [Source:HGNC Symbol;Acc:HGNC:6596]	22	30240447	30246851	-1
ENSG00000161714	PLCD3	0.349943	3.38847	3.10803	0.00763887	0.0838469	-3.04003	113026	phospholipase C delta 3 [Source:HGNC Symbol;Acc:HGNC:9061]	17	45108967	45133354	-1
ENSG00000130304	SLC27A1	0.34977	2.44233	2.62825	0.0197381	0.143822	-3.79906	376497	solute carrier family 27 member 1 [Source:HGNC Symbol;Acc:HGNC:10995]	19	17468769	17506168	1
ENSG00000141540	TTYH2	0.349581	1.61732	2.17271	0.0472982	0.224239	-4.51871	94015	tweety family member 2 [Source:HGNC Symbol;Acc:HGNC:13877]	17	74213514	74262020	1
ENSG00000279114	RP3-425C14.5	0.349435	0.774707	1.62692	0.125846	0.361633	-5.30729			6	122471923	122484161	1
ENSG00000150556	LYPD6B	0.349257	0.540791	2.24854	0.0410092	0.208594	-4.24179	130576	LY6/PLAUR domain containing 6B [Source:HGNC Symbol;Acc:HGNC:27018]	2	149038107	149215262	1
ENSG00000144847	IGSF11	0.349194	0.582873	2.23903	0.0417531	0.210445	-4.23681	152404	immunoglobulin superfamily member 11 [Source:HGNC Symbol;Acc:HGNC:16669]	3	118900557	119146068	-1
ENSG00000251562	MALAT1	0.348954	9.28954	2.75422	0.0154134	0.124965	-3.79858	378938	metastasis associated lung adenocarcinoma transcript 1 (non-protein coding) [Source:HGNC Symbol;Acc:HGNC:29665]	11	65497762	65506516	1
ENSG00000196440	ARMCX4	0.348949	2.56027	3.05705	0.00845573	0.0885254	-2.97566	100131755	armadillo repeat containing, X-linked 4 [Source:HGNC Symbol;Acc:HGNC:28615]	X	101418287	101533459	1
ENSG00000141258	SGSM2	0.348908	4.52563	2.92542	0.0109859	0.102386	-3.4903	9905	small G protein signaling modulator 2 [Source:HGNC Symbol;Acc:HGNC:29026]	17	2337498	2381058	1
ENSG00000231466	CTA-246H3.11	0.348494	0.441465	2.42553	0.0292557	0.17532	-3.91717			22	25349543	25350322	-1
ENSG00000111671	SPSB2	0.348384	2.41138	3.67418	0.002468	0.0424531	-1.79809	84727 105369632	splA/ryanodine receptor domain and SOCS box containing 2 [Source:HGNC Symbol;Acc:HGNC:29522]	12	6870935	6889358	-1
ENSG00000223989	RP11-84A14.5	0.347986	2.90017	3.10368	0.00770532	0.0844143	-2.97678			1	9848318	9850154	1
ENSG00000141013	GAS8	0.347844	2.96674	2.76929	0.0149623	0.122899	-3.56693	2622	growth arrest specific 8 [Source:HGNC Symbol;Acc:HGNC:4166]	16	90019629	90044975	1
ENSG00000173068	BNC2	0.347819	5.44301	4.4704	0.00051714	0.0147716	-0.501434	54796	basonuclin 2 [Source:HGNC Symbol;Acc:HGNC:30988]	9	16409503	16870843	-1
ENSG00000136002	ARHGEF4	0.347577	3.92039	3.48436	0.0036031	0.0538332	-2.33005	50649	Rho guanine nucleotide exchange factor 4 [Source:HGNC Symbol;Acc:HGNC:684]	2	130836916	131047263	1
ENSG00000137462	TLR2	0.347133	0.26322	2.73275	0.0160791	0.128386	-3.35279	7097	toll like receptor 2 [Source:HGNC Symbol;Acc:HGNC:11848]	4	153701500	153705699	1
ENSG00000155367	PPM1J	0.346973	3.30781	3.69121	0.00238578	0.0417926	-1.8601	333926	protein phosphatase, Mg2+/Mn2+ dependent 1J [Source:HGNC Symbol;Acc:HGNC:20785]	1	112709994	112715477	-1
ENSG00000158163	DZIP1L	0.346947	2.29172	2.70628	0.0169382	0.131932	-3.62232	199221	DAZ interacting zinc finger protein 1 like [Source:HGNC Symbol;Acc:HGNC:26551]	3	138061990	138115818	-1
ENSG00000103723	AP3B2	0.346854	2.79408	4.32277	0.000688132	0.0180717	-0.58624	8120	adaptor related protein complex 3 beta 2 subunit [Source:HGNC Symbol;Acc:HGNC:567]	15	82659281	82709914	-1
ENSG00000111490	TBC1D30	0.346756	1.24729	3.21692	0.00614694	0.0737593	-2.52773	23329	TBC1 domain family member 30 [Source:HGNC Symbol;Acc:HGNC:29164]	12	64781193	64881032	1
ENSG00000100036	SLC35E4	0.346696	2.89968	3.50023	0.00349077	0.0527518	-2.21264	339665	solute carrier family 35 member E4 [Source:HGNC Symbol;Acc:HGNC:17058]	22	30635652	30669016	1
ENSG00000255245	FXYD6-FXYD2	0.346625	1.24738	2.2489	0.0409816	0.208543	-4.34958	100533181	FXYD6-FXYD2 readthrough [Source:HGNC Symbol;Acc:HGNC:39978]	11	117820163	117876667	-1
ENSG00000165757	KIAA1462	0.346465	2.37423	2.53692	0.0235853	0.157913	-3.93791	57608	KIAA1462 [Source:HGNC Symbol;Acc:HGNC:29283]	10	30012800	30115494	-1
ENSG00000253250	C8orf88	0.346439	4.1957	3.69142	0.00238477	0.0417926	-1.96011	100127983	chromosome 8 open reading frame 88 [Source:HGNC Symbol;Acc:HGNC:44672]	8	90958637	90985257	-1
ENSG00000178233	TMEM151B	0.346267	4.12581	3.27695	0.00545242	0.0687742	-2.80052	441151	transmembrane protein 151B [Source:HGNC Symbol;Acc:HGNC:21315]	6	44270466	44307506	1
ENSG00000115461	IGFBP5	0.346251	0.981664	2.20054	0.0448925	0.218055	-4.33115	3488	insulin like growth factor binding protein 5 [Source:HGNC Symbol;Acc:HGNC:5474]	2	216672105	216695525	-1
ENSG00000096717	SIRT1	0.346216	6.04279	5.45364	8.23336e-05	0.00430921	1.35414	23411	sirtuin 1 [Source:HGNC Symbol;Acc:HGNC:14929]	10	67884669	67918390	1
ENSG00000184786	TCTE3	0.345973	1.31721	2.23372	0.0421736	0.2112	-4.38539	6991	t-complex-associated-testis-expressed 3 [Source:HGNC Symbol;Acc:HGNC:11695]	6	169740114	169751587	-1
ENSG00000135835	KIAA1614	0.345959	1.81967	2.5127	0.0247206	0.161673	-3.90985	57710	KIAA1614 [Source:HGNC Symbol;Acc:HGNC:29327]	1	180913154	180951614	1
ENSG00000261526	CTB-31O20.2	0.345813	0.619241	1.90142	0.0778415	0.284182	-4.87096			19	1874871	1876169	-1
ENSG00000224420	ADM5	0.345449	0.747234	2.37224	0.0324078	0.185226	-4.08615	199800	adrenomedullin 5 (putative) [Source:HGNC Symbol;Acc:HGNC:27293]	19	49688664	49690575	1
ENSG00000131730	CKMT2	0.345429	0.47383	2.42038	0.0295474	0.176035	-3.94436	1160	creatine kinase, mitochondrial 2 [Source:HGNC Symbol;Acc:HGNC:1996]	5	81233285	81266397	1
ENSG00000135424	ITGA7	0.345381	4.57091	3.00582	0.00936367	0.0941177	-3.34489	3679	integrin subunit alpha 7 [Source:HGNC Symbol;Acc:HGNC:6143]	12	55684568	55716043	-1
ENSG00000151650	VENTX	0.345186	2.0282	1.85636	0.0843786	0.296116	-5.03263	27287	VENT homeobox [Source:HGNC Symbol;Acc:HGNC:13639]	10	133237404	133241929	1
ENSG00000241973	PI4KA	0.345034	5.1006	3.62016	0.00274823	0.0458047	-2.16276	5297	phosphatidylinositol 4-kinase alpha [Source:HGNC Symbol;Acc:HGNC:8983]	22	20707691	20859417	-1
ENSG00000198169	ZNF251	0.344987	3.57915	3.19439	0.00642968	0.0755498	-2.84198	90987	zinc finger protein 251 [Source:HGNC Symbol;Acc:HGNC:13045]	8	144720907	144756417	-1
ENSG00000089723	OTUB2	0.344929	2.9908	2.75903	0.0152679	0.124044	-3.65491	78990	OTU deubiquitinase, ubiquitin aldehyde binding 2 [Source:HGNC Symbol;Acc:HGNC:20351]	14	94026329	94048930	1
ENSG00000198712	MT-CO2	0.344564	8.0671	2.71941	0.0165066	0.130081	-3.89683	4513	mitochondrially encoded cytochrome c oxidase II [Source:HGNC Symbol;Acc:HGNC:7421]	MT	7586	8269	1
ENSG00000010319	SEMA3G	0.344446	1.08046	2.66259	0.0184547	0.137984	-3.56643	56920	semaphorin 3G [Source:HGNC Symbol;Acc:HGNC:30400]	3	52433053	52445085	-1
ENSG00000103657	HERC1	0.344102	6.40212	3.43867	0.00394719	0.0565149	-2.55487	8925	HECT and RLD domain containing E3 ubiquitin protein ligase family member 1 [Source:HGNC Symbol;Acc:HGNC:4867]	15	63608618	63833942	-1
ENSG00000101439	CST3	0.344084	3.7197	3.18168	0.0065949	0.0767395	-2.94471	1471	cystatin C [Source:HGNC Symbol;Acc:HGNC:2475]	20	23626706	23638473	-1
ENSG00000112561	TFEB	0.344027	0.554223	2.48831	0.0259168	0.165174	-3.82807	7942	transcription factor EB [Source:HGNC Symbol;Acc:HGNC:11753]	6	41683978	41736259	-1
ENSG00000196296	ATP2A1	0.343773	1.96063	3.28804	0.00533296	0.0681182	-2.47364	487	ATPase sarcoplasmic/endoplasmic reticulum Ca2+ transporting 1 [Source:HGNC Symbol;Acc:HGNC:811]	16	28878405	28904509	1
ENSG00000198804	MT-CO1	0.343547	9.467	2.4878	0.0259424	0.165174	-4.28385	4512	mitochondrially encoded cytochrome c oxidase I [Source:HGNC Symbol;Acc:HGNC:7419]	MT	5904	7445	1
ENSG00000207332	RNU6-146P	0.343497	1.45817	2.65643	0.0186789	0.138855	-3.60664		RNA, U6 small nuclear 146, pseudogene [Source:HGNC Symbol;Acc:HGNC:47109]	X	3607258	3607365	-1
ENSG00000271941	RP11-188P20.3	0.343117	0.789914	2.52394	0.0241871	0.159884	-3.79339			3	43346923	43347643	-1
ENSG00000184497	TMEM255B	0.342941	0.438327	2.32975	0.0351497	0.192723	-4.11906	348013	transmembrane protein 255B [Source:HGNC Symbol;Acc:HGNC:28297]	13	113759240	113816995	1
ENSG00000112365	ZBTB24	0.34292	5.64161	4.12965	0.00100312	0.0234373	-1.18264	9841	zinc finger and BTB domain containing 24 [Source:HGNC Symbol;Acc:HGNC:21143]	6	109462594	109483237	-1
ENSG00000159208	CIART	0.342703	1.9479	2.519	0.0244203	0.16076	-3.90172	148523	circadian associated repressor of transcription [Source:HGNC Symbol;Acc:HGNC:25200]	1	150282543	150287093	1
ENSG00000214021	TTLL3	0.34236	1.78562	2.16571	0.0479217	0.225049	-4.51332	26140	tubulin tyrosine ligase like 3 [Source:HGNC Symbol;Acc:HGNC:24483]	3	9808086	9855138	1
ENSG00000106829	TLE4	0.342337	4.96356	3.71279	0.00228552	0.0406164	-1.97674	7091	transducin like enhancer of split 4 [Source:HGNC Symbol;Acc:HGNC:11840]	9	79571773	79726882	1
ENSG00000187720	THSD4	0.342292	2.62659	2.86541	0.0123737	0.109382	-3.37171	79875	thrombospondin type 1 domain containing 4 [Source:HGNC Symbol;Acc:HGNC:25835]	15	71096952	71783383	1
ENSG00000132563	REEP2	0.342284	4.45639	4.07552	0.00111552	0.0254657	-1.23016	51308	receptor accessory protein 2 [Source:HGNC Symbol;Acc:HGNC:17975]	5	138439017	138446969	1
ENSG00000104081	BMF	0.34226	4.95158	3.72806	0.00221722	0.0399874	-1.95592	90427	Bcl2 modifying factor [Source:HGNC Symbol;Acc:HGNC:24132]	15	40087890	40108892	-1
ENSG00000082512	TRAF5	0.342157	4.03492	2.41495	0.0298578	0.176748	-4.36675	7188	TNF receptor associated factor 5 [Source:HGNC Symbol;Acc:HGNC:12035]	1	211326615	211374946	1
ENSG00000168283	BMI1	0.34184	2.60693	2.59201	0.0211863	0.14912	-3.89442	648	BMI1 proto-oncogene, polycomb ring finger [Source:HGNC Symbol;Acc:HGNC:1066]	10	22321211	22331484	1
ENSG00000211459	MT-RNR1	0.341558	5.35919	1.33262	0.203752	0.463376	-6.22143	4549	mitochondrially encoded 12S RNA [Source:HGNC Symbol;Acc:HGNC:7470]	MT	648	1601	1
ENSG00000220739	RP11-277I20.3	0.341413	0.61617	2.34028	0.0344507	0.191396	-4.09374			6	144708106	144708497	-1
ENSG00000087088	BAX	0.341337	5.41411	3.50313	0.0034706	0.0524932	-2.42149	581	BCL2 associated X, apoptosis regulator [Source:HGNC Symbol;Acc:HGNC:959]	19	48954815	48961798	1
ENSG00000078549	ADCYAP1R1	0.341248	3.89592	3.1857	0.00654222	0.0763288	-2.94161	117	ADCYAP receptor type I [Source:HGNC Symbol;Acc:HGNC:242]	7	31052461	31111479	1
ENSG00000125730	C3	0.340886	2.67228	1.92678	0.0743653	0.278469	-4.97533	718	complement component 3 [Source:HGNC Symbol;Acc:HGNC:1318]	19	6677704	6730562	-1
ENSG00000154229	PRKCA	0.340679	4.34947	2.97781	0.00990007	0.0973129	-3.38537	5578	protein kinase C alpha [Source:HGNC Symbol;Acc:HGNC:9393]	17	66302636	66810743	1
ENSG00000258727	RP11-66N24.3	0.340653	2.91395	3.31619	0.00504131	0.0664192	-2.55516	102724814		14	23561097	23568073	1
ENSG00000143061	IGSF3	0.340452	5.92157	3.4565	0.00380913	0.0556049	-2.52	3321	immunoglobulin superfamily member 3 [Source:HGNC Symbol;Acc:HGNC:5950]	1	116574399	116667755	-1
ENSG00000242262	RP11-100N21.1	0.340334	2.10142	1.5629	0.140195	0.383786	-5.57544			4	47706372	47706987	1
ENSG00000142765	SYTL1	0.339928	1.82036	2.46575	0.0270723	0.168934	-4.00214	84958	synaptotagmin like 1 [Source:HGNC Symbol;Acc:HGNC:15584]	1	27342020	27353937	1
ENSG00000103460	TOX3	0.339872	3.10801	2.41604	0.0297953	0.176499	-4.23377	27324	TOX high mobility group box family member 3 [Source:HGNC Symbol;Acc:HGNC:11972]	16	52438005	52547802	-1
ENSG00000185010	F8	0.339469	2.25208	3.21488	0.00617203	0.0738262	-2.65669	2157	coagulation factor VIII [Source:HGNC Symbol;Acc:HGNC:3546]	X	154835788	155026940	-1
ENSG00000101098	RIMS4	0.33935	5.84495	3.82488	0.00182955	0.0354433	-1.78837	140730	regulating synaptic membrane exocytosis 4 [Source:HGNC Symbol;Acc:HGNC:16183]	20	44751808	44810338	-1
ENSG00000152061	RABGAP1L	0.339258	6.72395	5.3675	9.62371e-05	0.00480262	1.19876	9910	RAB GTPase activating protein 1 like [Source:HGNC Symbol;Acc:HGNC:24663]	1	174159410	174995308	1
ENSG00000198846	TOX	0.339048	3.7034	4.15631	0.000952073	0.0225575	-0.961528	9760	thymocyte selection associated high mobility group box [Source:HGNC Symbol;Acc:HGNC:18988]	8	58805418	59119208	-1
ENSG00000179832	MROH1	0.33886	3.83806	2.70166	0.0170927	0.132605	-3.84662	727957	maestro heat like repeat family member 1 [Source:HGNC Symbol;Acc:HGNC:26958]	8	144148016	144261940	1
ENSG00000218586	RP4-791C19.1	0.338854	0.358949	2.6274	0.0197711	0.14394	-3.572			7	54933699	54938184	1
ENSG00000099282	TSPAN15	0.338439	2.83798	3.34213	0.00478671	0.063651	-2.49809	23555	tetraspanin 15 [Source:HGNC Symbol;Acc:HGNC:23298]	10	69451473	69507669	1
ENSG00000075399	VPS9D1	0.338395	2.1057	3.01912	0.0091191	0.0927166	-3.00277	9605	VPS9 domain containing 1 [Source:HGNC Symbol;Acc:HGNC:13526]	16	89707134	89720986	-1
ENSG00000033170	FUT8	0.338318	4.81268	3.93482	0.00147184	0.0307012	-1.53692	2530	fucosyltransferase 8 [Source:HGNC Symbol;Acc:HGNC:4019]	14	65410592	65744121	1
ENSG00000218582	GAPDHP63	0.338065	2.59425	1.16841	0.26198	0.527185	-6.10703		glyceraldehyde 3 phosphate dehydrogenase pseudogene 63 [Source:HGNC Symbol;Acc:HGNC:4157]	6	79953005	79954011	-1
ENSG00000278217	MALAT1	0.338036	4.23639	2.31141	0.0363994	0.195592	-4.57381		Metastasis associated lung adenocarcinoma transcript 1 [Source:RFAM;Acc:RF01871]	11	65502914	65503008	1
ENSG00000268056	CTD-3032J10.2	0.338003	0.86107	1.62706	0.125815	0.361605	-5.26569			19	17152588	17168051	-1
ENSG00000069424	KCNAB2	0.33753	2.17038	3.01433	0.00920632	0.0930424	-3.04151	8514	potassium voltage-gated channel subfamily A regulatory beta subunit 2 [Source:HGNC Symbol;Acc:HGNC:6229]	1	5991466	6101193	1
ENSG00000130396	AFDN	0.337353	7.46998	3.64744	0.00260291	0.0441543	-2.1168	4301	afadin, adherens junction formation factor [Source:HGNC Symbol;Acc:HGNC:7137]	6	167826922	167972023	1
ENSG00000106701	FSD1L	0.337281	2.08785	2.51598	0.0245639	0.161072	-3.95959	83856	fibronectin type III and SPRY domain containing 1 like [Source:HGNC Symbol;Acc:HGNC:13753]	9	105447796	105552433	1
ENSG00000070759	TESK2	0.337156	3.57786	4.06444	0.00114009	0.0258546	-1.15961	10420	testis-specific kinase 2 [Source:HGNC Symbol;Acc:HGNC:11732]	1	45343883	45491166	-1
ENSG00000242588	RP11-274B21.14	0.33709	1.78552	2.48323	0.0261727	0.165516	-3.97338			7	128574751	128622694	1
ENSG00000269374	CTB-50E14.5	0.336963	4.77179	4.4796	0.000508059	0.0145792	-0.454412			19	42485076	42485714	-1
ENSG00000253958	CLDN23	0.336261	2.11967	2.44051	0.0284236	0.172834	-4.12456	137075	claudin 23 [Source:HGNC Symbol;Acc:HGNC:17591]	8	8701938	8704106	1
ENSG00000179104	TMTC2	0.336202	2.30308	3.21883	0.00612355	0.0737188	-2.66013	160335	transmembrane and tetratricopeptide repeat containing 2 [Source:HGNC Symbol;Acc:HGNC:25440]	12	82686880	83134870	1
ENSG00000154760	SLFN13	0.336194	3.66176	2.21449	0.04373	0.215497	-4.68538	146857	schlafen family member 13 [Source:HGNC Symbol;Acc:HGNC:26481]	17	35435096	35448837	-1
ENSG00000126217	MCF2L	0.336086	4.33855	2.62926	0.019699	0.143598	-4.04539	23263	MCF.2 cell line derived transforming sequence like [Source:HGNC Symbol;Acc:HGNC:14576]	13	112894378	113099739	1
ENSG00000283321	RP11-507K12.1	0.336032	3.28454	2.85218	0.0127021	0.111595	-3.48794			7	17299295	17467234	1
ENSG00000272851	RP11-801F7.1	0.335951	2.21933	3.28239	0.00539345	0.0683316	-2.54802			2	207753872	207754435	-1
ENSG00000198932	GPRASP1	0.335803	1.6736	1.97273	0.0684255	0.267234	-4.79093	9737	G protein-coupled receptor associated sorting protein 1 [Source:HGNC Symbol;Acc:HGNC:24834]	X	102651366	102659083	1
ENSG00000164663	USP49	0.335664	4.02191	3.97314	0.00136463	0.0291014	-1.38935	25862	ubiquitin specific peptidase 49 [Source:HGNC Symbol;Acc:HGNC:20078]	6	41789896	41895361	-1
ENSG00000160767	FAM189B	0.33543	3.35121	2.92134	0.0110751	0.102857	-3.35893	10712	family with sequence similarity 189 member B [Source:HGNC Symbol;Acc:HGNC:1233]	1	155247205	155255483	-1
ENSG00000279576	AP000769.1	0.335413	7.02536	2.63593	0.019444	0.142525	-4.10099		Metastasis-associated lung adenocarcinoma transcript 1 [Source:UniProtKB/Swiss-Prot;Acc:Q9UHZ2]	11	65502034	65503622	-1
ENSG00000255390	RP11-732A19.5	0.335393	1.47823	2.3295	0.0351663	0.192723	-4.21971			11	6621451	6622322	1
ENSG00000145555	MYO10	0.335124	7.12691	3.44308	0.00391264	0.0562078	-2.53563	4651	myosin X [Source:HGNC Symbol;Acc:HGNC:7593]	5	16661914	16936276	-1
ENSG00000230262	MIRLET7DHG	0.335077	1.58282	2.47488	0.0265987	0.167026	-3.9976	158257	MIRLET7D host gene [Source:HGNC Symbol;Acc:HGNC:37186]	9	94176602	94204568	-1
ENSG00000075461	CACNG4	0.335065	0.888014	1.71015	0.1091	0.337431	-5.15804	27092	calcium voltage-gated channel auxiliary subunit gamma 4 [Source:HGNC Symbol;Acc:HGNC:1408]	17	66964910	67033398	1
ENSG00000100167	2018-09-03	0.33454	4.42419	3.19201	0.0064603	0.075754	-2.94814	55964	septin 3 [Source:HGNC Symbol;Acc:HGNC:10750]	22	41976272	41998221	1
ENSG00000254528	RP11-728F11.4	0.334484	2.53173	2.97418	0.00997178	0.0976529	-3.18393			11	117833719	117838942	1
ENSG00000245849	RAD51-AS1	0.334321	1.32908	1.9851	0.0669019	0.264991	-4.7597	100505648	RAD51 antisense RNA 1 (head to head) [Source:HGNC Symbol;Acc:HGNC:48621]	15	40686724	40695107	-1
ENSG00000206567	AC022007.5	0.333828	0.561213	2.31794	0.0359497	0.194561	-4.10857			3	10006418	10011209	-1
ENSG00000170917	NUDT6	0.333257	4.8662	4.65855	0.000360542	0.0116342	-0.113718	11162	nudix hydrolase 6 [Source:HGNC Symbol;Acc:HGNC:8053]	4	122888697	122922968	-1
ENSG00000142549	IGLON5	0.333192	3.49538	2.89377	0.0116977	0.106162	-3.37507	402665	IgLON family member 5 [Source:HGNC Symbol;Acc:HGNC:34550]	19	51311848	51330354	1
ENSG00000275307	TUG1_4	0.33318	2.19531	3.00055	0.00946238	0.0947728	-3.0532		Taurine upregulated gene 1 conserved region 4 [Source:RFAM;Acc:RF01892]	22	30973417	30973597	1
ENSG00000169764	UGP2	0.333087	9.66	3.00274	0.00942109	0.09458	-3.30369	7360	UDP-glucose pyrophosphorylase 2 [Source:HGNC Symbol;Acc:HGNC:12527]	2	63840940	63891562	1
ENSG00000124549	BTN2A3P	0.332996	1.14006	2.0675	0.0575171	0.246841	-4.60074	54718	butyrophilin subfamily 2 member A3, pseudogene [Source:HGNC Symbol;Acc:HGNC:13229]	6	26421391	26432383	1
ENSG00000008086	CDKL5	0.332975	4.57012	4.10819	0.00104623	0.0241691	-1.14896	6792	cyclin dependent kinase like 5 [Source:HGNC Symbol;Acc:HGNC:11411]	X	18425583	18653629	1
ENSG00000280828	RP11-274B21.1	0.332627	1.55733	2.65392	0.018771	0.139069	-3.64018			7	128533652	128615970	1
ENSG00000223473	GS1-124K5.3	0.332582	1.02032	2.56806	0.0221988	0.15274	-3.75194			7	66491049	66493566	-1
ENSG00000258749	RP11-688G15.3	0.332435	3.17313	2.79451	0.014236	0.119681	-3.61102			14	99512501	99513576	1
ENSG00000255498	RP11-618K13.2	0.332381	2.44222	2.9362	0.0107532	0.101652	-3.25368			11	45905941	45906461	-1
ENSG00000277053	GTF2IP1	0.33233	2.05299	1.7707	0.0981775	0.321194	-5.22203	2970	general transcription factor IIi pseudogene 1 [Source:HGNC Symbol;Acc:HGNC:4660]	7	75185385	75237696	-1
ENSG00000221857	CTD-2527I21.4	0.33229	0.49334	2.41698	0.0297414	0.176437	-3.95479			19	35138824	35151336	1
ENSG00000133962	CATSPERB	0.332037	0.392454	2.2969	0.0374183	0.198394	-4.15557	79820	cation channel sperm associated auxiliary subunit beta [Source:HGNC Symbol;Acc:HGNC:20500]	14	91580696	91780707	-1
ENSG00000112419	PHACTR2	0.331972	6.5644	4.35217	0.000649969	0.0173261	-0.742713	9749	phosphatase and actin regulator 2 [Source:HGNC Symbol;Acc:HGNC:20956]	6	143536845	143831185	1
ENSG00000131370	SH3BP5	0.33182	2.49383	2.44101	0.0283962	0.172803	-4.12973	9467	SH3 domain binding protein 5 [Source:HGNC Symbol;Acc:HGNC:10827]	3	15254853	15341368	-1
ENSG00000272589	ZSWIM8-AS1	0.331707	2.23526	2.71729	0.0165755	0.130313	-3.59001	100507331	ZSWIM8 antisense RNA 1 [Source:HGNC Symbol;Acc:HGNC:45103]	10	73796514	73801399	-1
ENSG00000120889	TNFRSF10B	0.331692	6.34376	3.15422	0.00696651	0.0796414	-3.11635	8795	TNF receptor superfamily member 10b [Source:HGNC Symbol;Acc:HGNC:11905]	8	23020133	23069179	-1
ENSG00000107731	UNC5B	0.331488	4.82247	3.05413	0.00850503	0.0886495	-3.28722	219699	unc-5 netrin receptor B [Source:HGNC Symbol;Acc:HGNC:12568]	10	71212570	71302864	1
ENSG00000112406	HECA	0.331455	3.69307	2.78461	0.0145168	0.121089	-3.66323	51696	hdc homolog, cell cycle regulator [Source:HGNC Symbol;Acc:HGNC:21041]	6	139135112	139180802	1
ENSG00000116729	WLS	0.331329	1.44739	1.69667	0.111673	0.340817	-5.24407	79971	wntless Wnt ligand secretion mediator [Source:HGNC Symbol;Acc:HGNC:30238]	1	68098473	68233120	-1
ENSG00000178209	PLEC	0.330934	7.12791	1.77431	0.0975566	0.320358	-5.58286	5339	plectin [Source:HGNC Symbol;Acc:HGNC:9069]	8	143915147	143976734	-1
ENSG00000141582	CBX4	0.330906	0.413622	1.90846	0.0768618	0.282183	-4.79698	8535	chromobox 4 [Source:HGNC Symbol;Acc:HGNC:1554]	17	79833156	79839429	-1
ENSG00000012211	PRICKLE3	0.330452	2.01498	2.08814	0.0553646	0.24277	-4.7181	4007	prickle planar cell polarity protein 3 [Source:HGNC Symbol;Acc:HGNC:6645]	X	49175264	49186528	-1
ENSG00000269918	AF131215.9	0.330235	0.818737	2.25011	0.0408877	0.208346	-4.26029			8	11104691	11106704	-1
ENSG00000258504	RP11-638I2.6	0.330023	3.41979	3.35861	0.00463165	0.062411	-2.54461			14	100291117	100294656	1
ENSG00000105662	CRTC1	0.329994	2.08091	1.9911	0.0661732	0.263944	-4.83982	23373	CREB regulated transcription coactivator 1 [Source:HGNC Symbol;Acc:HGNC:16062]	19	18683677	18782333	1
ENSG00000018236	CNTN1	0.329939	4.54557	2.80382	0.0139767	0.118293	-3.70644	1272	contactin 1 [Source:HGNC Symbol;Acc:HGNC:2171]	12	40692442	41072418	1
ENSG00000179627	ZBTB42	0.32989	1.47542	2.11413	0.0527584	0.236444	-4.60197	100128927	zinc finger and BTB domain containing 42 [Source:HGNC Symbol;Acc:HGNC:32550]	14	104800596	104804712	1
ENSG00000244879	GABPB1-AS1	0.32988	4.87921	3.08854	0.00794144	0.0854246	-3.18657	100616396	GABPB1 antisense RNA 1 [Source:HGNC Symbol;Acc:HGNC:44157]	15	50354959	50372202	1
ENSG00000167100	SAMD14	0.329794	2.72698	2.72334	0.0163794	0.129638	-3.69381	201191	sterile alpha motif domain containing 14 [Source:HGNC Symbol;Acc:HGNC:27312]	17	50110040	50129882	-1
ENSG00000139625	MAP3K12	0.329674	4.13281	3.85793	0.00171358	0.033986	-1.6258	7786	mitogen-activated protein kinase kinase kinase 12 [Source:HGNC Symbol;Acc:HGNC:6851]	12	53479669	53500063	-1
ENSG00000204851	PNMAL2	0.32957	1.94089	2.29749	0.0373759	0.198394	-4.32814	57469	paraneoplastic Ma antigen family like 2 [Source:HGNC Symbol;Acc:HGNC:29206]	19	46486906	46496498	-1
ENSG00000278600	RP11-81A1.6	0.329533	1.28452	2.74885	0.0155772	0.125665	-3.41331			15	79920195	79922455	-1
ENSG00000137497	NUMA1	0.329121	6.95902	2.9589	0.0102792	0.0991362	-3.48818	4926	nuclear mitotic apparatus protein 1 [Source:HGNC Symbol;Acc:HGNC:8059]	11	72002864	72080693	-1
ENSG00000155363	MOV10	0.329048	5.57937	3.98896	0.0013227	0.028562	-1.45847	4343	Mov10 RISC complex RNA helicase [Source:HGNC Symbol;Acc:HGNC:7200]	1	112673141	112700746	1
ENSG00000221887	HMSD	0.329026	0.64861	2.43689	0.0286228	0.173383	-3.94636	284293	histocompatibility minor serpin domain containing [Source:HGNC Symbol;Acc:HGNC:23037]	18	63949301	63981774	1
ENSG00000128578	STRIP2	0.328966	3.35604	3.08183	0.0080484	0.0860853	-3.05498	57464	striatin interacting protein 2 [Source:HGNC Symbol;Acc:HGNC:22209]	7	129434433	129488399	1
ENSG00000176531	PHLDB3	0.328797	2.13205	2.69579	0.017291	0.133229	-3.64122	653583	pleckstrin homology like domain family B member 3 [Source:HGNC Symbol;Acc:HGNC:30499]	19	43474954	43504935	-1
ENSG00000035664	DAPK2	0.328431	1.0991	1.98086	0.0674201	0.265553	-4.73167	23604	death associated protein kinase 2 [Source:HGNC Symbol;Acc:HGNC:2675]	15	63907036	64072033	-1
ENSG00000185818	NAT8L	0.328038	3.86515	2.38088	0.0318762	0.183692	-4.40447	339983	N-acetyltransferase 8 like [Source:HGNC Symbol;Acc:HGNC:26742]	4	2059512	2069089	1
ENSG00000105290	APLP1	0.327768	3.3092	3.36655	0.00455881	0.0620025	-2.488	333	amyloid beta precursor like protein 1 [Source:HGNC Symbol;Acc:HGNC:597]	19	35867899	35879791	1
ENSG00000105048	TNNT1	0.327762	5.3358	4.31885	0.000693397	0.018118	-0.799272	7138	troponin T1, slow skeletal type [Source:HGNC Symbol;Acc:HGNC:11948]	19	55132794	55149354	-1
ENSG00000126016	AMOT	0.327434	4.59229	2.69451	0.0173343	0.133324	-3.92853	154796 100423009	angiomotin [Source:HGNC Symbol;Acc:HGNC:17810]	X	112774503	112840815	-1
ENSG00000130589	HELZ2	0.327088	4.24841	2.11636	0.0525409	0.235932	-4.94774	85441	helicase with zinc finger 2 [Source:HGNC Symbol;Acc:HGNC:30021]	20	63558086	63574239	-1
ENSG00000259581	TYRO3P	0.326736	1.22792	2.55635	0.0227106	0.15482	-3.81313		TYRO3P protein tyrosine kinase pseudogene [Source:HGNC Symbol;Acc:HGNC:12447]	15	76258986	76261690	-1
ENSG00000248971	KRT8P46	0.326662	0.538636	1.81847	0.090253	0.307578	-4.94597		keratin 8 pseudogene 46 [Source:HGNC Symbol;Acc:HGNC:39880]	4	102728746	102730171	-1
ENSG00000213904	LIPE-AS1	0.326661	4.72318	4.31022	0.000705123	0.0182577	-0.781494	100996307 101930071	LIPE antisense RNA 1 [Source:HGNC Symbol;Acc:HGNC:48589]	19	42397128	42652355	1
ENSG00000239014	SNORD108	0.326402	3.66876	3.44626	0.00388781	0.0560858	-2.38194	338427	small nucleolar RNA, C/D box 108 [Source:HGNC Symbol;Acc:HGNC:32772]	15	24986925	24986995	1
ENSG00000215305	VPS16	0.326253	4.37284	4.10592	0.0010509	0.0242158	-1.16571	64601	VPS16, CORVET/HOPS core subunit [Source:HGNC Symbol;Acc:HGNC:14584]	20	2840703	2866732	1
ENSG00000198947	DMD	0.326241	3.46642	2.9926	0.00961313	0.0956688	-3.24032	1756	dystrophin [Source:HGNC Symbol;Acc:HGNC:2928]	X	31097677	33339441	-1
ENSG00000266076	CTD-2535L24.2	0.3262	2.8521	3.55933	0.00310247	0.04903	-2.0639			17	65538102	65641033	-1
ENSG00000113396	SLC27A6	0.325993	2.46669	2.95681	0.010322	0.0993323	-3.15268	28965	solute carrier family 27 member 6 [Source:HGNC Symbol;Acc:HGNC:11000]	5	128538013	129033642	1
ENSG00000272994	RP11-332H14.2	0.325978	1.85796	2.1345	0.0507973	0.231867	-4.61285			2	105334027	105337475	-1
ENSG00000105605	CACNG7	0.325609	3.81864	2.37353	0.0323282	0.184993	-4.4233	59284	calcium voltage-gated channel auxiliary subunit gamma 7 [Source:HGNC Symbol;Acc:HGNC:13626]	19	53909335	53943941	1
ENSG00000171680	PLEKHG5	0.325541	4.36925	2.53716	0.0235741	0.157913	-4.20343	57449	pleckstrin homology and RhoGEF domain containing G5 [Source:HGNC Symbol;Acc:HGNC:29105]	1	6466092	6520061	-1
ENSG00000250519	RP11-680H20.2	0.325317	0.78011	2.42289	0.0294051	0.175651	-3.96025			11	94238150	94279206	1
ENSG00000114805	PLCH1	0.325259	4.93448	4.42305	0.000566628	0.0156388	-0.574593	23007	phospholipase C eta 1 [Source:HGNC Symbol;Acc:HGNC:29185]	3	155375580	155745067	-1
ENSG00000101004	NINL	0.325231	5.53329	2.79032	0.0143541	0.120347	-3.79496	22981	ninein like [Source:HGNC Symbol;Acc:HGNC:29163]	20	25452705	25585517	-1
ENSG00000102057	KCND1	0.325198	0.595818	1.78846	0.095161	0.316656	-4.98074	3750	potassium voltage-gated channel subfamily D member 1 [Source:HGNC Symbol;Acc:HGNC:6237]	X	48961378	48971569	-1
ENSG00000276314	SNORD107	0.325131	3.12257	3.05116	0.00855549	0.0888518	-3.11201	91380	small nucleolar RNA, C/D box 107 [Source:HGNC Symbol;Acc:HGNC:32771]	15	24981994	24982068	1
ENSG00000205913	SRRM2-AS1	0.324916	0.444151	2.81271	0.0137333	0.117172	-3.21993	100128788	SRRM2 antisense RNA 1 [Source:HGNC Symbol;Acc:HGNC:44162]	16	2737076	2752600	-1
ENSG00000271601	LIX1L	0.324901	1.78566	2.1167	0.0525079	0.235846	-4.58218	128077	limb and CNS expressed 1 like [Source:HGNC Symbol;Acc:HGNC:28715]	1	145933423	145958001	-1
ENSG00000227896	RP11-77P6.2	0.324666	0.231173	1.81533	0.0907566	0.308574	-4.92847			10	86521945	86525101	1
ENSG00000146278	PNRC1	0.324461	5.00138	2.72847	0.0162151	0.128872	-3.897	10957	proline rich nuclear receptor coactivator 1 [Source:HGNC Symbol;Acc:HGNC:17278]	6	89080751	89085160	1
ENSG00000102575	ACP5	0.324455	1.15834	1.60854	0.129829	0.367205	-5.28422	54	acid phosphatase 5, tartrate resistant [Source:HGNC Symbol;Acc:HGNC:124]	19	11574660	11579008	-1
ENSG00000269926	RP11-442H21.2	0.324057	5.13414	2.09923	0.0542378	0.239851	-5.0001			10	72274915	72275980	-1
ENSG00000162144	CYB561A3	0.324009	4.28839	4.58899	0.000411785	0.0126126	-0.228245	220002	cytochrome b561 family member A3 [Source:HGNC Symbol;Acc:HGNC:23014]	11	61348745	61362299	-1
ENSG00000255310	AF131215.2	0.323866	1.99257	2.73505	0.0160065	0.127985	-3.53169			8	11107788	11109726	-1
ENSG00000151617	EDNRA	0.32366	2.24226	3.34301	0.00477827	0.0636374	-2.42878	1909	endothelin receptor type A [Source:HGNC Symbol;Acc:HGNC:3179]	4	147480917	147544954	1
ENSG00000116678	LEPR	0.323619	3.33628	1.91129	0.0764717	0.281533	-5.18938	3953	leptin receptor [Source:HGNC Symbol;Acc:HGNC:6554]	1	65420652	65641559	1
ENSG00000153956	CACNA2D1	0.323579	5.14528	4.26516	0.00076974	0.0195187	-0.879913	781	calcium voltage-gated channel auxiliary subunit alpha2delta 1 [Source:HGNC Symbol;Acc:HGNC:1399]	7	81946444	82443798	-1
ENSG00000279192	PWAR5	0.323547	8.45549	3.91621	0.00152696	0.0313932	-1.54613	8123	Prader Willi/Angelman region RNA 5 [Source:HGNC Symbol;Acc:HGNC:30090]	15	24985053	24988232	1
ENSG00000166501	PRKCB	0.323497	4.16148	3.35673	0.00464915	0.0625976	-2.59886	5579	protein kinase C beta [Source:HGNC Symbol;Acc:HGNC:9395]	16	23836001	24220611	1
ENSG00000149970	CNKSR2	0.323209	5.04346	3.71724	0.00226539	0.0403841	-1.96729	22866	connector enhancer of kinase suppressor of Ras 2 [Source:HGNC Symbol;Acc:HGNC:19701]	X	21374418	21654695	1
ENSG00000175198	PCCA	0.3232	5.61563	3.45244	0.00384016	0.0557733	-2.51967	5095	propionyl-CoA carboxylase alpha subunit [Source:HGNC Symbol;Acc:HGNC:8653]	13	100089015	100530437	1
ENSG00000168490	PHYHIP	0.323178	2.49989	2.2986	0.0372973	0.19827	-4.42519	9796	phytanoyl-CoA 2-hydroxylase interacting protein [Source:HGNC Symbol;Acc:HGNC:16865]	8	22219704	22232341	-1
ENSG00000150401	DCUN1D2	0.323054	4.01708	3.84436	0.00176027	0.0346941	-1.64031	55208	defective in cullin neddylation 1 domain containing 2 [Source:HGNC Symbol;Acc:HGNC:20328]	13	113455819	113490952	-1
ENSG00000173825	TIGD3	0.322981	0.27605	1.9675	0.0690787	0.268211	-4.69552	220359	tigger transposable element derived 3 [Source:HGNC Symbol;Acc:HGNC:18334]	11	65354767	65357613	1
ENSG00000076555	ACACB	0.322962	3.93946	3.12158	0.00743513	0.0828286	-3.03013	32	acetyl-CoA carboxylase beta [Source:HGNC Symbol;Acc:HGNC:85]	12	109116595	109268226	1
ENSG00000146830	GIGYF1	0.322925	6.4671	3.57796	0.00298934	0.0481206	-2.27816	64599	GRB10 interacting GYF protein 1 [Source:HGNC Symbol;Acc:HGNC:9126]	7	100679507	100689448	-1
ENSG00000227827	RP11-958N24.2	0.322629	0.816213	2.10919	0.0532454	0.237296	-4.49757			16	16356224	16377507	1
ENSG00000143630	HCN3	0.322512	1.65231	1.93008	0.0739241	0.277268	-4.92628	57657	hyperpolarization activated cyclic nucleotide gated potassium channel 3 [Source:HGNC Symbol;Acc:HGNC:19183]	1	155277583	155289848	1
ENSG00000006047	YBX2	0.322322	3.5394	2.5289	0.0239555	0.159352	-4.12	51087	Y-box binding protein 2 [Source:HGNC Symbol;Acc:HGNC:17948]	17	7288252	7294615	-1
ENSG00000168792	ABHD15	0.321819	0.947417	1.86737	0.0827369	0.293885	-4.91728	116236	abhydrolase domain containing 15 [Source:HGNC Symbol;Acc:HGNC:26971]	17	29560547	29567137	-1
ENSG00000260404	RP11-384K6.6	0.321622	1.63425	2.31171	0.036379	0.195592	-4.24645			4	118591773	118633729	1
ENSG00000144596	GRIP2	0.321587	1.97266	2.96479	0.0101596	0.0984258	-3.10559	80852	glutamate receptor interacting protein 2 [Source:HGNC Symbol;Acc:HGNC:23841]	3	14489111	14556075	-1
ENSG00000115255	REEP6	0.32145	2.87613	2.88137	0.0119887	0.107416	-3.37771	92840	receptor accessory protein 6 [Source:HGNC Symbol;Acc:HGNC:30078]	19	1490747	1497927	1
ENSG00000249504	PCDHA14	0.321052	0.645019	2.23914	0.041744	0.210445	-4.24518		protocadherin alpha 14 pseudogene [Source:HGNC Symbol;Acc:HGNC:2163]	5	140861224	140863521	1
ENSG00000146205	ANO7	0.320806	1.06274	1.94996	0.0713133	0.272841	-4.79051	50636	anoctamin 7 [Source:HGNC Symbol;Acc:HGNC:31677]	2	241188509	241225377	1
ENSG00000270704	RP11-701H24.5	0.320692	5.56646	3.7693	0.0020428	0.0378304	-1.89494			15	24984864	24985173	1
ENSG00000164929	BAALC	0.320446	1.01938	2.93325	0.0108163	0.101968	-3.07497	79870	brain and acute leukemia, cytoplasmic [Source:HGNC Symbol;Acc:HGNC:14333]	8	103140710	103230305	1
ENSG00000262880	RP11-104H15.7	0.32006	3.01897	3.18655	0.00653108	0.0762714	-2.7584			17	7420103	7444081	1
ENSG00000227051	C14orf132	0.319846	5.61226	4.20289	0.000869174	0.0211725	-1.0373	56967	chromosome 14 open reading frame 132 [Source:HGNC Symbol;Acc:HGNC:20346]	14	96039324	96093889	1
ENSG00000176868	RP11-334J6.7	0.319837	4.93069	2.97465	0.00996239	0.0976166	-3.41286			9	131497479	131500191	-1
ENSG00000107331	ABCA2	0.319722	3.25498	2.14931	0.0494135	0.228217	-4.72404	20	ATP binding cassette subfamily A member 2 [Source:HGNC Symbol;Acc:HGNC:32]	9	137007227	137028922	-1
ENSG00000254109	RBPMS-AS1	0.319652	0.976337	2.04786	0.0596374	0.251065	-4.62413	100128750	RBPMS antisense RNA 1 [Source:HGNC Symbol;Acc:HGNC:48721]	8	30382119	30385401	-1
ENSG00000204624	DISP3	0.319604	2.5919	2.50595	0.0250463	0.162721	-4.05765	57540	dispatched RND transporter family member 3 [Source:HGNC Symbol;Acc:HGNC:29251]	1	11479166	11537584	1
ENSG00000210082	MT-RNR2	0.319588	7.84748	1.62112	0.12709	0.363363	-5.78258	4550	mitochondrially encoded 16S RNA [Source:HGNC Symbol;Acc:HGNC:7471]	MT	1671	3229	1
ENSG00000197568	HHLA3	0.319509	0.838966	2.17651	0.0469628	0.223511	-4.4098	11147	HERV-H LTR-associating 3 [Source:HGNC Symbol;Acc:HGNC:4906]	1	70354805	70385339	1
ENSG00000213983	AP1G2	0.319506	4.30483	3.43538	0.00397322	0.0567929	-2.48158	8906	adaptor related protein complex 1 gamma 2 subunit [Source:HGNC Symbol;Acc:HGNC:556]	14	23559565	23568070	-1
ENSG00000148942	SLC5A12	0.319407	2.52653	2.50181	0.0252479	0.163312	-4.01791	159963	solute carrier family 5 member 12 [Source:HGNC Symbol;Acc:HGNC:28750]	11	26667019	26723427	-1
ENSG00000092470	WDR76	0.319363	5.19886	3.01066	0.00927395	0.0935405	-3.38274	79968	WD repeat domain 76 [Source:HGNC Symbol;Acc:HGNC:25773]	15	43826963	43868419	1
ENSG00000230453	ANKRD18B	0.318542	2.17272	2.2236	0.0429855	0.213337	-4.46277	441459	ankyrin repeat domain 18B [Source:HGNC Symbol;Acc:HGNC:23644]	9	33524394	33573009	1
ENSG00000196352	CD55	0.318092	4.01312	3.56766	0.00305141	0.0486588	-2.17967	1604	CD55 molecule (Cromer blood group) [Source:HGNC Symbol;Acc:HGNC:2665]	1	207321508	207386804	1
ENSG00000198763	MT-ND2	0.318022	3.64596	2.47272	0.0267104	0.167349	-4.29688	4536	mitochondrially encoded NADH:ubiquinone oxidoreductase core subunit 2 [Source:HGNC Symbol;Acc:HGNC:7456]	MT	4470	5511	1
ENSG00000221946	FXYD7	0.317889	0.788488	2.04447	0.0600104	0.251944	-4.63658	53822	FXYD domain containing ion transport regulator 7 [Source:HGNC Symbol;Acc:HGNC:4034]	19	35143250	35154301	1
ENSG00000179532	DNHD1	0.317692	2.54675	2.09211	0.0549586	0.241731	-4.72688	144132	dynein heavy chain domain 1 [Source:HGNC Symbol;Acc:HGNC:26532]	11	6497260	6593758	1
ENSG00000079432	CIC	0.317497	4.76357	2.80725	0.0138824	0.117863	-3.7359	23152	capicua transcriptional repressor [Source:HGNC Symbol;Acc:HGNC:14214]	19	42268537	42295797	1
ENSG00000163637	PRICKLE2	0.317393	3.02401	3.37737	0.0044613	0.0609837	-2.44638	166336	prickle planar cell polarity protein 2 [Source:HGNC Symbol;Acc:HGNC:20340]	3	64093867	64445476	-1
ENSG00000151006	PRSS53	0.317234	1.19431	1.71517	0.108155	0.336162	-5.16877	339105	protease, serine 53 [Source:HGNC Symbol;Acc:HGNC:34407]	16	31083425	31089628	-1
ENSG00000139946	PELI2	0.317172	5.22544	3.71413	0.00227944	0.0405505	-1.99666	57161	pellino E3 ubiquitin protein ligase family member 2 [Source:HGNC Symbol;Acc:HGNC:8828]	14	56117814	56301526	1
ENSG00000124507	PACSIN1	0.317136	2.36888	2.17119	0.0474323	0.224303	-4.56252	29993	protein kinase C and casein kinase substrate in neurons 1 [Source:HGNC Symbol;Acc:HGNC:8570]	6	34466061	34535231	1
ENSG00000126950	TMEM35A	0.316983	2.24752	3.01708	0.0091562	0.0928438	-3.05897	59353	transmembrane protein 35A [Source:HGNC Symbol;Acc:HGNC:25864]	X	101078720	101096364	1
ENSG00000013563	DNASE1L1	0.31687	3.55105	3.30502	0.00515508	0.0671961	-2.65606	1774	deoxyribonuclease 1 like 1 [Source:HGNC Symbol;Acc:HGNC:2957]	X	154401238	154412112	-1
ENSG00000126709	IFI6	0.316148	0.631713	1.96998	0.0687679	0.267635	-4.72824	2537	interferon alpha inducible protein 6 [Source:HGNC Symbol;Acc:HGNC:4054]	1	27666061	27672218	-1
ENSG00000283151	AL049829.1	0.316027	4.0111	3.63751	0.00265491	0.0447709	-2.06854	51310	solute carrier family 22 member 17 isoform c [Source:RefSeq peptide;Acc:NP_001275979]	14	23346648	23352214	-1
ENSG00000177045	SIX5	0.315897	3.98136	3.1855	0.00654488	0.0763288	-2.94841	147912	SIX homeobox 5 [Source:HGNC Symbol;Acc:HGNC:10891]	19	45764785	45769226	-1
ENSG00000164078	MST1R	0.315845	1.48814	2.27318	0.0391407	0.202953	-4.30849	4486	macrophage stimulating 1 receptor [Source:HGNC Symbol;Acc:HGNC:7381]	3	49887002	49903873	-1
ENSG00000217576	RP11-248G5.8	0.315839	1.9684	2.3511	0.0337457	0.189182	-4.22715			13	52167709	52291557	-1
ENSG00000078070	MCCC1	0.315798	4.47582	3.76539	0.00205874	0.0379618	-1.83388	56922	methylcrotonoyl-CoA carboxylase 1 [Source:HGNC Symbol;Acc:HGNC:6936]	3	183015218	183116075	-1
ENSG00000123384	LRP1	0.315687	7.47415	2.48729	0.0259677	0.165174	-4.35844	4035	LDL receptor related protein 1 [Source:HGNC Symbol;Acc:HGNC:6692]	12	57128493	57213351	1
ENSG00000243762	AC006547.8	0.315497	2.0275	2.12436	0.0517645	0.234325	-4.66614			22	20110821	20111875	-1
ENSG00000168209	DDIT4	0.315469	5.77235	2.07669	0.0565487	0.244465	-5.08644	54541	DNA damage inducible transcript 4 [Source:HGNC Symbol;Acc:HGNC:24944]	10	72273920	72276036	1
ENSG00000149926	FAM57B	0.315244	2.06698	2.01999	0.0627684	0.257725	-4.80452	83723	family with sequence similarity 57 member B [Source:HGNC Symbol;Acc:HGNC:25295]	16	30024427	30052978	-1
ENSG00000128346	C22orf23	0.315155	1.63367	1.83223	0.0880788	0.302858	-5.03206	84645	chromosome 22 open reading frame 23 [Source:HGNC Symbol;Acc:HGNC:18589]	22	37943050	37953669	-1
ENSG00000084710	EFR3B	0.314882	4.53229	2.78414	0.0145304	0.121089	-3.75565	22979	EFR3 homolog B [Source:HGNC Symbol;Acc:HGNC:29155]	2	25042130	25159137	1
ENSG00000182489	XKRX	0.314046	0.514962	2.49177	0.0257439	0.164475	-3.81605	402415	XK related, X-linked [Source:HGNC Symbol;Acc:HGNC:29845]	X	100913445	100929433	-1
ENSG00000276116	FUT8-AS1	0.314023	0.408671	2.45666	0.027552	0.170212	-3.87667		FUT8 antisense RNA 1 [Source:HGNC Symbol;Acc:HGNC:44294]	14	65411170	65412690	-1
ENSG00000243056	EIF4EBP3	0.314011	0.865649	2.11684	0.0524935	0.235843	-4.49666	8637	eukaryotic translation initiation factor 4E binding protein 3 [Source:HGNC Symbol;Acc:HGNC:3290]	5	140547666	140549578	1
ENSG00000075673	ATP12A	0.313896	0.740387	1.80258	0.0928233	0.312281	-4.97935	479	ATPase H+/K+ transporting non-gastric alpha2 subunit [Source:HGNC Symbol;Acc:HGNC:13816]	13	24680411	24712493	1
ENSG00000161082	CELF5	0.313603	2.67327	2.36496	0.032863	0.186684	-4.28671	60680	CUGBP, Elav-like family member 5 [Source:HGNC Symbol;Acc:HGNC:14058]	19	3224703	3297076	1
ENSG00000186834	HEXIM1	0.313485	3.72173	3.08627	0.00797753	0.0857177	-3.0641	10614	hexamethylene bisacetamide inducible 1 [Source:HGNC Symbol;Acc:HGNC:24953]	17	45148502	45152101	1
ENSG00000134253	TRIM45	0.313179	4.00151	3.33611	0.00484461	0.0643213	-2.65302	80263	tripartite motif containing 45 [Source:HGNC Symbol;Acc:HGNC:19018]	1	117111060	117122587	-1
ENSG00000158125	XDH	0.312962	1.80514	2.084	0.05579	0.243303	-4.65715	7498	xanthine dehydrogenase [Source:HGNC Symbol;Acc:HGNC:12805]	2	31334321	31414715	-1
ENSG00000105227	PRX	0.312805	2.81927	2.47868	0.0264041	0.166301	-4.11193	57716	periaxin [Source:HGNC Symbol;Acc:HGNC:13797]	19	40393768	40413366	-1
ENSG00000281371	INE2	0.312774	0.616416	1.75236	0.101379	0.32596	-5.02583	8551	inactivation escape 2 (non-protein coding) [Source:HGNC Symbol;Acc:HGNC:6061]	X	15785716	15787589	-1
ENSG00000099337	KCNK6	0.312055	3.40664	2.98161	0.00982552	0.0969405	-3.23397	9424	potassium two pore domain channel subfamily K member 6 [Source:HGNC Symbol;Acc:HGNC:6281]	19	38319844	38332076	1
ENSG00000126259	KIRREL2	0.312035	2.28141	3.05209	0.00853965	0.0888225	-2.96868	84063	kin of IRRE like 2 (Drosophila) [Source:HGNC Symbol;Acc:HGNC:18816]	19	35855861	35867109	1
ENSG00000152076	CCDC74B	0.312034	1.9041	2.71442	0.0166694	0.130562	-3.57533	91409	coiled-coil domain containing 74B [Source:HGNC Symbol;Acc:HGNC:25267]	2	130139287	130145134	-1
ENSG00000265399	RP13-270P17.2	0.31187	0.814841	2.19995	0.0449421	0.218129	-4.37631			18	3190397	3247277	1
ENSG00000198695	MT-ND6	0.311613	2.73191	2.02138	0.0626086	0.257561	-4.99211	4541	mitochondrially encoded NADH:ubiquinone oxidoreductase core subunit 6 [Source:HGNC Symbol;Acc:HGNC:7462]	MT	14149	14673	-1
ENSG00000157064	NMNAT2	0.311363	3.46586	2.95292	0.010402	0.0998721	-3.29182	23057	nicotinamide nucleotide adenylyltransferase 2 [Source:HGNC Symbol;Acc:HGNC:16789]	1	183248237	183418602	-1
ENSG00000119681	LTBP2	0.31121	1.0101	1.76573	0.0990354	0.322424	-5.07339	4053	latent transforming growth factor beta binding protein 2 [Source:HGNC Symbol;Acc:HGNC:6715]	14	74498170	74612378	-1
ENSG00000112541	PDE10A	0.311015	1.92259	1.71257	0.108644	0.336626	-5.26159	10846	phosphodiesterase 10A [Source:HGNC Symbol;Acc:HGNC:8772]	6	165327287	165986603	-1
ENSG00000123342	MMP19	0.310783	0.869495	2.1996	0.0449719	0.218174	-4.36355	4327	matrix metallopeptidase 19 [Source:HGNC Symbol;Acc:HGNC:7165]	12	55835433	55842966	-1
ENSG00000111058	ACSS3	0.310745	5.18549	3.51175	0.00341138	0.0520583	-2.38958	79611	acyl-CoA synthetase short-chain family member 3 [Source:HGNC Symbol;Acc:HGNC:24723]	12	80936414	81261205	1
ENSG00000172935	MRGPRF	0.30986	2.48016	3.04957	0.00858259	0.0890399	-3.06774	116535	MAS related GPR family member F [Source:HGNC Symbol;Acc:HGNC:24828]	11	69004395	69013409	-1
ENSG00000166340	TPP1	0.309841	2.30931	2.93341	0.0108128	0.101968	-3.19983	1200	tripeptidyl peptidase 1 [Source:HGNC Symbol;Acc:HGNC:2073]	11	6612763	6619461	-1
ENSG00000135362	PRR5L	0.309448	1.79612	2.73897	0.0158832	0.127236	-3.5065	79899	proline rich 5 like [Source:HGNC Symbol;Acc:HGNC:25878]	11	36296288	36465204	1
ENSG00000163873	GRIK3	0.309386	1.25375	1.87623	0.0814369	0.291314	-4.94497	2899	glutamate ionotropic receptor kainate type subunit 3 [Source:HGNC Symbol;Acc:HGNC:4581]	1	36795527	37034129	-1
ENSG00000259052	AL157871.2	0.308869	2.42573	2.81817	0.0135859	0.11644	-3.44808			14	100279959	100291456	-1
ENSG00000273759	RP4-563E14.1	0.308846	0.264548	1.96056	0.0699546	0.269679	-4.69639			20	62928621	62929297	-1
ENSG00000134955	SLC37A2	0.308377	0.434921	2.00576	0.064425	0.260584	-4.65747	219855	solute carrier family 37 member 2 [Source:HGNC Symbol;Acc:HGNC:20644]	11	125063067	125090312	1
ENSG00000067191	CACNB1	0.308261	2.21724	2.23836	0.041806	0.210474	-4.49136	782	calcium voltage-gated channel auxiliary subunit beta 1 [Source:HGNC Symbol;Acc:HGNC:1401]	17	39173456	39197703	-1
ENSG00000101144	BMP7	0.308051	3.00011	2.59605	0.0210197	0.148496	-3.86118	655	bone morphogenetic protein 7 [Source:HGNC Symbol;Acc:HGNC:1074]	20	57168748	57266629	-1
ENSG00000277203	F8A1	0.308012	0.939185	2.04783	0.0596403	0.251065	-4.64451	8263	coagulation factor VIII-associated 1 [Source:HGNC Symbol;Acc:HGNC:3547]	X	154886349	154888061	1
ENSG00000100003	SEC14L2	0.307839	1.91025	3.1082	0.00763626	0.0838469	-2.83742	23541	SEC14 like lipid binding 2 [Source:HGNC Symbol;Acc:HGNC:10699]	22	30396857	30425317	1
ENSG00000135048	TMEM2	0.307723	6.35524	3.6255	0.00271913	0.0455074	-2.18469	23670	transmembrane protein 2 [Source:HGNC Symbol;Acc:HGNC:11869]	9	71683366	71816690	-1
ENSG00000070444	MNT	0.307649	2.29581	1.8696	0.0824082	0.293202	-5.07203	4335	MAX network transcriptional repressor [Source:HGNC Symbol;Acc:HGNC:7188]	17	2384060	2401118	-1
ENSG00000163346	PBXIP1	0.30678	4.79797	4.00264	0.00128753	0.0279432	-1.39649	57326	PBX homeobox interacting protein 1 [Source:HGNC Symbol;Acc:HGNC:21199]	1	154944076	154956123	-1
ENSG00000196975	ANXA4	0.306634	2.6872	2.9514	0.0104334	0.100062	-3.20742	307	annexin A4 [Source:HGNC Symbol;Acc:HGNC:542]	2	69644425	69827100	1
ENSG00000157404	KIT	0.306438	5.45248	2.96726	0.0101098	0.0982205	-3.44953	3815	KIT proto-oncogene receptor tyrosine kinase [Source:HGNC Symbol;Acc:HGNC:6342]	4	54657918	54740715	1
ENSG00000259884	RP11-1100L3.8	0.30641	1.30133	2.45648	0.0275615	0.170212	-3.94773			12	52058459	52059503	-1
ENSG00000101460	MAP1LC3A	0.30636	1.28773	2.2491	0.0409661	0.208543	-4.34088	84557	microtubule associated protein 1 light chain 3 alpha [Source:HGNC Symbol;Acc:HGNC:6838]	20	34546854	34560345	1
ENSG00000165113	GKAP1	0.306274	2.38038	1.83751	0.0872571	0.301695	-5.12075	80318	G kinase anchoring protein 1 [Source:HGNC Symbol;Acc:HGNC:17496]	9	83739421	83829516	-1
ENSG00000260708	CTA-29F11.1	0.305932	1.42282	2.11965	0.0522199	0.235564	-4.57143			22	46761894	46762563	-1
ENSG00000198626	RYR2	0.305892	3.55958	2.40581	0.0303869	0.178709	-4.34259	6262	ryanodine receptor 2 [Source:HGNC Symbol;Acc:HGNC:10484]	1	237042205	237833988	1
ENSG00000148158	SNX30	0.305737	5.02763	3.04804	0.00860889	0.0891282	-3.28846	401548	sorting nexin family member 30 [Source:HGNC Symbol;Acc:HGNC:23685]	9	112750838	112881671	1
ENSG00000261342	AC006538.1	0.305528	0.179856	1.88551	0.0800952	0.288661	-4.81845			19	2727743	2729327	-1
ENSG00000259605	AC074212.5	0.305524	3.36012	3.376	0.00447353	0.0610769	-2.50296			19	45764785	45769806	1
ENSG00000071073	MGAT4A	0.305512	3.24456	2.58389	0.0215244	0.150329	-3.9971	11320	mannosyl (alpha-1,3-)-glycoprotein beta-1,4-N-acetylglucosaminyltransferase, isozyme A [Source:HGNC Symbol;Acc:HGNC:7047]	2	98619106	98731126	-1
ENSG00000236526	RP4-742J24.2	0.305315	2.34931	3.06249	0.00836459	0.088095	-2.98026			20	11909404	11918677	-1
ENSG00000060718	COL11A1	0.305184	3.58036	2.57451	0.0219215	0.151845	-4.03399	1301	collagen type XI alpha 1 chain [Source:HGNC Symbol;Acc:HGNC:2186]	1	102876467	103108496	-1
ENSG00000273117	AC144652.1	0.304929	1.9114	2.05704	0.0586377	0.248916	-4.76489			7	155295918	155297541	-1
ENSG00000122694	GLIPR2	0.304906	3.36761	3.55886	0.0031054	0.04903	-2.17818	152007	GLI pathogenesis related 2 [Source:HGNC Symbol;Acc:HGNC:18007]	9	36136536	36163913	1
ENSG00000116396	KCNC4	0.304809	2.43121	1.73978	0.103629	0.329559	-5.28198	3749	potassium voltage-gated channel subfamily C member 4 [Source:HGNC Symbol;Acc:HGNC:6236]	1	110211343	110283100	1
ENSG00000165985	C1QL3	0.304524	1.96157	1.94447	0.0720254	0.274281	-4.90164	389941	complement C1q like 3 [Source:HGNC Symbol;Acc:HGNC:19359]	10	16513743	16522005	-1
ENSG00000283233	AL034550.1	0.304138	1.53006	2.07294	0.0569426	0.24555	-4.63752	140688		20	32447596	32584890	-1
ENSG00000084453	SLCO1A2	0.303663	3.02224	1.81915	0.0901443	0.307551	-5.21149	6579	solute carrier organic anion transporter family member 1A2 [Source:HGNC Symbol;Acc:HGNC:10956]	12	21264600	21419594	-1
ENSG00000049239	H6PD	0.303404	4.46664	2.0582	0.0585122	0.248818	-5.06018	9563	hexose-6-phosphate dehydrogenase/glucose 1-dehydrogenase [Source:HGNC Symbol;Acc:HGNC:4795]	1	9234775	9271337	1
ENSG00000131941	RHPN2	0.303378	5.00548	4.07221	0.00112282	0.0255982	-1.27545	85415	rhophilin Rho GTPase binding protein 2 [Source:HGNC Symbol;Acc:HGNC:19974]	19	32978593	33064888	-1
ENSG00000169239	CA5B	0.303034	3.27619	2.54467	0.0232325	0.15672	-4.05115	11238	carbonic anhydrase 5B [Source:HGNC Symbol;Acc:HGNC:1378]	X	15688830	15788409	1
ENSG00000178409	BEND3	0.302715	6.00367	3.14818	0.00705091	0.0800549	-3.13003	57673	BEN domain containing 3 [Source:HGNC Symbol;Acc:HGNC:23040]	6	107065182	107115269	-1
ENSG00000165194	PCDH19	0.302686	0.957155	2.16935	0.0475964	0.224721	-4.42811	57526	protocadherin 19 [Source:HGNC Symbol;Acc:HGNC:14270]	X	100291644	100410273	-1
ENSG00000135241	PNPLA8	0.302606	4.65322	2.11273	0.0528966	0.236719	-4.99918	50640	patatin like phospholipase domain containing 8 [Source:HGNC Symbol;Acc:HGNC:28900]	7	108470422	108569666	-1
ENSG00000183798	EMILIN3	0.302536	3.15268	2.44861	0.027983	0.17182	-4.20266	90187	elastin microfibril interfacer 3 [Source:HGNC Symbol;Acc:HGNC:16123]	20	41359966	41366827	-1
ENSG00000251136	RP11-37B2.1	0.302411	2.52769	3.21424	0.00617986	0.0738262	-2.70916	101929709		8	89609409	89757727	-1
ENSG00000135365	PHF21A	0.30226	3.55434	3.31064	0.00509751	0.0667498	-2.64104	51317	PHD finger protein 21A [Source:HGNC Symbol;Acc:HGNC:24156]	11	45929323	46121178	-1
ENSG00000259877	RP11-46C24.7	0.302148	0.385261	1.89126	0.0792741	0.28717	-4.83648			16	89215211	89217653	-1
ENSG00000272884	RP11-104H15.10	0.301958	3.74817	3.44135	0.00392617	0.0563079	-2.3553			17	7439506	7445966	1
ENSG00000145626	UGT3A1	0.30168	1.99158	2.40227	0.030594	0.179191	-4.15483	133688	UDP glycosyltransferase family 3 member A1 [Source:HGNC Symbol;Acc:HGNC:26625]	5	35951010	36001028	-1
ENSG00000167716	WDR81	0.301647	4.18465	2.45946	0.0274035	0.169959	-4.35598	124997	WD repeat domain 81 [Source:HGNC Symbol;Acc:HGNC:26600]	17	1716523	1738599	1
ENSG00000057935	MTA3	0.30147	6.71299	3.95427	0.0014164	0.0299393	-1.52836	57504	metastasis associated 1 family member 3 [Source:HGNC Symbol;Acc:HGNC:23784]	2	42494569	42756947	1
ENSG00000258610	RP11-488C13.7	0.301353	1.63479	2.62314	0.0199364	0.144409	-3.70756			14	76778952	76782249	1
ENSG00000072682	P4HA2	0.301344	3.05441	2.66464	0.0183808	0.137672	-3.76171	8974	prolyl 4-hydroxylase subunit alpha 2 [Source:HGNC Symbol;Acc:HGNC:8547]	5	132191838	132295315	-1
ENSG00000100068	LRP5L	0.300872	1.58143	2.47602	0.0265405	0.166944	-3.95965	91355	LDL receptor related protein 5 like [Source:HGNC Symbol;Acc:HGNC:25323]	22	25351418	25405377	-1
ENSG00000124194	GDAP1L1	0.300822	2.20182	2.56678	0.0222543	0.152925	-3.90554	78997	ganglioside induced differentiation associated protein 1 like 1 [Source:HGNC Symbol;Acc:HGNC:4213]	20	44247099	44280917	1
ENSG00000163659	TIPARP	0.300762	4.24325	3.08585	0.00798407	0.0857177	-3.20788	25976	TCDD inducible poly(ADP-ribose) polymerase [Source:HGNC Symbol;Acc:HGNC:23696]	3	156673235	156706770	1
ENSG00000099365	STX1B	0.30051	2.28127	2.25225	0.0407227	0.207876	-4.42898	112755	syntaxin 1B [Source:HGNC Symbol;Acc:HGNC:18539]	16	30989256	31010628	-1
ENSG00000184083	FAM120C	0.300344	2.73682	3.57723	0.00299369	0.0481206	-2.03489	54954	family with sequence similarity 120C [Source:HGNC Symbol;Acc:HGNC:16949]	X	54068324	54183281	-1
ENSG00000148408	CACNA1B	0.300256	3.13762	2.71968	0.0164977	0.130081	-3.75595	774	calcium voltage-gated channel subunit alpha1 B [Source:HGNC Symbol;Acc:HGNC:1389]	9	137877789	138124624	1
ENSG00000139209	SLC38A4	0.300249	3.93035	2.55664	0.0226977	0.15482	-4.15415	55089	solute carrier family 38 member 4 [Source:HGNC Symbol;Acc:HGNC:14679]	12	46764761	46832408	-1
ENSG00000171150	SOCS5	0.300166	4.75311	3.82254	0.00183806	0.0354433	-1.76151	9655	suppressor of cytokine signaling 5 [Source:HGNC Symbol;Acc:HGNC:16852]	2	46698952	46763129	1
ENSG00000227398	KIF9-AS1	0.299786	0.60134	2.3573	0.033348	0.188132	-4.05822		KIF9 antisense RNA 1 [Source:HGNC Symbol;Acc:HGNC:26822]	3	47164497	47246601	1
ENSG00000170545	SMAGP	0.299641	2.28495	2.70454	0.016996	0.132262	-3.64367	57228	small cell adhesion glycoprotein [Source:HGNC Symbol;Acc:HGNC:26918]	12	51244558	51270890	-1
ENSG00000183943	PRKX	0.299618	6.91711	3.64225	0.00262996	0.0445056	-2.14336	5613	protein kinase, X-linked [Source:HGNC Symbol;Acc:HGNC:9441]	X	3604370	3713608	-1
ENSG00000130821	SLC6A8	0.299446	6.07369	2.53697	0.0235827	0.157913	-4.29862	6535	solute carrier family 6 member 8 [Source:HGNC Symbol;Acc:HGNC:11055]	X	153688099	153696593	1
ENSG00000107957	SH3PXD2A	0.299367	4.19052	2.70179	0.0170883	0.132605	-3.85855	9644	SH3 and PX domains 2A [Source:HGNC Symbol;Acc:HGNC:23664]	10	103594027	103855543	-1
ENSG00000275529	SNORD116-4	0.299237	3.42473	3.70221	0.00233413	0.0412242	-1.85985	100033416	small nucleolar RNA, C/D box 116-4 [Source:HGNC Symbol;Acc:HGNC:33070]	15	25059538	25059633	1
ENSG00000005961	ITGA2B	0.298987	2.20945	2.00599	0.064398	0.260584	-4.82834	3674	integrin subunit alpha 2b [Source:HGNC Symbol;Acc:HGNC:6138]	17	44372180	44389505	-1
ENSG00000223837	BRD2-IT1	0.298834	0.932504	2.01841	0.062951	0.257869	-4.7102		BRD2 intronic transcript 1 [Source:HGNC Symbol;Acc:HGNC:41311]	6	32970232	32970886	1
ENSG00000105204	DYRK1B	0.298829	2.76162	2.04491	0.059962	0.251864	-4.90954	9149	dual specificity tyrosine phosphorylation regulated kinase 1B [Source:HGNC Symbol;Acc:HGNC:3092]	19	39825350	39834201	-1
ENSG00000120156	TEK	0.298787	4.35252	3.95338	0.00141889	0.0299393	-1.50038	7010	TEK receptor tyrosine kinase [Source:HGNC Symbol;Acc:HGNC:11724]	9	27109141	27230175	1
ENSG00000121871	SLITRK3	0.298684	1.18198	1.90251	0.0776885	0.283882	-4.9179	22865	SLIT and NTRK like family member 3 [Source:HGNC Symbol;Acc:HGNC:23501]	3	165186720	165197109	-1
ENSG00000107554	DNMBP	0.298664	4.84242	3.32622	0.00494131	0.0653525	-2.71274	23268	dynamin binding protein [Source:HGNC Symbol;Acc:HGNC:30373]	10	99875577	100009919	-1
ENSG00000255330	RP3-403A15.5	0.298584	4.81427	3.20989	0.00623382	0.0740083	-2.96148			6	127438406	127519001	-1
ENSG00000187391	MAGI2	0.298544	4.1122	2.92628	0.010967	0.102386	-3.39913	9863	membrane associated guanylate kinase, WW and PDZ domain containing 2 [Source:HGNC Symbol;Acc:HGNC:18957]	7	78017057	79453574	-1
ENSG00000151468	CCDC3	0.29852	0.536697	2.65698	0.0186585	0.138836	-3.53155	83643	coiled-coil domain containing 3 [Source:HGNC Symbol;Acc:HGNC:23813]	10	12896625	13099652	-1
ENSG00000183196	CHST6	0.298336	4.80621	3.28533	0.00536187	0.0682812	-2.81639	4166	carbohydrate sulfotransferase 6 [Source:HGNC Symbol;Acc:HGNC:6938]	16	75472052	75495384	-1
ENSG00000114656	KIAA1257	0.29811	1.69393	1.98158	0.0673315	0.265475	-4.82513	57501	KIAA1257 [Source:HGNC Symbol;Acc:HGNC:29231]	3	128909866	129002690	-1
ENSG00000267396	RP11-845C23.3	0.297725	0.947177	2.41105	0.0300823	0.177526	-3.98359			18	58398663	58400082	-1
ENSG00000196739	COL27A1	0.297416	3.19985	1.85469	0.0846313	0.296443	-5.20175	85301	collagen type XXVII alpha 1 chain [Source:HGNC Symbol;Acc:HGNC:22986]	9	114155560	114312511	1
ENSG00000196557	CACNA1H	0.297408	4.95793	1.91682	0.0757143	0.280446	-5.32329	8912	calcium voltage-gated channel subunit alpha1 H [Source:HGNC Symbol;Acc:HGNC:1395]	16	1153121	1221772	1
ENSG00000011028	MRC2	0.297327	4.36853	2.64559	0.0190797	0.140525	-3.99891	9902	mannose receptor C type 2 [Source:HGNC Symbol;Acc:HGNC:16875]	17	62627401	62693597	1
ENSG00000145506	NKD2	0.29728	1.62841	1.68404	0.114131	0.345104	-5.25543	85409	naked cuticle homolog 2 [Source:HGNC Symbol;Acc:HGNC:17046]	5	1008829	1038943	1
ENSG00000104093	DMXL2	0.296866	4.58768	3.27262	0.00549977	0.0690086	-2.82131	23312	Dmx like 2 [Source:HGNC Symbol;Acc:HGNC:2938]	15	51447711	51622833	-1
ENSG00000187535	IFT140	0.296706	4.60448	2.91053	0.0113152	0.104379	-3.52603	9742	intraflagellar transport 140 [Source:HGNC Symbol;Acc:HGNC:29077]	16	1510427	1612110	-1
ENSG00000161958	FGF11	0.296604	3.88346	3.20289	0.00632157	0.0746885	-2.83563	2256	fibroblast growth factor 11 [Source:HGNC Symbol;Acc:HGNC:3667]	17	7438273	7444937	1
ENSG00000253304	TMEM200B	0.296318	3.378	3.19983	0.00636024	0.0749905	-2.83412	399474	transmembrane protein 200B [Source:HGNC Symbol;Acc:HGNC:33785]	1	29119428	29123935	-1
ENSG00000223442	TH2LCRR	0.296246	1.17908	2.37877	0.0320052	0.183947	-4.08209	101927761	T helper type 2 locus control region associated RNA [Source:HGNC Symbol;Acc:HGNC:40495]	5	132630589	132664272	-1
ENSG00000186174	BCL9L	0.296147	4.10604	1.91368	0.0761432	0.280926	-5.26287	283149	B-cell CLL/lymphoma 9-like [Source:HGNC Symbol;Acc:HGNC:23688]	11	118893875	118925608	-1
ENSG00000141934	PLPP2	0.296111	6.47531	2.90953	0.0113377	0.104451	-3.58621	8612	phospholipid phosphatase 2 [Source:HGNC Symbol;Acc:HGNC:9230]	19	281040	291504	-1
ENSG00000105767	CADM4	0.296088	3.4888	3.69681	0.00235931	0.0415408	-1.91002	199731	cell adhesion molecule 4 [Source:HGNC Symbol;Acc:HGNC:30825]	19	43622368	43639839	-1
ENSG00000177707	NECTIN3	0.296077	6.03119	3.80215	0.00191387	0.0364012	-1.83514	25945	nectin cell adhesion molecule 3 [Source:HGNC Symbol;Acc:HGNC:17664]	3	111070071	111275563	1
ENSG00000204175	GPRIN2	0.296046	3.60288	2.67506	0.0180088	0.136133	-3.89356	9721	G protein regulated inducer of neurite outgrowth 2 [Source:HGNC Symbol;Acc:HGNC:23730]	10	46549044	46555530	-1
ENSG00000164411	GJB7	0.295694	1.78485	2.54605	0.0231701	0.15672	-3.84913	375519	gap junction protein beta 7 [Source:HGNC Symbol;Acc:HGNC:16690]	6	87282978	87329278	-1
ENSG00000160469	BRSK1	0.295604	3.84431	2.28468	0.0382964	0.200866	-4.58035	84446	BR serine/threonine kinase 1 [Source:HGNC Symbol;Acc:HGNC:18994]	19	55282072	55312533	1
ENSG00000008735	MAPK8IP2	0.295549	2.73104	2.16443	0.048037	0.225049	-4.74093	23542	mitogen-activated protein kinase 8 interacting protein 2 [Source:HGNC Symbol;Acc:HGNC:6883]	22	50600685	50613981	1
ENSG00000173599	PC	0.295283	4.83254	3.43093	0.00400873	0.0570157	-2.54172	5091	pyruvate carboxylase [Source:HGNC Symbol;Acc:HGNC:8636]	11	66848233	66958376	-1
ENSG00000221955	SLC12A8	0.295255	3.32629	2.67284	0.0180873	0.136314	-3.884	84561	solute carrier family 12 member 8 [Source:HGNC Symbol;Acc:HGNC:15595]	3	125082636	125212864	-1
ENSG00000173230	GOLGB1	0.295133	6.27452	2.39931	0.0307685	0.179881	-4.54243	2804	golgin B1 [Source:HGNC Symbol;Acc:HGNC:4429]	3	121663199	121749767	-1
ENSG00000165171	WBSCR27	0.295014	2.05837	2.11374	0.0527974	0.236466	-4.63451	155368	Williams Beuren syndrome chromosome region 27 [Source:HGNC Symbol;Acc:HGNC:19068]	7	73834590	73842535	-1
ENSG00000117461	PIK3R3	0.294987	5.18211	4.27203	0.00075951	0.0194025	-0.897445	8503	phosphoinositide-3-kinase regulatory subunit 3 [Source:HGNC Symbol;Acc:HGNC:8981]	1	46040140	46133036	-1
ENSG00000112041	TULP1	0.294806	0.835815	1.60901	0.129727	0.367133	-5.2866	7287	tubby like protein 1 [Source:HGNC Symbol;Acc:HGNC:12423]	6	35497874	35512938	-1
ENSG00000243279	PRAF2	0.294777	0.545987	1.88795	0.0797468	0.28791	-4.85937	11230	PRA1 domain family member 2 [Source:HGNC Symbol;Acc:HGNC:28911]	X	49071156	49074071	-1
ENSG00000107882	SUFU	0.294615	3.07613	2.45781	0.0274906	0.170188	-4.21619	51684	SUFU negative regulator of hedgehog signaling [Source:HGNC Symbol;Acc:HGNC:16466]	10	102503987	102633535	1
ENSG00000183049	CAMK1D	0.294559	3.23492	2.66727	0.0182863	0.137323	-3.82141	57118	calcium/calmodulin dependent protein kinase ID [Source:HGNC Symbol;Acc:HGNC:19341]	10	12349482	12835545	1
ENSG00000187605	TET3	0.294525	4.95802	2.45433	0.0276762	0.170538	-4.41504	200424	tet methylcytosine dioxygenase 3 [Source:HGNC Symbol;Acc:HGNC:28313]	2	73986404	74108176	1
ENSG00000260005	AC027601.1	0.294431	2.31334	2.83003	0.0132712	0.114742	-3.42443			17	81228707	81233983	1
ENSG00000181409	AATK	0.294356	1.50692	1.54726	0.143907	0.389522	-5.45445	9625	apoptosis associated tyrosine kinase [Source:HGNC Symbol;Acc:HGNC:21]	17	81117295	81166077	-1
ENSG00000187266	EPOR	0.294136	2.87886	2.87219	0.0122086	0.108386	-3.42021	2057	erythropoietin receptor [Source:HGNC Symbol;Acc:HGNC:3416]	19	11377205	11384342	-1
ENSG00000213018	AL590762.11	0.29408	0.381579	2.01855	0.062935	0.257869	-4.643			X	71420083	71420514	-1
ENSG00000104213	PDGFRL	0.294034	0.829727	2.0989	0.0542717	0.239887	-4.56552	5157	platelet derived growth factor receptor like [Source:HGNC Symbol;Acc:HGNC:8805]	8	17576433	17644071	1
ENSG00000133466	C1QTNF6	0.293912	1.48576	1.71969	0.107311	0.335044	-5.207	114904	C1q and tumor necrosis factor related protein 6 [Source:HGNC Symbol;Acc:HGNC:14343]	22	37180167	37199385	-1
ENSG00000224384	RP3-417O22.3	0.293733	0.0901778	2.43231	0.0288763	0.174216	-3.9008			6	96785137	96795821	1
ENSG00000101333	PLCB4	0.293701	3.53891	3.72154	0.00224612	0.0402497	-1.81405	5332	phospholipase C beta 4 [Source:HGNC Symbol;Acc:HGNC:9059]	20	9068763	9481242	1
ENSG00000172830	SSH3	0.293636	3.01183	2.72121	0.0164481	0.129883	-3.69796	54961	slingshot protein phosphatase 3 [Source:HGNC Symbol;Acc:HGNC:30581]	11	67303448	67312607	1
ENSG00000164128	NPY1R	0.293603	3.90509	2.24823	0.0410334	0.208656	-4.70929	4886	neuropeptide Y receptor Y1 [Source:HGNC Symbol;Acc:HGNC:7956]	4	163323961	163344832	-1
ENSG00000129219	PLD2	0.293406	4.91343	3.52959	0.00329212	0.0510993	-2.33525	5338	phospholipase D2 [Source:HGNC Symbol;Acc:HGNC:9068]	17	4807096	4823434	1
ENSG00000250786	SNHG18	0.293318	1.78349	1.71281	0.108599	0.336626	-5.25231		small nucleolar RNA host gene 18 [Source:HGNC Symbol;Acc:HGNC:49007]	5	9546200	9550609	1
ENSG00000255050	RP11-661A12.9	0.293314	2.49745	2.57004	0.0221135	0.15252	-3.92121			8	143573490	143577397	1
ENSG00000260077	RP11-254F7.2	0.293253	1.04586	1.44751	0.169582	0.420896	-5.50929			2	10039092	10040663	-1
ENSG00000273025	RP11-106M3.5	0.293175	0.862502	1.86225	0.0834975	0.294999	-4.90574			15	72266746	72319946	-1
ENSG00000283229	AC005338.1	0.293174	7.38123	2.43829	0.0285457	0.173099	-4.45005	5802		19	5206774	5286140	-1
ENSG00000151835	SACS	0.292859	7.49543	4.01867	0.0012475	0.0273348	-1.37732	26278	sacsin molecular chaperone [Source:HGNC Symbol;Acc:HGNC:10519]	13	23328826	23411513	-1
ENSG00000213612	FAM220CP	0.292744	1.48291	1.9794	0.0675994	0.265921	-4.78066		family with sequence similarity 220 member C, pseudogene [Source:HGNC Symbol;Acc:HGNC:43640]	9	97121659	97122489	1
ENSG00000238247	GS1-309P15.4	0.29259	1.66541	1.99918	0.0652047	0.262132	-4.78691			X	27517884	27519759	1
ENSG00000138688	KIAA1109	0.292433	6.48649	3.30234	0.00518272	0.0673265	-2.82417	84162	KIAA1109 [Source:HGNC Symbol;Acc:HGNC:26953]	4	122152333	122362758	1
ENSG00000230069	LRRC37A15P	0.29243	0.758595	2.16456	0.0480251	0.225049	-4.41066		leucine rich repeat containing 37 member A15, pseudogene [Source:HGNC Symbol;Acc:HGNC:43819]	4	102727274	102730721	-1
ENSG00000258301	RP11-488C13.5	0.291871	2.87339	2.62714	0.0197811	0.143952	-3.86596	100506603		14	76781733	76786724	-1
ENSG00000042445	RETSAT	0.291647	3.85241	2.62167	0.0199939	0.144568	-4.04135	54884	retinol saturase [Source:HGNC Symbol;Acc:HGNC:25991]	2	85342088	85354620	-1
ENSG00000123358	NR4A1	0.291598	3.39945	2.2894	0.0379546	0.199974	-4.52385	3164	nuclear receptor subfamily 4 group A member 1 [Source:HGNC Symbol;Acc:HGNC:7980]	12	52022832	52059507	1
ENSG00000167107	ACSF2	0.291463	2.73166	2.82958	0.0132829	0.114742	-3.47105	80221	acyl-CoA synthetase family member 2 [Source:HGNC Symbol;Acc:HGNC:26101]	17	50426158	50474845	1
ENSG00000177666	PNPLA2	0.291305	3.48577	2.3124	0.036331	0.195541	-4.51143	57104	patatin like phospholipase domain containing 2 [Source:HGNC Symbol;Acc:HGNC:30802]	11	818902	825573	1
ENSG00000084676	NCOA1	0.291293	4.4627	3.57763	0.00299133	0.0481206	-2.20272	8648	nuclear receptor coactivator 1 [Source:HGNC Symbol;Acc:HGNC:7668]	2	24491914	24770702	1
ENSG00000178385	PLEKHM3	0.291185	2.75461	2.91324	0.0112544	0.104084	-3.31667	389072	pleckstrin homology domain containing M3 [Source:HGNC Symbol;Acc:HGNC:34006]	2	207821288	208025560	-1
ENSG00000116990	MYCL	0.291131	5.05316	2.77714	0.0147322	0.122097	-3.82307	4610	v-myc avian myelocytomatosis viral oncogene lung carcinoma derived homolog [Source:HGNC Symbol;Acc:HGNC:7555]	1	39895426	39902256	-1
ENSG00000281593	GS1-114I9.3	0.290893	2.83912	2.56661	0.0222613	0.152925	-3.97929			7	30362400	30412502	1
ENSG00000214655	ZSWIM8	0.290641	4.58794	3.28645	0.00534993	0.0682335	-2.79157	23053	zinc finger SWIM-type containing 8 [Source:HGNC Symbol;Acc:HGNC:23528]	10	73785582	73801797	1
ENSG00000259673	IQCH-AS1	0.290575	0.499061	1.94002	0.0726085	0.275233	-4.75022	100506686	IQCH antisense RNA 1 [Source:HGNC Symbol;Acc:HGNC:44104]	15	67403619	67521844	-1
ENSG00000169855	ROBO1	0.290443	7.10186	2.65398	0.0187685	0.139069	-4.06656	6091	roundabout guidance receptor 1 [Source:HGNC Symbol;Acc:HGNC:10249]	3	78597240	79767815	-1
ENSG00000215837	SDHAP2	0.290311	0.722393	1.71966	0.107318	0.335044	-5.10676		succinate dehydrogenase complex flavoprotein subunit A pseudogene 2 [Source:HGNC Symbol;Acc:HGNC:27408]	3	195658096	195685904	1
ENSG00000263756	XXbac-BPG181M17.6	0.290234	3.61631	3.05697	0.00845702	0.0885254	-3.1476			6	32972065	32972853	-1
ENSG00000166886	NAB2	0.29017	4.19706	3.62102	0.00274352	0.0457891	-2.11338	4665	NGFI-A binding protein 2 [Source:HGNC Symbol;Acc:HGNC:7627]	12	57088894	57095476	1
ENSG00000183421	RIPK4	0.290017	1.89827	1.95692	0.0704187	0.270563	-4.90395	54101	receptor interacting serine/threonine kinase 4 [Source:HGNC Symbol;Acc:HGNC:496]	21	41739369	41767106	-1
ENSG00000224628	RP5-854E16.2	0.289665	0.730324	2.24297	0.0414437	0.209316	-4.27982			20	31285317	31286835	-1
ENSG00000149256	TENM4	0.289606	3.07911	1.86529	0.0830455	0.29425	-5.23032	26011	teneurin transmembrane protein 4 [Source:HGNC Symbol;Acc:HGNC:29945]	11	78652831	79440948	-1
ENSG00000154721	JAM2	0.289352	2.18314	2.96279	0.0102001	0.0986519	-3.09265	58494	junctional adhesion molecule 2 [Source:HGNC Symbol;Acc:HGNC:14686]	21	25639272	25717562	1
ENSG00000235225	AC016712.2	0.288999	2.5139	0.808378	0.432276	0.679382	-6.50857			2	222726457	222726834	1
ENSG00000112655	PTK7	0.288942	7.53422	3.75167	0.00211558	0.0387188	-1.90008	5754	protein tyrosine kinase 7 (inactive) [Source:HGNC Symbol;Acc:HGNC:9618]	6	43076268	43161719	1
ENSG00000187961	KLHL17	0.288874	2.82177	1.62955	0.125283	0.361105	-5.48725	339451	kelch like family member 17 [Source:HGNC Symbol;Acc:HGNC:24023]	1	960587	965715	1
ENSG00000171603	CLSTN1	0.288742	6.45895	2.90667	0.0114021	0.104764	-3.59578	22883	calsyntenin 1 [Source:HGNC Symbol;Acc:HGNC:17447]	1	9729026	9824526	-1
ENSG00000116604	MEF2D	0.28863	2.6135	2.36315	0.0329772	0.186991	-4.28425	4209	myocyte enhancer factor 2D [Source:HGNC Symbol;Acc:HGNC:6997]	1	156463727	156500828	-1
ENSG00000276710	CSPG4P10	0.288533	2.89737	1.9058	0.0772311	0.282862	-5.10483		chondroitin sulfate proteoglycan 4 pseudogene 10 [Source:HGNC Symbol;Acc:HGNC:48361]	15	82459472	82477258	1
ENSG00000204116	CHIC1	0.288478	4.55785	4.01833	0.00124835	0.0273348	-1.36121	53344	cysteine rich hydrophobic domain 1 [Source:HGNC Symbol;Acc:HGNC:1934]	X	73563200	73687102	1
ENSG00000226419	SLC16A1-AS1	0.288444	3.24146	2.6948	0.0173244	0.133307	-3.75652	100506392	SLC16A1 antisense RNA 1 [Source:HGNC Symbol;Acc:HGNC:49445]	1	112956415	113047055	1
ENSG00000176912	TYMSOS	0.288244	2.43677	1.86853	0.0825662	0.293582	-5.13686		TYMS opposite strand [Source:HGNC Symbol;Acc:HGNC:29553]	18	641320	658340	-1
ENSG00000130762	ARHGEF16	0.288189	4.25049	2.67699	0.0179407	0.135798	-3.94995	27237	Rho guanine nucleotide exchange factor 16 [Source:HGNC Symbol;Acc:HGNC:15515]	1	3454426	3481113	1
ENSG00000198502	HLA-DRB5	0.288174	1.26075	2.20092	0.0448599	0.218055	-4.40859	3127	major histocompatibility complex, class II, DR beta 5 [Source:HGNC Symbol;Acc:HGNC:4953]	6	32517343	32530287	-1
ENSG00000175344	CHRNA7	0.287908	1.02154	2.05255	0.0591242	0.24975	-4.63318	1139 101929970	cholinergic receptor nicotinic alpha 7 subunit [Source:HGNC Symbol;Acc:HGNC:1960]	15	31923438	32173018	1
ENSG00000185905	C16orf54	0.287747	1.56106	1.66874	0.117172	0.34982	-5.22423	283897 105369277	chromosome 16 open reading frame 54 [Source:HGNC Symbol;Acc:HGNC:26649]	16	29742463	29746006	-1
ENSG00000231198	AC004987.10	0.287707	0.422742	1.5423	0.145101	0.390369	-5.3795			7	39833286	39833793	-1
ENSG00000184371	CSF1	0.287613	1.703	1.96269	0.0696846	0.269128	-4.86182	1435	colony stimulating factor 1 [Source:HGNC Symbol;Acc:HGNC:2432]	1	109910242	109930992	1
ENSG00000043355	ZIC2	0.287583	6.51341	2.52364	0.0242015	0.159918	-4.3197	7546	Zic family member 2 [Source:HGNC Symbol;Acc:HGNC:12873]	13	99981772	99986773	1
ENSG00000228486	LINC01125	0.287581	0.705644	2.32346	0.0355735	0.193685	-4.11602	728537	long intergenic non-protein coding RNA 1125 [Source:HGNC Symbol;Acc:HGNC:49272]	2	97664217	97703064	1
ENSG00000180008	SOCS4	0.287461	5.7028	3.76248	0.00207068	0.0381	-1.91283	122809	suppressor of cytokine signaling 4 [Source:HGNC Symbol;Acc:HGNC:19392]	14	55027230	55049488	1
ENSG00000232098	CTD-2619J13.14	0.287303	0.961362	1.92258	0.0749319	0.279643	-4.82319			19	58404238	58408484	-1
ENSG00000185950	IRS2	0.287099	3.99094	1.71661	0.107887	0.335828	-5.57742	8660	insulin receptor substrate 2 [Source:HGNC Symbol;Acc:HGNC:6126]	13	109752698	109786568	-1
ENSG00000083067	TRPM3	0.287081	3.6153	3.61557	0.0027735	0.046047	-2.06498	80036	transient receptor potential cation channel subfamily M member 3 [Source:HGNC Symbol;Acc:HGNC:17992]	9	70529063	71446904	-1
ENSG00000272752	STAG3L5P-PVRIG2P-PILRB	0.287063	4.19467	2.0841	0.0557794	0.243303	-4.9695	101752399	STAG3L5P-PVRIG2P-PILRB readthrough [Source:HGNC Symbol;Acc:HGNC:48898]	7	100336104	100367831	1
ENSG00000179604	CDC42EP4	0.287045	3.67508	2.6488	0.01896	0.139994	-3.94954	23580	CDC42 effector protein 4 [Source:HGNC Symbol;Acc:HGNC:17147]	17	73283624	73312175	-1
ENSG00000167525	PROCA1	0.287028	2.74613	1.7621	0.0996676	0.323561	-5.2834	147011	protein interacting with cyclin A1 [Source:HGNC Symbol;Acc:HGNC:28600]	17	28703197	28711854	-1
ENSG00000141639	MAPK4	0.286989	2.84763	2.60701	0.0205747	0.147169	-3.91314	5596	mitogen-activated protein kinase 4 [Source:HGNC Symbol;Acc:HGNC:6878]	18	50560078	50731824	1
ENSG00000145362	ANK2	0.286824	5.59535	3.00667	0.00934778	0.0941177	-3.39908	287	ankyrin 2, neuronal [Source:HGNC Symbol;Acc:HGNC:493]	4	112818109	113383740	1
ENSG00000179630	LACC1	0.286807	2.31974	2.08596	0.055588	0.243073	-4.73811	144811	laccase domain containing 1 [Source:HGNC Symbol;Acc:HGNC:26789]	13	43879284	43893932	1
ENSG00000181856	SLC2A4	0.286766	2.70764	1.84595	0.0859577	0.298833	-5.21021	6517	solute carrier family 2 member 4 [Source:HGNC Symbol;Acc:HGNC:11009]	17	7281667	7288257	1
ENSG00000130035	GALNT8	0.286725	2.78121	2.91315	0.0112566	0.104084	-3.28711	3742 26290	polypeptide N-acetylgalactosaminyltransferase 8 [Source:HGNC Symbol;Acc:HGNC:4130]	12	4720341	4851927	1
ENSG00000162576	MXRA8	0.286519	2.45414	1.09411	0.292211	0.557857	-6.20396	54587	matrix remodeling associated 8 [Source:HGNC Symbol;Acc:HGNC:7542]	1	1352689	1361777	-1
ENSG00000101670	LIPG	0.286153	4.03249	3.2773	0.00544861	0.0687742	-2.80617	9388	lipase G, endothelial type [Source:HGNC Symbol;Acc:HGNC:6623]	18	49560699	49599182	1
ENSG00000139178	C1RL	0.28613	3.82587	2.84294	0.0129365	0.112903	-3.57535	51279	complement C1r subcomponent like [Source:HGNC Symbol;Acc:HGNC:21265]	12	7089587	7109273	-1
ENSG00000157796	WDR19	0.286022	3.94649	2.65074	0.0188881	0.139657	-3.9626	57728	WD repeat domain 19 [Source:HGNC Symbol;Acc:HGNC:18340]	4	39182404	39285810	1
ENSG00000214380	RP11-457K10.2	0.285851	0.259606	2.05021	0.05938	0.250523	-4.55602			3	109915976	109916940	-1
ENSG00000205041	CTC-425O23.2	0.285479	0.845587	1.7496	0.101869	0.326816	-5.06852			19	40273489	40275479	-1
ENSG00000181085	MAPK15	0.285441	0.868179	1.34178	0.200839	0.459891	-5.63077	225689	mitogen-activated protein kinase 15 [Source:HGNC Symbol;Acc:HGNC:24667]	8	143716259	143722458	1
ENSG00000128617	OPN1SW	0.284982	1.1878	1.97659	0.0679462	0.266254	-4.78826	611	opsin 1 (cone pigments), short-wave-sensitive [Source:HGNC Symbol;Acc:HGNC:1012]	7	128772491	128775790	-1
ENSG00000129646	QRICH2	0.284592	1.55337	2.35372	0.033577	0.188802	-4.19453	84074	glutamine rich 2 [Source:HGNC Symbol;Acc:HGNC:25326]	17	76274049	76307998	-1
ENSG00000094631	HDAC6	0.284471	4.91927	3.90951	0.00154733	0.0316227	-1.58689	10013	histone deacetylase 6 [Source:HGNC Symbol;Acc:HGNC:14064]	X	48801377	48824982	1
ENSG00000196569	LAMA2	0.284454	2.88665	2.77226	0.0148749	0.122473	-3.51366	3908	laminin subunit alpha 2 [Source:HGNC Symbol;Acc:HGNC:6482]	6	128883141	129516569	1
ENSG00000236326	RP3-486I3.5	0.284257	2.76948	2.20483	0.0445319	0.217305	-4.59882			6	116244187	116244728	-1
ENSG00000178104	PDE4DIP	0.284103	4.62138	3.40619	0.00421172	0.0587348	-2.57299	9659 653513	phosphodiesterase 4D interacting protein [Source:HGNC Symbol;Acc:HGNC:15580]	1	148808181	149048286	1
ENSG00000107968	MAP3K8	0.284099	1.72451	1.76133	0.0998016	0.323738	-5.17838	1326	mitogen-activated protein kinase kinase kinase 8 [Source:HGNC Symbol;Acc:HGNC:6860]	10	30433937	30461833	1
ENSG00000187091	PLCD1	0.284045	3.737	2.93352	0.0108106	0.101968	-3.37595	5333	phospholipase C delta 1 [Source:HGNC Symbol;Acc:HGNC:9060]	3	38007496	38029762	-1
ENSG00000116032	GRIN3B	0.283856	0.579307	1.17186	0.260637	0.525644	-5.81595	116444	glutamate ionotropic receptor NMDA type subunit 3B [Source:HGNC Symbol;Acc:HGNC:16768]	19	1000419	1009732	1
ENSG00000151458	ANKRD50	0.283844	5.56836	3.94209	0.00145086	0.0303743	-1.54976	57182	ankyrin repeat domain 50 [Source:HGNC Symbol;Acc:HGNC:29223]	4	124664052	124712732	-1
ENSG00000112379	ARFGEF3	0.28384	5.63889	2.9991	0.00948959	0.0948386	-3.39971	57221	ARFGEF family member 3 [Source:HGNC Symbol;Acc:HGNC:21213]	6	138161921	138344663	1
ENSG00000018625	ATP1A2	0.283627	5.1422	3.7227	0.00224093	0.0401986	-1.96934	477	ATPase Na+/K+ transporting subunit alpha 2 [Source:HGNC Symbol;Acc:HGNC:800]	1	160115759	160143591	1
ENSG00000164251	F2RL1	0.283574	5.02835	2.25864	0.0402338	0.20617	-4.7784	2150	F2R like trypsin receptor 1 [Source:HGNC Symbol;Acc:HGNC:3538]	5	76818933	76835315	1
ENSG00000183426	NPIPA1	0.283563	3.42436	2.02477	0.0622212	0.257014	-4.98264	9284 107984071	nuclear pore complex interacting protein family member A1 [Source:HGNC Symbol;Acc:HGNC:7909]	16	14922802	14952060	1
ENSG00000131016	AKAP12	0.283557	7.33011	3.12038	0.007453	0.0828663	-3.16363	9590	A-kinase anchoring protein 12 [Source:HGNC Symbol;Acc:HGNC:370]	6	151239999	151358557	1
ENSG00000162522	KIAA1522	0.283466	4.5211	2.25881	0.0402205	0.20617	-4.71868	57648	KIAA1522 [Source:HGNC Symbol;Acc:HGNC:29301]	1	32741885	32774970	1
ENSG00000118898	PPL	0.28307	5.2113	2.14413	0.0498931	0.22952	-4.9677	5493	periplakin [Source:HGNC Symbol;Acc:HGNC:9273]	16	4882507	4960741	-1
ENSG00000184677	ZBTB40	0.283041	4.82932	3.90615	0.00155765	0.031758	-1.59313	9923	zinc finger and BTB domain containing 40 [Source:HGNC Symbol;Acc:HGNC:29045]	1	22451851	22531157	1
ENSG00000005249	PRKAR2B	0.282539	5.11511	4.02427	0.00123383	0.0272403	-1.37576	5577	protein kinase cAMP-dependent type II regulatory subunit beta [Source:HGNC Symbol;Acc:HGNC:9392]	7	107044649	107161811	1
ENSG00000141646	SMAD4	0.282494	7.3788	3.17396	0.00669735	0.0772152	-3.05016	4089	SMAD family member 4 [Source:HGNC Symbol;Acc:HGNC:6770]	18	51028394	51085045	1
ENSG00000186283	TOR3A	0.282405	4.35445	3.28269	0.00539019	0.0683316	-2.8078	64222	torsin family 3 member A [Source:HGNC Symbol;Acc:HGNC:11997]	1	179081377	179098023	1
ENSG00000223773	CD99P1	0.282218	2.06336	2.09255	0.0549133	0.241593	-4.69294	401577	CD99 molecule pseudogene 1 [Source:HGNC Symbol;Acc:HGNC:7083]	X	2609348	2657229	1
ENSG00000130158	DOCK6	0.282211	4.12682	2.26752	0.0395633	0.204332	-4.66651	57572	dedicator of cytokinesis 6 [Source:HGNC Symbol;Acc:HGNC:19189]	19	11199295	11262481	-1
ENSG00000226210	WASH7P	0.282073	2.03882	1.81101	0.0914523	0.309963	-5.13478	653635 100288778	WAS protein family homolog 7 pseudogene [Source:EntrezGene;Acc:653635]	12	14522	32015	-1
ENSG00000189366	ALG1L	0.281938	1.36404	2.69339	0.0173724	0.133455	-3.56899	200810	ALG1, chitobiosyldiphosphodolichol beta-mannosyltransferase like [Source:HGNC Symbol;Acc:HGNC:33721]	3	125929275	125937039	-1
ENSG00000230364	RPL4P3	0.281682	1.78881	1.36939	0.192254	0.449615	-5.77671		ribosomal protein L4 pseudogene 3 [Source:HGNC Symbol;Acc:HGNC:35773]	1	171683128	171684438	-1
ENSG00000165288	BRWD3	0.281529	6.51305	2.8964	0.0116368	0.105922	-3.61606	254065	bromodomain and WD repeat domain containing 3 [Source:HGNC Symbol;Acc:HGNC:17342]	X	80670854	80809688	-1
ENSG00000168010	ATG16L2	0.281463	2.47557	1.5913	0.133666	0.373746	-5.51349	89849	autophagy related 16 like 2 [Source:HGNC Symbol;Acc:HGNC:25464]	11	72814308	72843674	1
ENSG00000137968	SLC44A5	0.281214	2.91947	1.81454	0.0908836	0.308743	-5.23616	204962	solute carrier family 44 member 5 [Source:HGNC Symbol;Acc:HGNC:28524]	1	75202131	75611116	-1
ENSG00000114948	ADAM23	0.280953	4.70857	3.21274	0.00619847	0.0738262	-2.94239	8745	ADAM metallopeptidase domain 23 [Source:HGNC Symbol;Acc:HGNC:202]	2	206443539	206621130	1
ENSG00000255126	CTD-2531D15.5	0.280944	1.66326	2.45652	0.0275592	0.170212	-4.01405			11	62391516	62393372	-1
ENSG00000160410	SHKBP1	0.280721	4.72874	3.16389	0.00683327	0.0785186	-3.04574	92799	SH3KBP1 binding protein 1 [Source:HGNC Symbol;Acc:HGNC:19214]	19	40576851	40591399	1
ENSG00000173530	TNFRSF10D	0.280695	4.68539	2.92471	0.0110013	0.102473	-3.52573	8793	TNF receptor superfamily member 10d [Source:HGNC Symbol;Acc:HGNC:11907]	8	23135588	23164030	-1
ENSG00000233057	EEF1A1P14	0.28064	1.8722	1.49835	0.156053	0.405779	-5.64032		eukaryotic translation elongation factor 1 alpha 1 pseudogene 14 [Source:HGNC Symbol;Acc:HGNC:3197]	1	194188967	194190342	1
ENSG00000227218	RP11-203J24.8	0.280595	0.0432681	1.98453	0.0669711	0.264991	-4.66222			9	127934503	127940952	1
ENSG00000137710	RDX	0.280425	6.88946	2.83733	0.0130809	0.113471	-3.71987	5962	radixin [Source:HGNC Symbol;Acc:HGNC:9944]	11	110174880	110296722	-1
ENSG00000126603	GLIS2	0.280231	1.82191	1.73212	0.105019	0.331653	-5.20242	84662	GLIS family zinc finger 2 [Source:HGNC Symbol;Acc:HGNC:29450]	16	4314761	4339597	1
ENSG00000183508	FAM46C	0.279922	0.73988	1.80428	0.092545	0.311697	-5.00669	54855	family with sequence similarity 46 member C [Source:HGNC Symbol;Acc:HGNC:24712]	1	117605934	117628372	1
ENSG00000065029	ZNF76	0.279815	3.62768	3.03876	0.00876936	0.090038	-3.17847	7629	zinc finger protein 76 [Source:HGNC Symbol;Acc:HGNC:13149]	6	35258909	35295985	1
ENSG00000166780	C16orf45	0.279799	3.53252	3.45263	0.00383867	0.0557733	-2.37406	89927	chromosome 16 open reading frame 45 [Source:HGNC Symbol;Acc:HGNC:19213]	16	15434295	15625028	1
ENSG00000075426	FOSL2	0.279671	2.20168	2.1261	0.0515979	0.233777	-4.66065	2355	FOS like 2, AP-1 transcription factor subunit [Source:HGNC Symbol;Acc:HGNC:3798]	2	28392448	28417312	1
ENSG00000108175	ZMIZ1	0.279622	3.87139	1.56839	0.138913	0.381798	-5.7424	57178	zinc finger MIZ-type containing 1 [Source:HGNC Symbol;Acc:HGNC:16493]	10	79069035	79316528	1
ENSG00000175161	CADM2	0.279608	3.86379	2.67053	0.0181696	0.136686	-3.95361	253559	cell adhesion molecule 2 [Source:HGNC Symbol;Acc:HGNC:29849]	3	84958981	86074429	1
ENSG00000137449	CPEB2	0.279558	0.63778	2.15069	0.0492855	0.227944	-4.44188	132864	cytoplasmic polyadenylation element binding protein 2 [Source:HGNC Symbol;Acc:HGNC:21745]	4	15002674	15070153	1
ENSG00000166033	HTRA1	0.279539	3.31185	3.04016	0.00874508	0.0899501	-3.10294	5654	HtrA serine peptidase 1 [Source:HGNC Symbol;Acc:HGNC:9476]	10	122461525	122514908	1
ENSG00000186792	HYAL3	0.279496	1.30771	2.35097	0.0337545	0.189182	-4.20461	8372	hyaluronoglucosaminidase 3 [Source:HGNC Symbol;Acc:HGNC:5322]	3	50292831	50299468	-1
ENSG00000177042	TMEM80	0.279379	2.36983	2.61268	0.0203481	0.145974	-3.8238	283232	transmembrane protein 80 [Source:HGNC Symbol;Acc:HGNC:27453]	11	695428	705028	1
ENSG00000108679	LGALS3BP	0.279293	5.53317	2.59398	0.0211049	0.148792	-4.18868	3959	galectin 3 binding protein [Source:HGNC Symbol;Acc:HGNC:6564]	17	78971238	78980109	-1
ENSG00000204261	PSMB8-AS1	0.279221	2.05655	2.11016	0.053149	0.237093	-4.67091	100507463	PSMB8 antisense RNA 1 (head to head) [Source:HGNC Symbol;Acc:HGNC:39758]	6	32844086	32846495	1
ENSG00000159712	ANKRD18CP	0.279172	5.58592	3.8838	0.00162804	0.0328806	-1.66858		ankyrin repeat domain 18C, pseudogene [Source:HGNC Symbol;Acc:HGNC:43601]	9	97156570	97221235	-1
ENSG00000123066	MED13L	0.278769	5.78057	2.61025	0.0204451	0.146487	-4.15851	23389	mediator complex subunit 13 like [Source:HGNC Symbol;Acc:HGNC:22962]	12	115953872	116277338	-1
ENSG00000005469	CROT	0.278734	1.59662	2.36959	0.0325733	0.185682	-4.21457	54677	carnitine O-octanoyltransferase [Source:HGNC Symbol;Acc:HGNC:2366]	7	87345681	87399795	1
ENSG00000271347	RP11-701H24.7	0.278605	4.85255	2.66047	0.0185315	0.138329	-4.02678			15	24991486	24991753	1
ENSG00000143412	ANXA9	0.278547	1.44414	2.30409	0.0369102	0.197158	-4.26055	8416	annexin A9 [Source:HGNC Symbol;Acc:HGNC:547]	1	150982017	150995634	1
ENSG00000183458	RP11-958N24.1	0.278538	3.40301	1.73301	0.104856	0.3314	-5.4392			16	14911551	14935708	1
ENSG00000260822	GS1-358P8.4	0.278315	5.67239	3.29171	0.00529402	0.0679242	-2.83881			X	24545516	24550466	1
ENSG00000159753	CARMIL2	0.278079	3.89254	2.35627	0.033414	0.188318	-4.46577	146206	capping protein regulator and myosin 1 linker 2 [Source:HGNC Symbol;Acc:HGNC:27089]	16	67644919	67657569	1
ENSG00000226091	LINC00937	0.278038	0.365787	1.76576	0.0990299	0.322424	-5.015	389634	long intergenic non-protein coding RNA 937 [Source:HGNC Symbol;Acc:HGNC:48629]	12	8295986	8396803	-1
ENSG00000103056	SMPD3	0.277923	0.316748	1.53017	0.148057	0.394734	-5.34298	55512	sphingomyelin phosphodiesterase 3 [Source:HGNC Symbol;Acc:HGNC:14240]	16	68358325	68448688	-1
ENSG00000164692	COL1A2	0.277729	6.53455	2.89155	0.0117491	0.106214	-3.62234	1278	collagen type I alpha 2 chain [Source:HGNC Symbol;Acc:HGNC:2198]	7	94394561	94431232	1
ENSG00000150977	RILPL2	0.277591	1.59496	2.5162	0.0245531	0.161063	-3.92344	196383	Rab interacting lysosomal protein like 2 [Source:HGNC Symbol;Acc:HGNC:28787]	12	123410683	123436717	-1
ENSG00000128594	LRRC4	0.27755	3.03624	2.512	0.0247542	0.161681	-4.12711	64101	leucine rich repeat containing 4 [Source:HGNC Symbol;Acc:HGNC:15586]	7	128027071	128032107	-1
ENSG00000154358	OBSCN	0.277441	5.55924	2.04448	0.0600093	0.251944	-5.15296	84033	obscurin, cytoskeletal calmodulin and titin-interacting RhoGEF [Source:HGNC Symbol;Acc:HGNC:15719]	1	228208130	228378874	1
ENSG00000166707	ZCCHC18	0.277426	0.456809	1.52477	0.149388	0.397047	-5.37497	644353	zinc finger CCHC-type containing 18 [Source:HGNC Symbol;Acc:HGNC:32459]	X	104112131	104115846	1
ENSG00000114554	PLXNA1	0.27728	6.5564	2.36169	0.0330696	0.187238	-4.61275	5361	plexin A1 [Source:HGNC Symbol;Acc:HGNC:9099]	3	126988594	127037392	1
ENSG00000244151	RP11-148K1.12	0.27724	3.38135	3.17438	0.00669168	0.0772017	-2.91708			7	151074742	151076530	-1
ENSG00000240370	U47924.6	0.276624	1.47856	2.10467	0.0536941	0.238491	-4.59669			12	6873389	6884741	1
ENSG00000257354	RP11-631N16.2	0.27636	1.21002	2.40975	0.0301578	0.177849	-4.06016			12	62602752	62622213	1
ENSG00000167037	SGSM1	0.276325	2.77559	2.06936	0.0573198	0.246249	-4.82487	129049	small G protein signaling modulator 1 [Source:HGNC Symbol;Acc:HGNC:29410]	22	24806169	24927578	1
ENSG00000279452	AC006277.3	0.276296	0.186583	1.87359	0.0818229	0.291921	-4.82467			19	2949035	2950644	1
ENSG00000129003	VPS13C	0.275971	5.26018	2.51117	0.024794	0.161839	-4.31448	54832	vacuolar protein sorting 13 homolog C [Source:HGNC Symbol;Acc:HGNC:23594]	15	61852389	62060473	-1
ENSG00000146221	TCTE1	0.275944	1.63826	2.25797	0.0402848	0.206181	-4.4036	202500	t-complex-associated-testis-expressed 1 [Source:HGNC Symbol;Acc:HGNC:11693]	6	44278743	44297688	-1
ENSG00000006606	CCL26	0.275567	1.56623	1.9492	0.0714114	0.272944	-4.86677	10344	C-C motif chemokine ligand 26 [Source:HGNC Symbol;Acc:HGNC:10625]	7	75769533	75789896	-1
ENSG00000160741	CRTC2	0.275472	2.32375	1.98367	0.067076	0.264991	-4.90527	200186	CREB regulated transcription coactivator 2 [Source:HGNC Symbol;Acc:HGNC:27301]	1	153947669	153958625	-1
ENSG00000132793	LPIN3	0.27493	2.87269	2.33379	0.0348797	0.19224	-4.38103	64900	lipin 3 [Source:HGNC Symbol;Acc:HGNC:14451]	20	41340920	41360582	1
ENSG00000005187	ACSM3	0.274699	2.72899	1.99463	0.0657486	0.263163	-4.9515	6296	acyl-CoA synthetase medium-chain family member 3 [Source:HGNC Symbol;Acc:HGNC:10522]	16	20610243	20797581	1
ENSG00000135407	AVIL	0.27449	1.04702	2.08662	0.0555197	0.243016	-4.58746	10677	advillin [Source:HGNC Symbol;Acc:HGNC:14188]	12	57797376	57818704	-1
ENSG00000196535	MYO18A	0.273925	5.63105	2.60375	0.0207061	0.147594	-4.16958	399687	myosin XVIIIA [Source:HGNC Symbol;Acc:HGNC:31104]	17	29071124	29180412	-1
ENSG00000162407	PLPP3	0.273902	4.90129	3.3495	0.00471679	0.0631653	-2.69832	8613	phospholipid phosphatase 3 [Source:HGNC Symbol;Acc:HGNC:9229]	1	56494747	56645301	-1
ENSG00000166436	TRIM66	0.273819	0.951693	1.87596	0.0814775	0.29134	-4.87601	9866	tripartite motif containing 66 [Source:HGNC Symbol;Acc:HGNC:29005]	11	8612037	8671866	-1
ENSG00000166147	FBN1	0.27347	3.84497	2.88957	0.0117953	0.106406	-3.49884	2200	fibrillin 1 [Source:HGNC Symbol;Acc:HGNC:3603]	15	48408306	48645849	-1
ENSG00000164463	CREBRF	0.273276	2.77465	2.29412	0.0376163	0.199124	-4.44679	153222	CREB3 regulatory factor [Source:HGNC Symbol;Acc:HGNC:24050]	5	173056352	173139284	1
ENSG00000147202	DIAPH2	0.273267	6.58645	3.59871	0.00286825	0.0469393	-2.23368	1730	diaphanous related formin 2 [Source:HGNC Symbol;Acc:HGNC:2877]	X	96684663	97604997	1
ENSG00000259589	RP11-317G6.1	0.273259	1.61873	1.8007	0.0931313	0.312553	-5.09523			15	63675146	63713758	1
ENSG00000272631	RP11-359E3.4	0.273111	1.91309	2.01224	0.0636657	0.259441	-4.82128			10	86749754	86756298	-1
ENSG00000130775	THEMIS2	0.272932	3.35944	3.02196	0.0090676	0.0922724	-3.17221	9473	thymocyte selection associated family member 2 [Source:HGNC Symbol;Acc:HGNC:16839]	1	27872543	27886685	1
ENSG00000163347	CLDN1	0.272848	1.90731	2.17043	0.0474999	0.22451	-4.55305	9076	claudin 1 [Source:HGNC Symbol;Acc:HGNC:2032]	3	190305701	190322475	-1
ENSG00000166987	MBD6	0.272845	0.692979	1.29439	0.216291	0.477135	-5.67476	114785	methyl-CpG binding domain protein 6 [Source:HGNC Symbol;Acc:HGNC:20445]	12	57520710	57530148	1
ENSG00000273888	FRMD6-AS1	0.272818	0.309742	1.38396	0.187846	0.444487	-5.55689	145438	FRMD6 antisense RNA 1 [Source:HGNC Symbol;Acc:HGNC:20129]	14	51649516	51651744	-1
ENSG00000118194	TNNT2	0.272671	1.25105	1.52559	0.149186	0.396697	-5.50578	7139	troponin T2, cardiac type [Source:HGNC Symbol;Acc:HGNC:11949]	1	201359008	201377762	-1
ENSG00000139154	AEBP2	0.272578	4.83521	3.48987	0.00356365	0.0533832	-2.40772	121536	AE binding protein 2 [Source:HGNC Symbol;Acc:HGNC:24051]	12	19404045	19720801	1
ENSG00000277103	RP11-520B13.8	0.272529	2.38631	2.66607	0.0183291	0.137424	-3.72809			9	97151894	97152694	-1
ENSG00000198807	PAX9	0.272322	1.43479	1.85906	0.083974	0.295593	-5.01849	5083	paired box 9 [Source:HGNC Symbol;Acc:HGNC:8623]	14	36657568	36679715	1
ENSG00000186162	CIDECP	0.272212	1.36694	2.09748	0.0544145	0.240009	-4.61904		cell death-inducing DFFA-like effector c pseudogene [Source:HGNC Symbol;Acc:HGNC:24230]	3	10014238	10026365	-1
ENSG00000142449	FBN3	0.272185	5.47581	2.55619	0.0227175	0.15482	-4.25318	84467	fibrillin 3 [Source:HGNC Symbol;Acc:HGNC:18794]	19	8065402	8149846	-1
ENSG00000230590	FTX	0.272139	3.71311	2.73359	0.0160524	0.128232	-3.7957	100302692	FTX transcript, XIST regulator (non-protein coding) [Source:HGNC Symbol;Acc:HGNC:37190]	X	73963955	74293574	-1
ENSG00000248508	SRP14-AS1	0.271911	0.866008	2.02513	0.0621806	0.256955	-4.65265	100131089	SRP14 antisense RNA1 (head to head) [Source:HGNC Symbol;Acc:HGNC:48619]	15	40039311	40067290	1
ENSG00000074276	CDHR2	0.271721	0.481842	1.5479	0.143752	0.389332	-5.37996	54825	cadherin related family member 2 [Source:HGNC Symbol;Acc:HGNC:18231]	5	176542511	176595974	1
ENSG00000226742	HSBP1L1	0.271687	0.461708	1.49328	0.157361	0.407146	-5.38261	440498	heat shock factor binding protein 1 like 1 [Source:HGNC Symbol;Acc:HGNC:37243]	18	79964561	79970822	1
ENSG00000127578	WFIKKN1	0.271615	2.56074	1.37698	0.189949	0.446955	-5.87953	117166	WAP, follistatin/kazal, immunoglobulin, kunitz and netrin domain containing 1 [Source:HGNC Symbol;Acc:HGNC:30912]	16	629239	634116	1
ENSG00000005882	PDK2	0.271203	3.25588	2.85352	0.0126686	0.111415	-3.52706	5164	pyruvate dehydrogenase kinase 2 [Source:HGNC Symbol;Acc:HGNC:8810]	17	50094737	50112152	1
ENSG00000267002	RP11-242D8.1	0.271106	2.26657	1.79701	0.0937389	0.313987	-5.19315			17	43148368	43171037	-1
ENSG00000169618	PROKR1	0.271095	2.63242	2.02975	0.0616554	0.255971	-4.90914		prokineticin receptor 1 [Source:HGNC Symbol;Acc:HGNC:4524]	2	68643589	68658247	1
ENSG00000267699	RP11-729L2.2	0.270977	5.13425	3.59793	0.0028727	0.0469674	-2.21839			18	50968019	51058144	1
ENSG00000165458	INPPL1	0.270759	6.24101	2.77996	0.0146507	0.121567	-3.84186	3636	inositol polyphosphate phosphatase like 1 [Source:HGNC Symbol;Acc:HGNC:6080]	11	72223701	72239105	1
ENSG00000198938	MT-CO3	0.270757	9.94445	2.14287	0.0500101	0.22952	-4.86688	4514	mitochondrially encoded cytochrome c oxidase III [Source:HGNC Symbol;Acc:HGNC:7422]	MT	9207	9990	1
ENSG00000272442	RP11-444E17.6	0.270554	1.6965	2.23842	0.0418009	0.210474	-4.4321			6	44273194	44378957	1
ENSG00000177791	MYOZ1	0.270435	1.54548	2.08238	0.0559571	0.243359	-4.62444	58529	myozenin 1 [Source:HGNC Symbol;Acc:HGNC:13752]	10	73631654	73641757	-1
ENSG00000168916	ZNF608	0.270147	5.88492	3.29594	0.00524949	0.0676135	-2.83523	57507	zinc finger protein 608 [Source:HGNC Symbol;Acc:HGNC:29238]	5	124636913	124748807	-1
ENSG00000128165	ADM2	0.270117	2.00871	1.89066	0.0793602	0.287239	-5.04294	79924	adrenomedullin 2 [Source:HGNC Symbol;Acc:HGNC:28898]	22	50481556	50486440	1
ENSG00000095637	SORBS1	0.269752	5.05938	3.63002	0.0026948	0.0452835	-2.14337	10580	sorbin and SH3 domain containing 1 [Source:HGNC Symbol;Acc:HGNC:14565]	10	95311771	95561414	-1
ENSG00000224914	LINC00863	0.269693	0.868981	2.46554	0.0270836	0.168934	-3.9225		long intergenic non-protein coding RNA 863 [Source:HGNC Symbol;Acc:HGNC:45162]	10	87342736	87357882	1
ENSG00000003249	DBNDD1	0.269512	4.76156	2.32958	0.0351609	0.192723	-4.61947	79007	dysbindin domain containing 1 [Source:HGNC Symbol;Acc:HGNC:28455]	16	90004865	90020128	-1
ENSG00000250506	CDK3	0.269404	1.53759	1.1756	0.259189	0.524086	-5.90913		cyclin dependent kinase 3 [Source:HGNC Symbol;Acc:HGNC:1772]	17	76000906	76005999	1
ENSG00000230084	RP4-613B23.1	0.269326	0.811969	1.47805	0.161342	0.411675	-5.4518			3	42601963	42654388	-1
ENSG00000196776	CD47	0.269199	4.39802	3.00156	0.00944336	0.0946929	-3.34948	961	CD47 molecule [Source:HGNC Symbol;Acc:HGNC:1682]	3	108043298	108091025	-1
ENSG00000151623	NR3C2	0.269089	1.13478	1.76312	0.0994897	0.323167	-5.0986	4306	nuclear receptor subfamily 3 group C member 2 [Source:HGNC Symbol;Acc:HGNC:7979]	4	148078762	148444698	-1
ENSG00000177943	MAMDC4	0.268904	3.12001	2.4413	0.0283804	0.172768	-4.26245	158056	MAM domain containing 4 [Source:HGNC Symbol;Acc:HGNC:24083]	9	136850943	136860799	1
ENSG00000198554	WDHD1	0.268877	7.17634	3.64974	0.00259103	0.0440398	-2.12029	11169	WD repeat and HMG-box DNA binding protein 1 [Source:HGNC Symbol;Acc:HGNC:23170]	14	54938950	55027105	-1
ENSG00000109323	MANBA	0.268636	5.50053	2.45183	0.0278101	0.171117	-4.44755	4126	mannosidase beta [Source:HGNC Symbol;Acc:HGNC:6831]	4	102631488	102760994	-1
ENSG00000260219	RP11-347C12.10	0.268616	0.327092	2.12259	0.0519356	0.23475	-4.45313	101928707		16	30355441	30357104	1
ENSG00000188070	C11orf95	0.26858	5.19959	2.71712	0.0165809	0.130313	-3.94034	65998	chromosome 11 open reading frame 95 [Source:HGNC Symbol;Acc:HGNC:28449]	11	63759892	63768775	-1
ENSG00000184208	C22orf46	0.268489	3.05997	2.54509	0.0232134	0.15672	-4.03664	79640	chromosome 22 open reading frame 46 [Source:HGNC Symbol;Acc:HGNC:26294]	22	41688939	41698136	1
ENSG00000279246	RP11-286N22.14	0.268274	1.61429	1.97135	0.0685976	0.267397	-4.85617			11	61352244	61354477	1
ENSG00000221968	FADS3	0.268199	3.93364	2.66379	0.0184114	0.13778	-3.93994	3995	fatty acid desaturase 3 [Source:HGNC Symbol;Acc:HGNC:3576]	11	61873519	61892051	-1
ENSG00000125398	SOX9	0.268119	2.15302	2.08247	0.0559479	0.243359	-4.75408	6662	SRY-box 9 [Source:HGNC Symbol;Acc:HGNC:11204]	17	72121020	72126420	1
ENSG00000251474	RPL32P3	0.267594	2.11665	2.27067	0.0393274	0.20366	-4.38436		ribosomal protein L32 pseudogene 3 [Source:HGNC Symbol;Acc:HGNC:27024]	3	129382922	129399655	-1
ENSG00000136828	RALGPS1	0.26757	4.20766	2.78221	0.0145858	0.121374	-3.7295	9649	Ral GEF with PH domain and SH3 binding motif 1 [Source:HGNC Symbol;Acc:HGNC:16851]	9	126914774	127223166	1
ENSG00000253930	RP11-1149O23.2	0.267566	1.0841	1.7687	0.098522	0.321308	-5.1029			8	23189279	23190675	1
ENSG00000065357	DGKA	0.267542	2.71245	2.41462	0.0298762	0.176796	-4.21124	1606	diacylglycerol kinase alpha [Source:HGNC Symbol;Acc:HGNC:2849]	12	55927319	55954027	1
ENSG00000159335	PTMS	0.267092	5.90635	2.88614	0.0118757	0.106851	-3.63901	5763	parathymosin [Source:HGNC Symbol;Acc:HGNC:9629]	12	6765516	6770952	1
ENSG00000274286	ADRA2B	0.267021	2.8619	2.70912	0.0168439	0.131496	-3.71708	151	adrenoceptor alpha 2B [Source:HGNC Symbol;Acc:HGNC:282]	2	96112875	96116245	-1
ENSG00000129521	EGLN3	0.266884	5.0695	3.06583	0.00830908	0.087802	-3.2675	112399	egl-9 family hypoxia inducible factor 3 [Source:HGNC Symbol;Acc:HGNC:14661]	14	33924231	34462774	-1
ENSG00000236299	RP11-340I6.7	0.26667	1.40404	2.2917	0.0377898	0.199489	-4.26958			7	63888200	63900794	-1
ENSG00000172733	PURG	0.266614	2.51436	2.88359	0.011936	0.107143	-3.3393	29942	purine rich element binding protein G [Source:HGNC Symbol;Acc:HGNC:17930]	8	30995802	31033715	-1
ENSG00000077009	NMRK2	0.266604	4.4614	2.35888	0.0332475	0.187812	-4.57954	27231	nicotinamide riboside kinase 2 [Source:HGNC Symbol;Acc:HGNC:17871]	19	3933103	3942416	1
ENSG00000180773	SLC36A4	0.266579	4.81976	3.58674	0.00293748	0.0475733	-2.22357	120103	solute carrier family 36 member 4 [Source:HGNC Symbol;Acc:HGNC:19660]	11	93144171	93197964	-1
ENSG00000262560	RP11-296A16.1	0.26652	2.88492	2.40513	0.0304264	0.17888	-4.26195			15	43772617	43799133	-1
ENSG00000173442	EHBP1L1	0.266126	2.74956	1.88063	0.0807989	0.290042	-5.11174	254102	EH domain binding protein 1 like 1 [Source:HGNC Symbol;Acc:HGNC:30682]	11	65576038	65592650	1
ENSG00000254459	RP11-91P24.7	0.266096	0.322422	1.84805	0.0856375	0.298344	-4.88554			11	77829654	77872262	-1
ENSG00000155066	PROM2	0.266088	1.30729	1.56751	0.139116	0.382112	-5.42108	150696	prominin 2 [Source:HGNC Symbol;Acc:HGNC:20685]	2	95274453	95291308	1
ENSG00000157470	FAM81A	0.26594	1.04027	1.9562	0.0705109	0.27058	-4.78275	145773	family with sequence similarity 81 member A [Source:HGNC Symbol;Acc:HGNC:28379]	15	59372693	59523549	1
ENSG00000106123	EPHB6	0.265831	3.52941	2.05958	0.0583635	0.248399	-4.97839	2051	EPH receptor B6 [Source:HGNC Symbol;Acc:HGNC:3396]	7	142855061	142871094	1
ENSG00000170921	TANC2	0.265568	2.41296	1.76924	0.0984286	0.3213	-5.23486	26115	tetratricopeptide repeat, ankyrin repeat and coiled-coil containing 2 [Source:HGNC Symbol;Acc:HGNC:30212]	17	63009556	63427699	1
ENSG00000174483	BBS1	0.265375	3.40335	2.51187	0.0247602	0.161681	-4.15009	582	Bardet-Biedl syndrome 1 [Source:HGNC Symbol;Acc:HGNC:966]	11	66510606	66533627	1
ENSG00000121653	MAPK8IP1	0.265329	4.8805	2.54586	0.0231789	0.15672	-4.25375	9479	mitogen-activated protein kinase 8 interacting protein 1 [Source:HGNC Symbol;Acc:HGNC:6882]	11	45885651	45906465	1
ENSG00000183496	MEX3B	0.265236	3.77888	3.46536	0.00374235	0.0550043	-2.39208	84206	mex-3 RNA binding family member B [Source:HGNC Symbol;Acc:HGNC:25297]	15	82041778	82046141	-1
ENSG00000228343	RP11-1148L6.5	0.265216	1.53848	2.15923	0.048506	0.226094	-4.52009			X	48579774	48581157	-1
ENSG00000197070	ARRDC1	0.265091	3.47941	2.87742	0.0120828	0.107816	-3.46697	92714	arrestin domain containing 1 [Source:HGNC Symbol;Acc:HGNC:28633]	9	137605654	137615360	1
ENSG00000084636	COL16A1	0.264903	3.24779	2.1419	0.0501013	0.229648	-4.79755	1307	collagen type XVI alpha 1 chain [Source:HGNC Symbol;Acc:HGNC:2193]	1	31652247	31704319	-1
ENSG00000104205	SGK3	0.264818	3.55977	3.10016	0.00775964	0.084793	-3.05965	23678	serum/glucocorticoid regulated kinase family member 3 [Source:HGNC Symbol;Acc:HGNC:10812]	8	66712418	66862022	1
ENSG00000230513	THAP7-AS1	0.264662	0.985798	1.82025	0.0899685	0.307239	-5.01979	439931	THAP7 antisense RNA 1 [Source:HGNC Symbol;Acc:HGNC:41013]	22	21001886	21010342	1
ENSG00000131378	RFTN1	0.264587	1.54416	2.12123	0.0520668	0.2352	-4.55022	23180	raftlin, lipid raft linker 1 [Source:HGNC Symbol;Acc:HGNC:30278]	3	16313574	16514026	-1
ENSG00000205740	RP11-363N22.3	0.264516	0.69824	1.91897	0.075421	0.280194	-4.83832	107984285		10	971146	988341	-1
ENSG00000268895	A1BG-AS1	0.264439	1.73164	2.21235	0.0439063	0.215848	-4.46295	503538	A1BG antisense RNA 1 [Source:HGNC Symbol;Acc:HGNC:37133]	19	58347751	58355183	1
ENSG00000066827	ZFAT	0.264399	3.48812	3.29896	0.00521789	0.0674749	-2.67468	57623	zinc finger and AT-hook domain containing [Source:HGNC Symbol;Acc:HGNC:19899]	8	134477788	134713049	-1
ENSG00000110719	TCIRG1	0.264209	2.80367	2.08905	0.0552708	0.242482	-4.79748	10312	T-cell immune regulator 1, ATPase H+ transporting V0 subunit a3 [Source:HGNC Symbol;Acc:HGNC:11647]	11	68039016	68050895	1
ENSG00000169019	COMMD8	0.264105	3.24584	1.80256	0.0928265	0.312281	-5.40246	54951	COMM domain containing 8 [Source:HGNC Symbol;Acc:HGNC:26036]	4	47450796	47463719	-1
ENSG00000273015	RP11-352M15.2	0.264024	3.27369	2.34432	0.0341857	0.190393	-4.42234			12	45718046	45727775	-1
ENSG00000165905	LARGE2	0.263972	5.5868	3.13698	0.00721031	0.0811136	-3.14794	120071	LARGE xylosyl- and glucuronyltransferase 2 [Source:HGNC Symbol;Acc:HGNC:16522]	11	45921621	45929096	1
ENSG00000257913	RP11-386G11.5	0.263703	0.869313	1.94244	0.0722906	0.274621	-4.80401	105369758		12	48998367	49019235	1
ENSG00000188013	MEIS3P2	0.263697	1.93666	1.88726	0.0798452	0.288144	-5.0404		Meis homeobox 3 pseudogene 2 [Source:HGNC Symbol;Acc:HGNC:17638]	17	20589293	20590367	1
ENSG00000101846	STS	0.26342	2.27917	2.05961	0.0583602	0.248399	-4.80074	412	steroid sulfatase (microsomal), isozyme S [Source:HGNC Symbol;Acc:HGNC:11425]	X	7219456	7354810	1
ENSG00000196547	MAN2A2	0.262998	3.29414	2.15318	0.0490572	0.227428	-4.73619	4122	mannosidase alpha class 2A member 2 [Source:HGNC Symbol;Acc:HGNC:6825]	15	90902218	90922584	1
ENSG00000159023	EPB41	0.262982	6.90354	3.53471	0.00325862	0.0507169	-2.35579	2035	erythrocyte membrane protein band 4.1 [Source:HGNC Symbol;Acc:HGNC:3377]	1	28887091	29120046	1
ENSG00000090238	YPEL3	0.262971	3.03506	2.59854	0.020918	0.148143	-3.95808	83719	yippee like 3 [Source:HGNC Symbol;Acc:HGNC:18327]	16	30092314	30096915	-1
ENSG00000107890	ANKRD26	0.262917	4.27401	3.05232	0.00853577	0.0888225	-3.20548	22852	ankyrin repeat domain 26 [Source:HGNC Symbol;Acc:HGNC:29186]	10	26991914	27100498	-1
ENSG00000168280	KIF5C	0.26287	6.53403	3.30707	0.00513396	0.0669716	-2.81463	3800	kinesin family member 5C [Source:HGNC Symbol;Acc:HGNC:6325]	2	148875250	149026759	1
ENSG00000070778	PTPN21	0.262776	3.84204	2.45188	0.0278071	0.171117	-4.30778	11099	protein tyrosine phosphatase, non-receptor type 21 [Source:HGNC Symbol;Acc:HGNC:9651]	14	88465778	88554733	-1
ENSG00000137496	IL18BP	0.262747	3.47827	2.15964	0.0484691	0.226094	-4.7682	10068	interleukin 18 binding protein [Source:HGNC Symbol;Acc:HGNC:5987]	11	71998541	72005715	1
ENSG00000160323	ADAMTS13	0.262709	0.95988	1.17892	0.257905	0.522933	-5.81664	11093	ADAM metallopeptidase with thrombospondin type 1 motif 13 [Source:HGNC Symbol;Acc:HGNC:1366]	9	133414358	133459402	1
ENSG00000174501	ANKRD36C	0.262708	3.11845	2.65101	0.0188783	0.139657	-3.82918		ankyrin repeat domain 36C [Source:HGNC Symbol;Acc:HGNC:32946]	2	95836919	95991831	-1
ENSG00000146555	SDK1	0.262576	3.79909	1.7577	0.100437	0.324891	-5.4734	221935	sidekick cell adhesion molecule 1 [Source:HGNC Symbol;Acc:HGNC:19307]	7	3301448	4269000	1
ENSG00000183506	PI4KAP2	0.26246	2.16031	1.96143	0.0698444	0.269362	-4.92885		phosphatidylinositol 4-kinase alpha pseudogene 2 [Source:HGNC Symbol;Acc:HGNC:33577]	22	21473000	21517533	-1
ENSG00000272688	RP13-270P17.3	0.262361	0.271017	1.57313	0.137812	0.380234	-5.29314			18	3246401	3247086	-1
ENSG00000128274	A4GALT	0.262328	2.41578	1.86075	0.0837209	0.295121	-5.12252	53947	alpha 1,4-galactosyltransferase [Source:HGNC Symbol;Acc:HGNC:18149]	22	42692121	42721298	-1
ENSG00000269190	FBXO17	0.26227	3.87506	3.30373	0.00516842	0.0672678	-2.68299	115290	F-box protein 17 [Source:HGNC Symbol;Acc:HGNC:18754]	19	38941401	38975910	-1
ENSG00000233436	BTBD18	0.262233	0.245279	1.43141	0.174063	0.427183	-5.48952	643376	BTB domain containing 18 [Source:HGNC Symbol;Acc:HGNC:37214]	11	57743514	57751781	-1
ENSG00000177728	TMEM94	0.262066	5.01288	2.77569	0.0147746	0.122234	-3.81144	9772 102466911	transmembrane protein 94 [Source:HGNC Symbol;Acc:HGNC:28983]	17	75441159	75500090	1
ENSG00000151892	GFRA1	0.261918	1.12622	1.48979	0.158264	0.408314	-5.47096	2674	GDNF family receptor alpha 1 [Source:HGNC Symbol;Acc:HGNC:4243]	10	116056925	116273467	-1
ENSG00000159618	ADGRG5	0.261877	3.21499	2.03539	0.06102	0.25444	-4.97526	221188	adhesion G protein-coupled receptor G5 [Source:HGNC Symbol;Acc:HGNC:19010]	16	57542421	57591681	1
ENSG00000073350	LLGL2	0.261591	5.52938	3.25086	0.00574402	0.0708388	-2.91979	3993	LLGL2, scribble cell polarity complex component [Source:HGNC Symbol;Acc:HGNC:6629]	17	75525080	75575208	1
ENSG00000196151	WDSUB1	0.261489	2.58993	2.37772	0.0320696	0.184134	-4.32241	151525	WD repeat, sterile alpha motif and U-box domain containing 1 [Source:HGNC Symbol;Acc:HGNC:26697]	2	159235793	159286799	-1
ENSG00000008300	CELSR3	0.26143	5.58803	2.1929	0.0455406	0.219421	-4.90281	1951 100616112	cadherin EGF LAG seven-pass G-type receptor 3 [Source:HGNC Symbol;Acc:HGNC:3230]	3	48636469	48662915	-1
ENSG00000092096	SLC22A17	0.261343	4.48897	2.92673	0.0109572	0.102386	-3.50712	51310	solute carrier family 22 member 17 [Source:HGNC Symbol;Acc:HGNC:23095]	14	23346306	23352912	-1
ENSG00000076864	RAP1GAP	0.261293	2.43633	2.67278	0.0180894	0.136314	-3.71525	5909	RAP1 GTPase activating protein [Source:HGNC Symbol;Acc:HGNC:9858]	1	21596215	21669363	-1
ENSG00000250366	TUNAR	0.261292	5.46882	3.36387	0.00458328	0.0620025	-2.69037	100507043	TCL1 upstream neural differentiation-associated RNA [Source:HGNC Symbol;Acc:HGNC:44088]	14	95876392	95925571	1
ENSG00000197256	KANK2	0.260887	4.77522	3.40951	0.00418388	0.0584892	-2.57251	25959	KN motif and ankyrin repeat domains 2 [Source:HGNC Symbol;Acc:HGNC:29300]	19	11164267	11197791	-1
ENSG00000166394	CYB5R2	0.260886	4.75084	3.4787	0.00364402	0.0540681	-2.43572	51700	cytochrome b5 reductase 2 [Source:HGNC Symbol;Acc:HGNC:24376]	11	7665100	7677222	-1
ENSG00000170340	B3GNT2	0.260764	6.23442	3.23586	0.00591873	0.0722677	-2.95623	10678	UDP-GlcNAc:betaGal beta-1,3-N-acetylglucosaminyltransferase 2 [Source:HGNC Symbol;Acc:HGNC:15629]	2	62196113	62224731	1
ENSG00000167702	KIFC2	0.260658	4.02595	2.51098	0.0248033	0.161839	-4.21196	90990	kinesin family member C2 [Source:HGNC Symbol;Acc:HGNC:29530]	8	144466043	144474202	1
ENSG00000273329	RP11-448A19.1	0.260604	1.74889	2.15299	0.0490746	0.227447	-4.56441			7	129604548	129611630	-1
ENSG00000236901	MIR600HG	0.260566	4.49322	2.10769	0.0533936	0.237653	-4.97852	81571 693185	MIR600 host gene [Source:HGNC Symbol;Acc:HGNC:23642]	9	123109494	123115477	-1
ENSG00000280099	RP11-33E12.2	0.260383	0.566601	1.30437	0.21296	0.473048	-5.65094			1	85152487	85154203	-1
ENSG00000102401	ARMCX3	0.260181	4.3602	3.43426	0.00398215	0.056797	-2.49753	51566	armadillo repeat containing, X-linked 3 [Source:HGNC Symbol;Acc:HGNC:24065]	X	101622797	101627843	1
ENSG00000169213	RAB3B	0.260075	6.57318	3.09022	0.00791489	0.0853571	-3.23948	5865	RAB3B, member RAS oncogene family [Source:HGNC Symbol;Acc:HGNC:9778]	1	51907956	51990764	-1
ENSG00000178498	DTX3	0.259941	4.39068	2.53252	0.0237876	0.158862	-4.22865	196403	deltex E3 ubiquitin ligase 3 [Source:HGNC Symbol;Acc:HGNC:24457]	12	57604622	57609804	1
ENSG00000164889	SLC4A2	0.259878	5.88527	3.51739	0.0033732	0.0518422	-2.40167	6522	solute carrier family 4 member 2 [Source:HGNC Symbol;Acc:HGNC:11028]	7	151057210	151076527	1
ENSG00000278139	RP4-533D7.6	0.259809	3.53264	3.03241	0.00888092	0.0909658	-3.22381	8503		1	46043661	46176488	-1
ENSG00000165912	PACSIN3	0.259652	4.39004	2.48462	0.0261023	0.165337	-4.31204	29763	protein kinase C and casein kinase substrate in neurons 3 [Source:HGNC Symbol;Acc:HGNC:8572]	11	47177525	47186443	-1
ENSG00000279713	CTD-3035K23.3	0.259649	1.11504	1.91678	0.075719	0.280446	-4.87461			17	62679403	62681354	-1
ENSG00000101745	ANKRD12	0.259532	5.18406	3.17755	0.00664957	0.0770785	-3.03941	23253	ankyrin repeat domain 12 [Source:HGNC Symbol;Acc:HGNC:29135]	18	9136228	9285985	1
ENSG00000133256	PDE6B	0.259397	2.15393	1.99379	0.0658492	0.263381	-4.85457	5158	phosphodiesterase 6B [Source:HGNC Symbol;Acc:HGNC:8786]	4	625584	670782	1
ENSG00000167302	TEPSIN	0.259329	3.15445	2.57479	0.0219097	0.151845	-4.01816	146705	TEPSIN, adaptor related protein complex 4 accessory protein [Source:HGNC Symbol;Acc:HGNC:26458]	17	81228277	81239091	-1
ENSG00000251602	RP11-521B24.3	0.259075	0.787042	1.89439	0.0788301	0.286165	-4.84983	100507437		14	105416884	105419739	-1
ENSG00000232671	RP11-126K1.2	0.25904	0.849567	1.52259	0.14993	0.397736	-5.44624	100507670		1	151280024	151281929	-1
ENSG00000067369	TP53BP1	0.259003	7.07282	3.59969	0.00286265	0.046937	-2.22179	7158	tumor protein p53 binding protein 1 [Source:HGNC Symbol;Acc:HGNC:11999]	15	43403061	43510728	-1
ENSG00000241627	UBQLN4P1	0.258904	2.93713	2.98777	0.00970587	0.0962569	-3.21275		ubiquilin 4 pseudogene 1 [Source:HGNC Symbol;Acc:HGNC:31133]	3	148985868	148987668	-1
ENSG00000214961	RP11-355K23B.1	0.25868	1.99184	2.27909	0.0387047	0.201897	-4.38001			X	134272287	134273658	1
ENSG00000256569	RP11-173P15.5	0.258565	3.44048	2.84159	0.0129712	0.113027	-3.55729			12	120721507	120723639	-1
ENSG00000270117	AP000769.7	0.258519	0.606814	1.18702	0.254796	0.519919	-5.84315			11	65498010	65498405	-1
ENSG00000196507	TCEAL3	0.258457	2.79957	2.8779	0.0120714	0.107816	-3.3709	85012	transcription elongation factor A like 3 [Source:HGNC Symbol;Acc:HGNC:28247]	X	103607451	103629690	1
ENSG00000279068	CH17-140K24.5	0.258359	0.752228	1.38096	0.188749	0.445892	-5.60363			5	141182409	141188582	1
ENSG00000179240	RP11-111M22.2	0.258326	2.34102	2.23612	0.0419829	0.210904	-4.4869	100506127		11	76381313	76414619	1
ENSG00000110011	DNAJC4	0.258096	2.53412	2.45583	0.0275962	0.17025	-4.1132	3338	DnaJ heat shock protein family (Hsp40) member C4 [Source:HGNC Symbol;Acc:HGNC:5271]	11	64230278	64234286	1
ENSG00000253537	PCDHGA7	0.258012	3.7644	2.37451	0.0322674	0.184846	-4.43536	56108	protocadherin gamma subfamily A, 7 [Source:HGNC Symbol;Acc:HGNC:8705]	5	141382739	141512979	1
ENSG00000236094	LINC00545	0.257687	1.89706	2.31262	0.0363161	0.195541	-4.30717	440132	long intergenic non-protein coding RNA 545 [Source:HGNC Symbol;Acc:HGNC:43680]	13	30882551	30883395	1
ENSG00000262209	PCDHGB3	0.257483	3.79231	2.456	0.0275869	0.17025	-4.29119	56102	protocadherin gamma subfamily B, 3 [Source:HGNC Symbol;Acc:HGNC:8710]	5	141370264	141512979	1
ENSG00000198908	BHLHB9	0.257441	2.42871	2.67814	0.0179005	0.135798	-3.69298	80823	basic helix-loop-helix domain containing, class B, 9 [Source:HGNC Symbol;Acc:HGNC:29353]	X	102720688	102753540	1
ENSG00000113441	LNPEP	0.257336	4.2293	2.81229	0.0137447	0.117172	-3.70057	4012	leucyl and cystinyl aminopeptidase [Source:HGNC Symbol;Acc:HGNC:6656]	5	96935394	97037515	1
ENSG00000223534	HLA-DQB1-AS1	0.257302	1.70784	1.30321	0.213344	0.473383	-5.76535	106480429	HLA-DQB1 antisense RNA 1 [Source:HGNC Symbol;Acc:HGNC:39762]	6	32659880	32660729	1
ENSG00000227581	RP13-140E4.1	0.257163	1.23163	1.70235	0.110582	0.339478	-5.22159			X	90039213	90039834	-1
ENSG00000143614	GATAD2B	0.257138	3.55385	2.49273	0.0256958	0.164426	-4.18687	57459	GATA zinc finger domain containing 2B [Source:HGNC Symbol;Acc:HGNC:30778]	1	153789030	153923360	-1
ENSG00000136110	LECT1	0.257092	6.18099	2.36753	0.0327018	0.186076	-4.60476	11061	leukocyte cell derived chemotaxin 1 [Source:HGNC Symbol;Acc:HGNC:17005]	13	52703264	52739812	-1
ENSG00000205726	ITSN1	0.256617	6.56192	3.17633	0.00666571	0.0771172	-3.07172	6453	intersectin 1 [Source:HGNC Symbol;Acc:HGNC:6183]	21	33642400	33899861	1
ENSG00000274925	CTD-2547G23.4	0.256574	1.27408	2.10725	0.0534369	0.237656	-4.57167			16	25257952	25261066	1
ENSG00000254634	SMG1P6	0.256546	0.384591	2.09833	0.0543288	0.240006	-4.49896		SMG1P6, nonsense mediated mRNA decay associated PI3K related kinasepseudogene 6 [Source:HGNC Symbol;Acc:HGNC:49863]	16	29425800	29447026	-1
ENSG00000162738	VANGL2	0.256543	5.38632	3.18734	0.0065208	0.0762033	-3.03692	57216	VANGL planar cell polarity protein 2 [Source:HGNC Symbol;Acc:HGNC:15511]	1	160400586	160428678	1
ENSG00000185129	PURA	0.256408	2.3461	1.56366	0.140018	0.383554	-5.54587	5813	purine rich element binding protein A [Source:HGNC Symbol;Acc:HGNC:9701]	5	140107777	140125619	1
ENSG00000182580	EPHB3	0.256368	0.752462	1.73704	0.104124	0.330301	-5.13057	2049	EPH receptor B3 [Source:HGNC Symbol;Acc:HGNC:3394]	3	184561784	184582409	1
ENSG00000103154	NECAB2	0.256334	1.4146	1.79341	0.0943361	0.315133	-5.06463	54550	N-terminal EF-hand calcium binding protein 2 [Source:HGNC Symbol;Acc:HGNC:23746]	16	83968632	84002776	1
ENSG00000171456	ASXL1	0.256282	4.50335	3.08903	0.00793367	0.0854246	-3.18417	171023	additional sex combs like 1, transcriptional regulator [Source:HGNC Symbol;Acc:HGNC:18318]	20	32358344	32439319	1
ENSG00000186918	ZNF395	0.256252	5.08252	2.82719	0.0133459	0.115072	-3.71698	55893	zinc finger protein 395 [Source:HGNC Symbol;Acc:HGNC:18737]	8	28345585	28402701	-1
ENSG00000229562	ZFYVE9P1	0.256014	0.809677	1.55336	0.14245	0.387225	-5.38162		zinc finger FYVE-type containing 9 pseudogene 1 [Source:HGNC Symbol;Acc:HGNC:33359]	X	137660519	137662242	1
ENSG00000105613	MAST1	0.255899	3.12313	1.75869	0.100264	0.324481	-5.38293	22983	microtubule associated serine/threonine kinase 1 [Source:HGNC Symbol;Acc:HGNC:19034]	19	12833951	12874951	1
ENSG00000112276	BVES	0.255884	2.66103	1.41741	0.178042	0.432618	-5.78724	11149	blood vessel epicardial substance [Source:HGNC Symbol;Acc:HGNC:1152]	6	105096822	105137174	-1
ENSG00000136943	CTSV	0.255782	6.5157	3.51395	0.00339648	0.0519314	-2.40196	1515	cathepsin V [Source:HGNC Symbol;Acc:HGNC:2538]	9	97029679	97039643	-1
ENSG00000112343	TRIM38	0.25564	1.55448	2.11115	0.053052	0.237049	-4.60836	10475	tripartite motif containing 38 [Source:HGNC Symbol;Acc:HGNC:10059]	6	25962802	25991226	1
ENSG00000172831	CES2	0.255622	4.0882	3.15743	0.00692193	0.079272	-3.00514	8824	carboxylesterase 2 [Source:HGNC Symbol;Acc:HGNC:1864]	16	66934444	66945096	1
ENSG00000135709	KIAA0513	0.255517	3.11655	2.24388	0.0413723	0.209201	-4.59404	9764	KIAA0513 [Source:HGNC Symbol;Acc:HGNC:29058]	16	85027751	85094230	1
ENSG00000075651	PLD1	0.255419	0.92794	1.65191	0.120598	0.354745	-5.22297	5337	phospholipase D1 [Source:HGNC Symbol;Acc:HGNC:9067]	3	171600405	171810950	-1
ENSG00000185275	CD24P4	0.255256	5.67771	3.67853	0.00244669	0.0422984	-2.08086		CD24 molecule pseudogene 4 [Source:HGNC Symbol;Acc:HGNC:1649]	Y	18992467	18992709	-1
ENSG00000259371	RP11-468E2.6	0.255237	3.02998	2.83637	0.0131057	0.113607	-3.50808			14	24120956	24131829	1
ENSG00000110721	CHKA	0.25511	5.8838	3.67774	0.00245058	0.0423231	-2.08319	1119	choline kinase alpha [Source:HGNC Symbol;Acc:HGNC:1937]	11	68052859	68121444	-1
ENSG00000228986	RP13-228J13.8	0.255034	0.31588	1.37671	0.190029	0.446955	-5.55277			X	155292169	155293432	1
ENSG00000177076	ACER2	0.254644	2.94335	2.71601	0.0166172	0.130438	-3.73029	340485	alkaline ceramidase 2 [Source:HGNC Symbol;Acc:HGNC:23675]	9	19409059	19452020	1
ENSG00000218418	RP11-296E7.1	0.254438	2.90008	2.29749	0.0373759	0.198394	-4.45255			6	80064286	80070199	-1
ENSG00000183087	GAS6	0.254358	4.52752	2.90882	0.0113537	0.104509	-3.5624	2621	growth arrest specific 6 [Source:HGNC Symbol;Acc:HGNC:4168]	13	113820549	113864067	-1
ENSG00000106624	AEBP1	0.25432	4.46205	2.0834	0.0558522	0.243303	-5.00911	165 100616346	AE binding protein 1 [Source:HGNC Symbol;Acc:HGNC:303]	7	44104361	44114562	1
ENSG00000089847	ANKRD24	0.254257	2.83467	1.32661	0.205685	0.46538	-5.90772	170961	ankyrin repeat domain 24 [Source:HGNC Symbol;Acc:HGNC:29424]	19	4183354	4224814	1
ENSG00000243406	MRPS31P5	0.254226	2.3886	2.26847	0.0394916	0.204264	-4.43984	100887750	mitochondrial ribosomal protein S31 pseudogene 5 [Source:HGNC Symbol;Acc:HGNC:39253]	13	52167709	52194465	-1
ENSG00000080345	RIF1	0.254215	8.20122	3.3015	0.00519148	0.0673265	-2.77485	55183	replication timing regulatory factor 1 [Source:HGNC Symbol;Acc:HGNC:23207]	2	151409883	151508013	1
ENSG00000221944	TIGD1	0.254214	2.67323	2.42833	0.0290983	0.174906	-4.22956	200765 100847037	tigger transposable element derived 1 [Source:HGNC Symbol;Acc:HGNC:14523]	2	232547968	232550592	-1
ENSG00000254894	NAV2-AS1	0.254213	1.46935	1.63342	0.124462	0.360163	-5.30235		NAV2 antisense RNA 1 [Source:HGNC Symbol;Acc:HGNC:40744]	11	20119684	20120632	-1
ENSG00000085224	ATRX	0.254205	6.74087	2.63612	0.0194365	0.142525	-4.10898	546	ATRX, chromatin remodeler [Source:HGNC Symbol;Acc:HGNC:886]	X	77504878	77786269	-1
ENSG00000268225	CTD-2331H12.5	0.254043	1.28006	1.38574	0.187315	0.443585	-5.62437			19	52861807	52864151	-1
ENSG00000257647	RP11-701H24.3	0.253832	4.26394	2.71572	0.0166266	0.130452	-3.84905			15	25027736	25032047	-1
ENSG00000278851	MIR6879	0.253566	1.18425	1.71217	0.10872	0.33665	-5.19061	102466756	microRNA 6879 [Source:HGNC Symbol;Acc:HGNC:49957]	11	65018505	65018570	1
ENSG00000105426	PTPRS	0.253494	7.65254	2.01838	0.0629538	0.257869	-5.17301	5802	protein tyrosine phosphatase, receptor type S [Source:HGNC Symbol;Acc:HGNC:9681]	19	5158495	5340803	-1
ENSG00000188176	SMTNL2	0.253473	1.0803	1.65466	0.120032	0.353872	-5.2467	342527	smoothelin like 2 [Source:HGNC Symbol;Acc:HGNC:24764]	17	4583999	4608319	1
ENSG00000170836	PPM1D	0.253336	4.53607	2.70743	0.0168999	0.131812	-3.93578	8493	protein phosphatase, Mg2+/Mn2+ dependent 1D [Source:HGNC Symbol;Acc:HGNC:9277]	17	60600183	60666280	1
ENSG00000278467	RP11-504P24.9	0.253293	0.107476	1.61908	0.127531	0.363676	-5.20514			1	223994262	223995196	1
ENSG00000213853	EMP2	0.253122	4.74869	2.98926	0.00967727	0.0961325	-3.39845	2013	epithelial membrane protein 2 [Source:HGNC Symbol;Acc:HGNC:3334]	16	10528422	10580698	-1
ENSG00000100344	PNPLA3	0.253111	4.54881	3.41296	0.00415521	0.0582848	-2.55767	80339	patatin like phospholipase domain containing 3 [Source:HGNC Symbol;Acc:HGNC:18590]	22	43923739	43964488	1
ENSG00000186496	ZNF396	0.252798	0.416236	1.48053	0.160689	0.410865	-5.4155	252884	zinc finger protein 396 [Source:HGNC Symbol;Acc:HGNC:18824]	18	35366697	35377337	-1
ENSG00000189375	TBC1D28	0.252711	0.119851	2.09101	0.0550704	0.241912	-4.49014	254272	TBC1 domain family member 28 [Source:HGNC Symbol;Acc:HGNC:26858]	17	18635006	18661950	-1
ENSG00000276791	CTD-2270P14.5	0.252583	2.54387	1.96424	0.0694897	0.268833	-5.03546			16	2777319	2780568	1
ENSG00000183337	BCOR	0.252294	5.89987	2.28297	0.0384207	0.200963	-4.75651	54880	BCL6 corepressor [Source:HGNC Symbol;Acc:HGNC:20893]	X	40049815	40177329	-1
ENSG00000136040	PLXNC1	0.252214	2.33341	2.55774	0.0226493	0.154662	-3.93066	10154	plexin C1 [Source:HGNC Symbol;Acc:HGNC:9106]	12	94148723	94307675	1
ENSG00000172638	EFEMP2	0.252075	2.12945	1.75233	0.101384	0.32596	-5.23813	30008	EGF containing fibulin like extracellular matrix protein 2 [Source:HGNC Symbol;Acc:HGNC:3219]	11	65866441	65873592	-1
ENSG00000100330	MTMR3	0.251995	5.17748	3.01793	0.00914064	0.0927408	-3.36644	8897	myotubularin related protein 3 [Source:HGNC Symbol;Acc:HGNC:7451]	22	29883155	30030866	1
ENSG00000168679	SLC16A4	0.251932	1.17591	1.70485	0.110106	0.338709	-5.16335	9122	solute carrier family 16 member 4 [Source:HGNC Symbol;Acc:HGNC:10925]	1	110362848	110391082	-1
ENSG00000078795	PKD2L2	0.251669	0.547596	1.6981	0.111398	0.340644	-5.1311	27039	polycystin 2 like 2, transient receptor potential cation channel [Source:HGNC Symbol;Acc:HGNC:9012]	5	137887968	137942747	1
ENSG00000273274	ZBTB8B	0.251646	4.14962	3.32094	0.00499374	0.0658936	-2.69115	728116	zinc finger and BTB domain containing 8B [Source:HGNC Symbol;Acc:HGNC:37057]	1	32465069	32496686	1
ENSG00000092445	TYRO3	0.251645	6.78577	3.01436	0.00920577	0.0930424	-3.37184	7301	TYRO3 protein tyrosine kinase [Source:HGNC Symbol;Acc:HGNC:12446]	15	41557675	41583586	1
ENSG00000272849	RP11-347I19.8	0.251621	1.66176	2.04273	0.0602021	0.25244	-4.73018			12	121797511	121801972	1
ENSG00000272734	ADIRF-AS1	0.251332	0.871945	1.54481	0.144496	0.390009	-5.35527		ADIRF antisense RNA 1 [Source:HGNC Symbol;Acc:HGNC:45127]	10	86965345	86971311	-1
ENSG00000245213	RP11-10K16.1	0.251287	1.89105	2.39485	0.031033	0.180836	-4.17777	101930370		4	173131928	173169652	-1
ENSG00000178538	CA8	0.251227	2.38152	1.76657	0.0988907	0.322075	-5.28091	767	carbonic anhydrase 8 [Source:HGNC Symbol;Acc:HGNC:1382]	8	60187347	60281412	-1
ENSG00000169169	CPT1C	0.251083	5.41004	3.61096	0.00279909	0.0462929	-2.20728	126129	carnitine palmitoyltransferase 1C [Source:HGNC Symbol;Acc:HGNC:18540]	19	49690898	49713731	1
ENSG00000063176	SPHK2	0.251066	4.89836	2.62764	0.0197617	0.143933	-4.10874	56848	sphingosine kinase 2 [Source:HGNC Symbol;Acc:HGNC:18859]	19	48619291	48630717	1
ENSG00000167608	TMC4	0.251048	1.47667	1.75657	0.100635	0.325107	-5.1402	147798	transmembrane channel like 4 [Source:HGNC Symbol;Acc:HGNC:22998]	19	54160108	54173250	-1
ENSG00000253507	CTD-2501M5.1	0.250969	3.06614	1.39164	0.185559	0.440898	-5.86871			8	131308545	131317632	1
ENSG00000103642	LACTB	0.250959	3.66626	2.81539	0.0136609	0.116957	-3.61511	114294	lactamase beta [Source:HGNC Symbol;Acc:HGNC:16468]	15	63121800	63142061	1
ENSG00000233695	GAS6-AS1	0.250935	1.8923	2.49992	0.0253405	0.163664	-4.02344		GAS6 antisense RNA 1 [Source:HGNC Symbol;Acc:HGNC:39826]	13	113815630	113845744	1
ENSG00000041982	TNC	0.250835	2.51063	2.06661	0.057612	0.246857	-4.78393	3371	tenascin C [Source:HGNC Symbol;Acc:HGNC:5318]	9	115019578	115118257	-1
ENSG00000090975	PITPNM2	0.250833	0.918404	1.84059	0.086781	0.300611	-4.93375	57605	phosphatidylinositol transfer protein membrane associated 2 [Source:HGNC Symbol;Acc:HGNC:21044]	12	122983480	123150015	-1
ENSG00000171298	GAA	0.250763	4.77994	2.16904	0.0476242	0.224729	-4.90565	2548	glucosidase alpha, acid [Source:HGNC Symbol;Acc:HGNC:4065]	17	80101556	80119879	1
ENSG00000225075	RP11-426L16.3	0.250755	1.063	1.94801	0.0715658	0.273259	-4.82661			1	112693688	112696621	-1
ENSG00000230937	MIR205HG	0.250736	0.952552	0.954076	0.356086	0.617335	-6.11599	406988	MIR205 host gene [Source:HGNC Symbol;Acc:HGNC:43562]	1	209428820	209432838	1
ENSG00000178425	NT5DC1	0.250725	5.96145	2.45984	0.0273834	0.169953	-4.44016	221294	5'-nucleotidase domain containing 1 [Source:HGNC Symbol;Acc:HGNC:21556]	6	116100849	116249497	1
ENSG00000106546	AHR	0.250673	4.05267	2.34631	0.034056	0.19025	-4.53207	196	aryl hydrocarbon receptor [Source:HGNC Symbol;Acc:HGNC:348]	7	17298622	17346152	1
ENSG00000258959	RP11-1017G21.4	0.250569	3.47907	2.16459	0.048022	0.225049	-4.75982			14	102036315	102066228	-1
ENSG00000235859	AC006978.6	0.250564	1.95568	1.92149	0.0750784	0.279886	-4.9468			7	30371508	30372741	1
ENSG00000099326	MZF1	0.250324	3.12567	2.30205	0.0370533	0.197667	-4.4875	7593	myeloid zinc finger 1 [Source:HGNC Symbol;Acc:HGNC:13108]	19	58561931	58573575	-1
ENSG00000021355	SERPINB1	0.250321	4.40467	2.09761	0.0544015	0.240009	-4.99996	1992	serpin family B member 1 [Source:HGNC Symbol;Acc:HGNC:3311]	6	2832332	2842006	-1
ENSG00000104814	MAP4K1	0.250303	2.07293	2.47405	0.0266417	0.167041	-4.03273	11184	mitogen-activated protein kinase kinase kinase kinase 1 [Source:HGNC Symbol;Acc:HGNC:6863]	19	38587641	38618882	-1
ENSG00000261069	RP11-701H24.4	0.249805	8.44771	2.17274	0.0472955	0.224239	-4.87191			15	25087661	25088896	1
ENSG00000160179	ABCG1	0.24977	2.65725	2.63107	0.0196294	0.14325	-3.85463	9619	ATP binding cassette subfamily G member 1 [Source:HGNC Symbol;Acc:HGNC:73]	21	42199689	42297244	1
ENSG00000114853	ZBTB47	0.24972	1.83584	1.71153	0.108841	0.336904	-5.27878	92999	zinc finger and BTB domain containing 47 [Source:HGNC Symbol;Acc:HGNC:26955]	3	42653684	42665854	1
ENSG00000269837	IPO5P1	0.249713	4.37034	2.76247	0.0151648	0.123733	-3.8097		importin 5 pseudogene 1 [Source:HGNC Symbol;Acc:HGNC:49687]	19	23255053	23257939	-1
ENSG00000237172	B3GNT9	0.249622	3.05184	2.16936	0.0475951	0.224721	-4.70804	84752	UDP-GlcNAc:betaGal beta-1,3-N-acetylglucosaminyltransferase 9 [Source:HGNC Symbol;Acc:HGNC:28714]	16	67148105	67151214	-1
ENSG00000188177	ZC3H6	0.249577	3.99893	1.44657	0.169839	0.421333	-5.89287	376940	zinc finger CCCH-type containing 6 [Source:HGNC Symbol;Acc:HGNC:24762]	2	112275594	112340063	1
ENSG00000169439	SDC2	0.249568	5.96006	3.2328	0.00595508	0.0725556	-2.96225	6383	syndecan 2 [Source:HGNC Symbol;Acc:HGNC:10659]	8	96493351	96611780	1
ENSG00000204256	BRD2	0.249545	6.87699	3.37558	0.0044773	0.0610769	-2.67268	6046	bromodomain containing 2 [Source:HGNC Symbol;Acc:HGNC:1103]	6	32968660	32981505	1
ENSG00000213420	GPC2	0.249503	4.24493	2.15067	0.0492881	0.227944	-4.88793	221914	glypican 2 [Source:HGNC Symbol;Acc:HGNC:4450]	7	100169606	100177372	-1
ENSG00000183715	OPCML	0.249502	0.624914	1.56265	0.140253	0.383826	-5.36919	4978	opioid binding protein/cell adhesion molecule like [Source:HGNC Symbol;Acc:HGNC:8143]	11	132414977	133532519	-1
ENSG00000075826	SEC31B	0.249431	1.18415	1.30179	0.213815	0.47398	-5.70062	25956	SEC31 homolog B, COPII coat complex component [Source:HGNC Symbol;Acc:HGNC:23197]	10	100486642	100519864	-1
ENSG00000167191	GPRC5B	0.249199	6.07205	3.49811	0.00350556	0.0528822	-2.43909	51704	G protein-coupled receptor class C group 5 member B [Source:HGNC Symbol;Acc:HGNC:13308]	16	19856691	19886167	-1
ENSG00000175970	UNC119B	0.249192	6.25801	3.46993	0.0037084	0.0547396	-2.4941	84747 100616329	unc-119 lipid binding chaperone B [Source:HGNC Symbol;Acc:HGNC:16488]	12	120710435	120723640	1
ENSG00000170439	METTL7B	0.249153	0.29435	1.59857	0.132036	0.37104	-5.27367	196410	methyltransferase like 7B [Source:HGNC Symbol;Acc:HGNC:28276]	12	55681546	55684611	1
ENSG00000130303	BST2	0.249131	4.73907	1.73557	0.104391	0.330717	-5.6059	684	bone marrow stromal cell antigen 2 [Source:HGNC Symbol;Acc:HGNC:1119]	19	17402939	17405648	-1
ENSG00000087301	TXNDC16	0.248976	5.06571	2.66176	0.0184847	0.138149	-4.03782	57544	thioredoxin domain containing 16 [Source:HGNC Symbol;Acc:HGNC:19965]	14	52430590	52552522	-1
ENSG00000148411	NACC2	0.248754	4.1641	2.12114	0.0520763	0.2352	-4.93713	138151	NACC family member 2 [Source:HGNC Symbol;Acc:HGNC:23846]	9	136006537	136095285	-1
ENSG00000120690	ELF1	0.248621	3.50634	2.59329	0.0211335	0.148871	-4.02426	1997	E74 like ETS transcription factor 1 [Source:HGNC Symbol;Acc:HGNC:3316]	13	40931920	41061440	-1
ENSG00000155093	PTPRN2	0.248614	2.1712	2.2644	0.0397972	0.204796	-4.40645	5799	protein tyrosine phosphatase, receptor type N2 [Source:HGNC Symbol;Acc:HGNC:9677]	7	157539056	158587788	-1
ENSG00000186862	PDZD7	0.24855	1.92958	2.12308	0.0518884	0.234686	-4.64065	79955	PDZ domain containing 7 [Source:HGNC Symbol;Acc:HGNC:26257]	10	101007683	101031157	-1
ENSG00000269940	RP11-73M18.7	0.248424	1.15159	1.54549	0.144331	0.389827	-5.41252			14	103694560	103695170	1
ENSG00000210127	MT-TA	0.248417	5.50054	1.19303	0.252511	0.517397	-6.39283		mitochondrially encoded tRNA alanine [Source:HGNC Symbol;Acc:HGNC:7475]	MT	5587	5655	-1
ENSG00000267767	CTC-523E23.4	0.248375	0.578227	1.91505	0.0759553	0.280642	-4.80365	400685		19	34788582	34832869	-1
ENSG00000105612	DNASE2	0.248314	4.63899	2.7906	0.0143461	0.120347	-3.77551	1777	deoxyribonuclease 2, lysosomal [Source:HGNC Symbol;Acc:HGNC:2960]	19	12875211	12881468	-1
ENSG00000249141	RP11-514O12.4	0.248272	2.03774	1.94406	0.0720796	0.274366	-4.93227			6	166858094	166956124	-1
ENSG00000260300	RP11-505K9.4	0.248263	1.69436	1.75856	0.100287	0.324481	-5.1978			16	83908132	83951445	1
ENSG00000063761	ADCK1	0.247935	3.01684	2.71826	0.0165438	0.130159	-3.73428	57143	aarF domain containing kinase 1 [Source:HGNC Symbol;Acc:HGNC:19038]	14	77800083	77935012	1
ENSG00000253636	RP11-531A24.5	0.247847	2.53774	1.72084	0.107098	0.335033	-5.3287			8	73052178	73063061	1
ENSG00000276672	RP11-142E9.1	0.247676	1.05311	2.09781	0.0543814	0.240009	-4.55232			13	33846190	33850825	1
ENSG00000056487	PHF21B	0.247606	3.71183	2.17157	0.0473988	0.224303	-4.75123	112885	PHD finger protein 21B [Source:HGNC Symbol;Acc:HGNC:25161]	22	44881162	45009999	-1
ENSG00000273136	NBPF26	0.247597	1.80648	2.35115	0.0337427	0.189182	-4.21239		neuroblastoma breakpoint family member 26 [Source:HGNC Symbol;Acc:HGNC:49571]	1	120723923	120841481	1
ENSG00000156475	PPP2R2B	0.247495	4.85453	3.42176	0.00408282	0.0575922	-2.56158	5521	protein phosphatase 2 regulatory subunit Bbeta [Source:HGNC Symbol;Acc:HGNC:9305]	5	146581146	147084784	-1
ENSG00000277534	RP11-9E17.1	0.247442	2.11794	2.41606	0.0297939	0.176499	-4.17568			18	26542971	26545791	-1
ENSG00000253223	RP11-409C19.2	0.247394	1.65219	1.55894	0.141126	0.384986	-5.43901			8	66984135	66986187	-1
ENSG00000144712	CAND2	0.24725	3.93728	2.12988	0.0512354	0.232983	-4.90354	23066	cullin associated and neddylation dissociated 2 (putative) [Source:HGNC Symbol;Acc:HGNC:30689]	3	12796472	12871916	1
ENSG00000134504	KCTD1	0.247194	2.90123	2.44002	0.0284506	0.172872	-4.20707	284252	potassium channel tetramerization domain containing 1 [Source:HGNC Symbol;Acc:HGNC:18249]	18	26454910	26657401	-1
ENSG00000140015	KCNH5	0.247033	0.667591	1.56952	0.13865	0.381381	-5.31148	27133	potassium voltage-gated channel subfamily H member 5 [Source:HGNC Symbol;Acc:HGNC:6254]	14	62699454	63102037	-1
ENSG00000111319	SCNN1A	0.247012	6.04872	2.96655	0.0101241	0.0983004	-3.48326	6337	sodium channel epithelial 1 alpha subunit [Source:HGNC Symbol;Acc:HGNC:10599]	12	6346843	6377730	-1
ENSG00000139182	CLSTN3	0.246928	4.19941	2.27265	0.0391803	0.203082	-4.67936	9746	calsyntenin 3 [Source:HGNC Symbol;Acc:HGNC:18371]	12	7129698	7158945	1
ENSG00000169783	LINGO1	0.2469	4.00479	1.85865	0.0840354	0.295683	-5.35666	84894	leucine rich repeat and Ig domain containing 1 [Source:HGNC Symbol;Acc:HGNC:21205]	15	77613027	77820900	-1
ENSG00000126460	PRRG2	0.246746	1.08778	2.1953	0.0453366	0.219046	-4.42718	5639	proline rich and Gla domain 2 [Source:HGNC Symbol;Acc:HGNC:9470]	19	49580646	49591015	1
ENSG00000227775	RP1-283E3.4	0.246684	2.66058	1.99365	0.065866	0.263387	-4.92873			1	1724512	1737251	1
ENSG00000270959	LPP-AS2	0.246642	0.86079	1.61678	0.12803	0.364386	-5.32246	339929	LPP antisense RNA 2 [Source:HGNC Symbol;Acc:HGNC:27952]	3	188151206	188154057	-1
ENSG00000179344	HLA-DQB1	0.246391	4.2572	1.47535	0.162057	0.412764	-5.90401	3119	major histocompatibility complex, class II, DQ beta 1 [Source:HGNC Symbol;Acc:HGNC:4944]	6	32659467	32668383	-1
ENSG00000078053	AMPH	0.246367	2.36567	2.60849	0.0205153	0.146867	-3.81126	273	amphiphysin [Source:HGNC Symbol;Acc:HGNC:471]	7	38383704	38631567	-1
ENSG00000267615	RP11-552F3.13	0.246186	0.864545	1.6959	0.111822	0.341088	-5.18263			17	75943832	75945142	1
ENSG00000182796	TMEM198B	0.246103	2.2214	2.24641	0.0411753	0.208859	-4.45332	440104	transmembrane protein 198B (pseudogene) [Source:HGNC Symbol;Acc:HGNC:43629]	12	55829608	55836246	1
ENSG00000258457	RP11-298I3.4	0.245692	0.440764	1.67619	0.115683	0.347313	-5.14672			14	22982698	22999078	1
ENSG00000131788	PIAS3	0.245393	4.34814	3.32265	0.00497672	0.06577	-2.70814	10401	protein inhibitor of activated STAT 3 [Source:HGNC Symbol;Acc:HGNC:16861]	1	145848522	145859836	-1
ENSG00000253485	PCDHGA5	0.245081	3.78055	2.31238	0.0363322	0.195541	-4.54887	56110	protocadherin gamma subfamily A, 5 [Source:HGNC Symbol;Acc:HGNC:8703]	5	141364232	141512979	1
ENSG00000157782	CABP1	0.244832	1.11897	2.00531	0.0644786	0.260584	-4.70527	9478	calcium binding protein 1 [Source:HGNC Symbol;Acc:HGNC:1384]	12	120640552	120667324	1
ENSG00000197119	SLC25A29	0.244771	5.35663	2.19948	0.044982	0.218174	-4.89341	123096	solute carrier family 25 member 29 [Source:HGNC Symbol;Acc:HGNC:20116]	14	100291111	100306547	-1
ENSG00000188051	TMEM221	0.244713	0.676868	1.54426	0.144628	0.390042	-5.35767	100130519	transmembrane protein 221 [Source:HGNC Symbol;Acc:HGNC:21943]	19	17435509	17448567	-1
ENSG00000238103	RPL9P7	0.244635	1.46926	1.2179	0.243214	0.507506	-5.94303		ribosomal protein L9 pseudogene 7 [Source:HGNC Symbol;Acc:HGNC:30335]	X	23836742	23837321	-1
ENSG00000182985	CADM1	0.244504	4.70179	2.40263	0.0305729	0.17917	-4.50826	23705	cell adhesion molecule 1 [Source:HGNC Symbol;Acc:HGNC:5951]	11	115169218	115504957	-1
ENSG00000242802	AP5Z1	0.244413	3.65685	2.37748	0.0320843	0.184134	-4.45583	9907	adaptor related protein complex 5 zeta 1 subunit [Source:HGNC Symbol;Acc:HGNC:22197]	7	4775622	4794312	1
ENSG00000169436	COL22A1	0.244136	1.90376	1.82289	0.0895495	0.306419	-5.09887	169044	collagen type XXII alpha 1 chain [Source:HGNC Symbol;Acc:HGNC:22989]	8	138588235	138914006	-1
ENSG00000265972	TXNIP	0.244084	5.24479	1.39135	0.185643	0.441037	-6.10649	10628	thioredoxin interacting protein [Source:HGNC Symbol;Acc:HGNC:16952]	1	145992435	145996600	-1
ENSG00000253873	PCDHGA11	0.244053	3.90345	2.53243	0.0237918	0.158862	-4.16678	56105	protocadherin gamma subfamily A, 11 [Source:HGNC Symbol;Acc:HGNC:8698]	5	141421047	141512979	1
ENSG00000271976	RP11-884K10.7	0.244036	1.38528	1.85487	0.0846035	0.29641	-5.00079			3	53858994	53861576	-1
ENSG00000203472	RP11-77K12.4	0.244035	0.923451	1.35341	0.197186	0.455415	-5.64855			16	75475896	75495407	1
ENSG00000261934	PCDHGA9	0.244004	3.77825	2.24445	0.0413279	0.20917	-4.66839	56107	protocadherin gamma subfamily A, 9 [Source:HGNC Symbol;Acc:HGNC:8707]	5	141402932	141512979	1
ENSG00000105419	MEIS3	0.243991	3.99745	2.06666	0.0576067	0.246857	-5.03913	56917	Meis homeobox 3 [Source:HGNC Symbol;Acc:HGNC:29537]	19	47403124	47419523	-1
ENSG00000139668	WDFY2	0.243948	5.28612	3.41134	0.00416866	0.0584191	-2.58548	115825	WD repeat and FYVE domain containing 2 [Source:HGNC Symbol;Acc:HGNC:20482]	13	51584455	51767707	1
ENSG00000268471	MIR4453	0.243801	1.49325	2.23493	0.0420773	0.210966	-4.42436	54553 100616193	microRNA 4453 [Source:HGNC Symbol;Acc:HGNC:41892]	4	152536264	152539263	1
ENSG00000107372	ZFAND5	0.243789	7.39318	3.25336	0.00571541	0.0706381	-2.89377	7763	zinc finger AN1-type containing 5 [Source:HGNC Symbol;Acc:HGNC:13008]	9	72351425	72365235	-1
ENSG00000230955	RP11-109P14.10	0.243677	1.8284	2.24615	0.041195	0.208859	-4.41119			1	37860697	37861580	1
ENSG00000242419	PCDHGC4	0.243645	3.9095	2.52116	0.0243181	0.160442	-4.18681	56098	protocadherin gamma subfamily C, 4 [Source:HGNC Symbol;Acc:HGNC:8717]	5	141484997	141512979	1
ENSG00000047410	TPR	0.243644	7.56821	1.79261	0.0944697	0.315334	-5.55641	7175	translocated promoter region, nuclear basket protein [Source:HGNC Symbol;Acc:HGNC:12017]	1	186311652	186375693	-1
ENSG00000255769	GOLGA2P10	0.243343	3.28656	1.90895	0.0767944	0.282069	-5.15388		golgin A2 pseudogene 10 [Source:HGNC Symbol;Acc:HGNC:26229]	15	82472993	82513950	-1
ENSG00000115738	ID2	0.24328	5.21897	2.46311	0.0272108	0.169372	-4.40976	3398	inhibitor of DNA binding 2, HLH protein [Source:HGNC Symbol;Acc:HGNC:5361]	2	8678845	8684453	1
ENSG00000197530	MIB2	0.243271	3.99166	1.90466	0.0773892	0.28315	-5.2843	142678	mindbomb E3 ubiquitin protein ligase 2 [Source:HGNC Symbol;Acc:HGNC:30577]	1	1615415	1630610	1
ENSG00000232801	SDCBPP3	0.243209	1.99512	1.83019	0.0883981	0.30381	-5.11808		syndecan binding protein pseudogene 3 [Source:HGNC Symbol;Acc:HGNC:44687]	X	40890647	40891537	-1
ENSG00000276965	TUG1_3	0.243195	2.53845	2.60986	0.0204607	0.146537	-3.83501		Taurine upregulated gene 1 conserved region 3 [Source:RFAM;Acc:RF01891]	22	30972857	30973093	1
ENSG00000135314	KHDC1	0.243115	2.35764	2.16288	0.0481761	0.225351	-4.61092	80759	KH homology domain containing 1 [Source:HGNC Symbol;Acc:HGNC:21366]	6	73241314	73310365	-1
ENSG00000088179	PTPN4	0.243111	6.98482	2.51726	0.0245027	0.160856	-4.31751	5775	protein tyrosine phosphatase, non-receptor type 4 [Source:HGNC Symbol;Acc:HGNC:9656]	2	119759631	119983818	1
ENSG00000071894	CPSF1	0.243057	6.22084	2.56223	0.022452	0.153927	-4.25093	29894 100126351 100302196 102466749	cleavage and polyadenylation specific factor 1 [Source:HGNC Symbol;Acc:HGNC:2324]	8	144393229	144409349	-1
ENSG00000253159	PCDHGA12	0.243029	3.7425	2.25918	0.0401923	0.206149	-4.63777	26025	protocadherin gamma subfamily A, 12 [Source:HGNC Symbol;Acc:HGNC:8699]	5	141430589	141512979	1
ENSG00000228125	AKIRIN1P2	0.242912	1.39239	2.16267	0.0481947	0.225377	-4.53476		akirin 1 pseudogene 2 [Source:HGNC Symbol;Acc:HGNC:50797]	X	68132868	68133437	1
ENSG00000253767	PCDHGA8	0.242815	4.07043	2.72958	0.0161795	0.128768	-3.82093	9708	protocadherin gamma subfamily A, 8 [Source:HGNC Symbol;Acc:HGNC:8706]	5	141390157	141512979	1
ENSG00000214293	APTR	0.242617	1.72793	1.9623	0.0697349	0.269201	-4.8871	100505854	Alu-mediated CDKN1A/p21 transcriptional regulator (non-protein coding) [Source:HGNC Symbol;Acc:HGNC:44173]	7	77657660	77696265	-1
ENSG00000198673	FAM19A2	0.242605	0.399083	1.37831	0.189546	0.446601	-5.57702	338811	family with sequence similarity 19 member A2, C-C motif chemokine like [Source:HGNC Symbol;Acc:HGNC:21589]	12	61708259	62279150	-1
ENSG00000168758	SEMA4C	0.242591	6.17539	3.18145	0.00659798	0.0767395	-3.06444	54910	semaphorin 4C [Source:HGNC Symbol;Acc:HGNC:10731]	2	96859716	96870757	-1
ENSG00000160117	ANKLE1	0.242547	3.33238	2.50189	0.0252442	0.163312	-4.14237	126549	ankyrin repeat and LEM domain containing 1 [Source:HGNC Symbol;Acc:HGNC:26812]	19	17281645	17287646	1
ENSG00000197081	IGF2R	0.242516	7.3389	2.40456	0.0304597	0.178892	-4.51102	3482	insulin like growth factor 2 receptor [Source:HGNC Symbol;Acc:HGNC:5467]	6	159969099	160113507	1
ENSG00000261265	CTD-2515H24.4	0.242513	0.803862	1.30708	0.212061	0.472111	-5.65609			15	57527187	57529009	-1
ENSG00000269176	RP11-727F15.12	0.242394	2.05072	2.31598	0.0360841	0.19492	-4.33643			11	62786023	62786785	-1
ENSG00000124067	SLC12A4	0.242295	4.8649	1.87805	0.0811731	0.290882	-5.40671	6560	solute carrier family 12 member 4 [Source:HGNC Symbol;Acc:HGNC:10913]	16	67943474	67969601	-1
ENSG00000181449	SOX2	0.24221	7.64355	3.49362	0.0035371	0.0530904	-2.42282	6657	SRY-box 2 [Source:HGNC Symbol;Acc:HGNC:11195]	3	181711924	181714436	1
ENSG00000162430	SEPN1	0.242043	5.83428	2.00949	0.0639873	0.25988	-5.22424	57190	selenoprotein N, 1 [Source:HGNC Symbol;Acc:HGNC:15999]	1	25800176	25818224	1
ENSG00000198624	CCDC69	0.242019	3.1177	2.6977	0.0172261	0.133027	-3.78597	26112	coiled-coil domain containing 69 [Source:HGNC Symbol;Acc:HGNC:24487]	5	151181052	151224145	-1
ENSG00000259171	RP11-903H12.5	0.241982	1.07026	1.46596	0.164562	0.415325	-5.49635			14	20684587	20700576	1
ENSG00000114854	TNNC1	0.241912	0.961525	1.8034	0.0926894	0.312	-5.04055	7134	troponin C1, slow skeletal and cardiac type [Source:HGNC Symbol;Acc:HGNC:11943]	3	52451102	52454070	-1
ENSG00000125351	UPF3B	0.241851	3.89335	1.99014	0.0662898	0.263944	-5.11006	65109	UPF3 regulator of nonsense transcripts homolog B (yeast) [Source:HGNC Symbol;Acc:HGNC:20439]	X	119805311	119852998	-1
ENSG00000183718	TRIM52	0.241847	2.52239	1.79037	0.0948427	0.316271	-5.21697	84851	tripartite motif containing 52 [Source:HGNC Symbol;Acc:HGNC:19024]	5	181254417	181261139	-1
ENSG00000030582	GRN	0.241768	5.96202	2.68117	0.0177942	0.135525	-4.03035	2896	granulin [Source:HGNC Symbol;Acc:HGNC:4601]	17	44345086	44353102	1
ENSG00000114626	ABTB1	0.241742	0.542801	1.40514	0.181588	0.436544	-5.52929	80325	ankyrin repeat and BTB domain containing 1 [Source:HGNC Symbol;Acc:HGNC:18275]	3	127672935	127680920	1
ENSG00000108947	EFNB3	0.241656	2.74462	2.62561	0.0198402	0.144138	-3.86278	1949	ephrin B3 [Source:HGNC Symbol;Acc:HGNC:3228]	17	7705202	7711378	1
ENSG00000240764	PCDHGC5	0.241595	3.73756	2.23057	0.0424247	0.211963	-4.68777	56097	protocadherin gamma subfamily C, 5 [Source:HGNC Symbol;Acc:HGNC:8718]	5	141489121	141512979	1
ENSG00000224660	SH3BP5-AS1	0.241496	2.30884	1.82196	0.0896969	0.306616	-5.16068	100505696	SH3BP5 antisense RNA 1 [Source:HGNC Symbol;Acc:HGNC:44501]	3	15254184	15264493	1
ENSG00000055118	KCNH2	0.241419	2.92308	1.86378	0.0832696	0.294679	-5.21355	3757	potassium voltage-gated channel subfamily H member 2 [Source:HGNC Symbol;Acc:HGNC:6251]	7	150944961	150978315	-1
ENSG00000170271	FAXDC2	0.241159	2.52065	1.99296	0.0659489	0.263473	-4.92675	10826	fatty acid hydroxylase domain containing 2 [Source:HGNC Symbol;Acc:HGNC:1334]	5	154818491	154859252	-1
ENSG00000133710	SPINK5	0.241068	2.66653	1.22934	0.239027	0.502681	-5.94514	11005	serine peptidase inhibitor, Kazal type 5 [Source:HGNC Symbol;Acc:HGNC:15464]	5	148025683	148137289	1
ENSG00000107551	RASSF4	0.241005	3.25228	2.83621	0.0131098	0.113607	-3.50291	83937	Ras association domain family member 4 [Source:HGNC Symbol;Acc:HGNC:20793]	10	44959407	44995891	1
ENSG00000253837	RP11-177H13.2	0.240987	0.88028	1.63247	0.124663	0.360285	-5.26836	100507156		8	23336171	23366125	1
ENSG00000271383	NBPF19	0.240872	2.15352	1.80091	0.0930978	0.312553	-5.15804	100996717	neuroblastoma breakpoint family member 19 [Source:HGNC Symbol;Acc:HGNC:31999]	1	149390623	149556361	1
ENSG00000254413	CHKB-CPT1B	0.24085	4.74308	1.53912	0.145869	0.391454	-5.87997		CHKB-CPT1B readthrough (NMD candidate) [Source:HGNC Symbol;Acc:HGNC:41998]	22	50568869	50582965	-1
ENSG00000179222	MAGED1	0.240756	6.60138	3.25258	0.00572438	0.0706982	-2.91722	9500	MAGE family member D1 [Source:HGNC Symbol;Acc:HGNC:6813]	X	51803007	51902357	1
ENSG00000270024	C8orf44-SGK3	0.240642	3.15082	2.53499	0.0236737	0.15832	-4.08008	100533105	C8orf44-SGK3 readthrough [Source:HGNC Symbol;Acc:HGNC:48354]	8	66667596	66860472	1
ENSG00000151651	ADAM8	0.240607	1.10464	1.33788	0.202074	0.461811	-5.66899	101	ADAM metallopeptidase domain 8 [Source:HGNC Symbol;Acc:HGNC:215]	10	133262403	133276868	-1
ENSG00000093072	CECR1	0.240562	4.06286	2.30916	0.0365559	0.195866	-4.55029	51816	cat eye syndrome chromosome region, candidate 1 [Source:HGNC Symbol;Acc:HGNC:1839]	22	17178790	17221989	-1
ENSG00000133789	SWAP70	0.240395	5.6216	3.3561	0.00465499	0.0626272	-2.71203	23075	SWAP switching B-cell complex 70kDa subunit [Source:HGNC Symbol;Acc:HGNC:17070]	11	9664077	9752991	1
ENSG00000266019	MIR3609	0.24039	3.23108	1.54848	0.143614	0.389237	-5.78521	100500819	microRNA 3609 [Source:HGNC Symbol;Acc:HGNC:38956]	7	98881650	98881729	1
ENSG00000243716	NPIPB5	0.240154	1.72724	1.73335	0.104795	0.331357	-5.2094	440345 613037 100132247	nuclear pore complex interacting protein family member B5 [Source:HGNC Symbol;Acc:HGNC:37233]	16	22479121	22536521	1
ENSG00000179242	CDH4	0.240088	3.47695	1.83219	0.0880859	0.302858	-5.35647	1002	cadherin 4 [Source:HGNC Symbol;Acc:HGNC:1763]	20	61252426	61940617	1
ENSG00000147364	FBXO25	0.23972	3.80941	2.65854	0.0186018	0.138541	-3.91206	26260	F-box protein 25 [Source:HGNC Symbol;Acc:HGNC:13596]	8	406428	477967	1
ENSG00000118412	CASP8AP2	0.239671	5.74895	2.69706	0.0172476	0.133134	-3.99342	9994	caspase 8 associated protein 2 [Source:HGNC Symbol;Acc:HGNC:1510]	6	89829894	89874436	1
ENSG00000141504	SAT2	0.239669	4.67092	2.43888	0.0285132	0.173085	-4.43704	112483	spermidine/spermine N1-acetyltransferase family member 2 [Source:HGNC Symbol;Acc:HGNC:23160]	17	7626234	7627876	-1
ENSG00000165121	RP11-213G2.3	0.239632	1.34757	1.72435	0.106448	0.334255	-5.17751			9	85805359	85849542	1
ENSG00000079841	RIMS1	0.2396	2.32089	2.61844	0.0201204	0.145007	-3.82153	22999	regulating synaptic membrane exocytosis 1 [Source:HGNC Symbol;Acc:HGNC:17282]	6	71886703	72403143	1
ENSG00000130723	PRRC2B	0.239558	7.53456	2.24216	0.0415071	0.209574	-4.80394	84726	proline rich coiled-coil 2B [Source:HGNC Symbol;Acc:HGNC:28121]	9	131394093	131500197	1
ENSG00000123870	ZNF137P	0.239547	0.975945	1.50783	0.153634	0.402572	-5.41137		zinc finger protein 137, pseudogene [Source:HGNC Symbol;Acc:HGNC:12921]	19	52588505	52597345	1
ENSG00000047644	WWC3	0.239546	5.18236	2.61363	0.0203104	0.145765	-4.13585	55841	WWC family member 3 [Source:HGNC Symbol;Acc:HGNC:29237]	X	10015562	10144478	1
ENSG00000226948	RPS4XP2	0.239515	2.69152	1.06627	0.304185	0.568282	-6.29238		ribosomal protein S4X pseudogene 2 [Source:HGNC Symbol;Acc:HGNC:16563]	20	4629427	4630219	-1
ENSG00000253731	PCDHGA6	0.239279	3.81865	2.23527	0.04205	0.210966	-4.68807	56109	protocadherin gamma subfamily A, 6 [Source:HGNC Symbol;Acc:HGNC:8704]	5	141373914	141512979	1
ENSG00000186603	HPDL	0.239175	3.93879	2.20221	0.0447519	0.218021	-4.83742	84842	4-hydroxyphenylpyruvate dioxygenase like [Source:HGNC Symbol;Acc:HGNC:28242]	1	45326905	45328533	1
ENSG00000130766	SESN2	0.239113	4.44658	1.7845	0.0958262	0.317665	-5.53392	83667	sestrin 2 [Source:HGNC Symbol;Acc:HGNC:20746]	1	28259527	28282491	1
ENSG00000154240	CEP112	0.239092	1.51423	2.02207	0.0625295	0.257508	-4.71225	201134	centrosomal protein 112 [Source:HGNC Symbol;Acc:HGNC:28514]	17	65635538	66192084	-1
ENSG00000176020	AMIGO3	0.239047	2.8175	1.71789	0.107647	0.335482	-5.4401	386724	adhesion molecule with Ig like domain 3 [Source:HGNC Symbol;Acc:HGNC:24075]	3	49716834	49719695	-1
ENSG00000021762	OSBPL5	0.238954	3.0254	2.06224	0.0580778	0.248139	-4.88532	114879	oxysterol binding protein like 5 [Source:HGNC Symbol;Acc:HGNC:16392]	11	3087116	3166739	-1
ENSG00000131697	NPHP4	0.238782	3.48791	2.17855	0.0467834	0.22303	-4.7704	261734	nephrocystin 4 [Source:HGNC Symbol;Acc:HGNC:19104]	1	5862811	5992473	-1
ENSG00000088367	EPB41L1	0.238773	3.32216	1.82203	0.0896865	0.306616	-5.31037	2036	erythrocyte membrane protein band 4.1 like 1 [Source:HGNC Symbol;Acc:HGNC:3378]	20	36091504	36232799	1
ENSG00000112893	MAN2A1	0.238431	7.72499	3.01895	0.00912206	0.0927166	-3.34288	4124	mannosidase alpha class 2A member 1 [Source:HGNC Symbol;Acc:HGNC:6824]	5	109689366	109869625	1
ENSG00000161642	ZNF385A	0.238159	0.490545	1.0641	0.305135	0.569128	-5.94783	25946	zinc finger protein 385A [Source:HGNC Symbol;Acc:HGNC:17521]	12	54369133	54391298	-1
ENSG00000074317	SNCB	0.238115	1.38085	1.70966	0.109194	0.337431	-5.19844	6620	synuclein beta [Source:HGNC Symbol;Acc:HGNC:11140]	5	176620084	176630556	-1
ENSG00000271780	RP11-1017G21.5	0.238091	0.0485027	1.48314	0.160003	0.410149	-5.38825			14	101948347	101949425	1
ENSG00000254245	PCDHGA3	0.23807	3.72123	2.22959	0.0425032	0.212106	-4.68636	56112	protocadherin gamma subfamily A, 3 [Source:HGNC Symbol;Acc:HGNC:8701]	5	141343829	141512979	1
ENSG00000130540	SULT4A1	0.237754	2.32143	1.24739	0.232538	0.49572	-5.9307	25830	sulfotransferase family 4A member 1 [Source:HGNC Symbol;Acc:HGNC:14903]	22	43824509	43862503	-1
ENSG00000164403	SHROOM1	0.237715	1.53347	1.77166	0.0980112	0.320975	-5.11259	134549	shroom family member 1 [Source:HGNC Symbol;Acc:HGNC:24084]	5	132822141	132830898	-1
ENSG00000171163	ZNF692	0.237654	3.6426	1.74081	0.103442	0.329276	-5.47133	55657	zinc finger protein 692 [Source:HGNC Symbol;Acc:HGNC:26049]	1	248850006	248859144	-1
ENSG00000214558	RP11-74E24.2	0.237631	2.30591	1.99497	0.0657079	0.263061	-4.88279			6	65302522	65304957	1
ENSG00000078403	MLLT10	0.23753	5.2672	2.32841	0.0352396	0.192723	-4.65829	8028	myeloid/lymphoid or mixed-lineage leukemia; translocated to, 10 [Source:HGNC Symbol;Acc:HGNC:16063]	10	21524675	21743630	1
ENSG00000185513	L3MBTL1	0.237377	3.1018	1.57642	0.137053	0.379001	-5.62119	26013	l(3)mbt-like 1 (Drosophila) [Source:HGNC Symbol;Acc:HGNC:15905]	20	43507680	43550950	1
ENSG00000172818	OVOL1	0.237061	1.57711	1.89768	0.078366	0.285204	-4.94384	5017	ovo like transcriptional repressor 1 [Source:HGNC Symbol;Acc:HGNC:8525]	11	65787022	65797219	1
ENSG00000138764	CCNG2	0.23706	4.1516	1.66212	0.11851	0.351683	-5.67699	901	cyclin G2 [Source:HGNC Symbol;Acc:HGNC:1593]	4	77157151	77433388	1
ENSG00000280433	CH507-9B2.9	0.237052	0.76068	1.66052	0.118835	0.352277	-5.21873	102724200		21	5155499	5165472	-1
ENSG00000136859	ANGPTL2	0.237027	2.93418	2.75155	0.0154946	0.125203	-3.66169	23452	angiopoietin like 2 [Source:HGNC Symbol;Acc:HGNC:490]	9	127087332	127122883	-1
ENSG00000130962	PRRG1	0.236991	3.86525	2.98699	0.00972092	0.0963505	-3.32043	5638	proline rich and Gla domain 1 [Source:HGNC Symbol;Acc:HGNC:9469]	X	37349275	37457295	1
ENSG00000239521	GATS	0.236805	2.80325	2.01978	0.0627931	0.25775	-4.91882	352954	GATS, stromal antigen 3 opposite strand [Source:HGNC Symbol;Acc:HGNC:29954]	7	100200653	100272218	-1
ENSG00000050426	LETMD1	0.236629	4.22226	1.37158	0.191587	0.4487	-6.0662	25875	LETM1 domain containing 1 [Source:HGNC Symbol;Acc:HGNC:24241]	12	51047962	51060424	1
ENSG00000165863	C10orf82	0.236512	2.86853	2.73999	0.0158515	0.127066	-3.67702	143379	chromosome 10 open reading frame 82 [Source:HGNC Symbol;Acc:HGNC:28500]	10	116663696	116670264	-1
ENSG00000276057	TUG1_2	0.236494	1.5931	2.22557	0.0428265	0.213064	-4.40937		Taurine upregulated gene 1 conserved region 2 [Source:RFAM;Acc:RF01883]	22	30971296	30971382	1
ENSG00000163328	GPR155	0.236435	0.70723	1.41243	0.179474	0.433912	-5.53525	151556	G protein-coupled receptor 155 [Source:HGNC Symbol;Acc:HGNC:22951]	2	174431571	174487094	-1
ENSG00000135862	LAMC1	0.236412	7.97347	2.63223	0.0195853	0.143133	-4.07472	3915	laminin subunit gamma 1 [Source:HGNC Symbol;Acc:HGNC:6492]	1	183023460	183145592	1
ENSG00000165215	CLDN3	0.236366	3.03632	1.46743	0.164168	0.414916	-5.81849	1365	claudin 3 [Source:HGNC Symbol;Acc:HGNC:2045]	7	73768997	73770270	-1
ENSG00000126001	CEP250	0.236268	5.51008	2.18985	0.0458023	0.220125	-4.89534	11190	centrosomal protein 250 [Source:HGNC Symbol;Acc:HGNC:1859]	20	35455164	35519280	1
ENSG00000237976	RP11-126K1.6	0.236188	1.18499	1.70813	0.109482	0.337756	-5.23137			1	151346967	151348027	1
ENSG00000112320	SOBP	0.236118	1.87429	1.93541	0.0732162	0.276303	-4.96251	55084	sine oculis binding protein homolog [Source:HGNC Symbol;Acc:HGNC:29256]	6	107489958	107660167	1
ENSG00000250349	RP5-972B16.2	0.23608	1.34766	1.53762	0.146235	0.391825	-5.4564			X	37349330	38687674	1
ENSG00000219470	RP3-337H4.6	0.23608	0.968874	1.43657	0.172617	0.42503	-5.60926			6	43538822	43539703	-1
ENSG00000081853	PCDHGA2	0.235899	3.73506	2.20043	0.0449014	0.218055	-4.74021	56113	protocadherin gamma subfamily A, 2 [Source:HGNC Symbol;Acc:HGNC:8700]	5	141338760	141512979	1
ENSG00000269897	COMMD3-BMI1	0.23588	1.95903	1.60713	0.13014	0.367877	-5.43193	100532731	COMMD3-BMI1 readthrough [Source:HGNC Symbol;Acc:HGNC:48326]	10	22316388	22329542	1
ENSG00000234028	AC062029.1	0.235848	0.838236	1.09162	0.293269	0.558661	-5.93754			2	88627539	88631821	1
ENSG00000144026	ZNF514	0.235732	3.43333	2.21309	0.0438454	0.215733	-4.65273	84874	zinc finger protein 514 [Source:HGNC Symbol;Acc:HGNC:25894]	2	95147330	95165413	-1
ENSG00000147912	FBXO10	0.2357	4.15245	2.22315	0.0430221	0.21335	-4.75254	26267	F-box protein 10 [Source:HGNC Symbol;Acc:HGNC:13589]	9	37510892	37576349	-1
ENSG00000138760	SCARB2	0.235593	6.19391	2.79098	0.0143355	0.120341	-3.8215	950	scavenger receptor class B member 2 [Source:HGNC Symbol;Acc:HGNC:1665]	4	76158737	76213893	-1
ENSG00000276043	UHRF1	0.235527	5.04195	1.89443	0.0788251	0.286165	-5.39196	29128	ubiquitin like with PHD and ring finger domains 1 [Source:HGNC Symbol;Acc:HGNC:12556]	19	4903080	4962154	1
ENSG00000177000	MTHFR	0.235355	4.43666	2.36401	0.0329228	0.186777	-4.5577	4524	methylenetetrahydrofolate reductase (NAD(P)H) [Source:HGNC Symbol;Acc:HGNC:7436]	1	11785723	11806920	-1
ENSG00000156298	TSPAN7	0.235143	2.12225	1.32057	0.207641	0.467118	-5.84305	7102	tetraspanin 7 [Source:HGNC Symbol;Acc:HGNC:11854]	X	38561370	38688920	1
ENSG00000135473	PAN2	0.23501	4.64725	2.34559	0.0341026	0.190263	-4.5662	9924	PAN2 poly(A) specific ribonuclease subunit [Source:HGNC Symbol;Acc:HGNC:20074]	12	56316223	56334053	-1
ENSG00000090776	EFNB1	0.234998	2.96152	1.69975	0.11108	0.340264	-5.50507	1947	ephrin B1 [Source:HGNC Symbol;Acc:HGNC:3226]	X	68828997	68842147	1
ENSG00000167306	MYO5B	0.234838	4.06376	2.33949	0.0345022	0.191435	-4.51276	4645	myosin VB [Source:HGNC Symbol;Acc:HGNC:7603]	18	49822813	50195093	-1
ENSG00000171357	LURAP1	0.234615	1.18636	1.72488	0.106349	0.334124	-5.18432	541468	leucine rich adaptor protein 1 [Source:HGNC Symbol;Acc:HGNC:32327]	1	46203334	46221261	1
ENSG00000088387	DOCK9	0.234575	4.72918	2.39731	0.0308872	0.180293	-4.49019	23348	dedicator of cytokinesis 9 [Source:HGNC Symbol;Acc:HGNC:14132]	13	98793429	99086625	-1
ENSG00000270019	RP11-141B14.1	0.234405	1.05743	1.19941	0.2501	0.515107	-5.9036			2	113888203	113889750	-1
ENSG00000157833	GAREM2	0.234189	4.11773	1.78583	0.0956031	0.317451	-5.49016	150946	GRB2 associated regulator of MAPK1 subtype 2 [Source:HGNC Symbol;Acc:HGNC:27172]	2	26173091	26189663	1
ENSG00000107186	MPDZ	0.234008	6.45607	2.17161	0.0473956	0.224303	-4.95182	8777	multiple PDZ domain crumbs cell polarity complex component [Source:HGNC Symbol;Acc:HGNC:7208]	9	13105704	13279590	-1
ENSG00000162065	TBC1D24	0.233987	4.08866	2.11726	0.0524528	0.235799	-4.94654	57465	TBC1 domain family member 24 [Source:HGNC Symbol;Acc:HGNC:29203]	16	2475051	2509560	1
ENSG00000053524	MCF2L2	0.233937	3.39482	2.80227	0.0140195	0.118383	-3.60305	23101	MCF.2 cell line derived transforming sequence-like 2 [Source:HGNC Symbol;Acc:HGNC:30319]	3	183178043	183428778	-1
ENSG00000117868	ESYT2	0.23392	6.32544	2.41779	0.0296951	0.176437	-4.51622	57488	extended synaptotagmin 2 [Source:HGNC Symbol;Acc:HGNC:22211]	7	158730995	158830253	-1
ENSG00000236229	VEZF1P1	0.233875	1.36664	2.07099	0.0571477	0.246089	-4.67386		vascular endothelial zinc finger 1 pseudogene 1 [Source:HGNC Symbol;Acc:HGNC:32320]	3	193155456	193157208	-1
ENSG00000157601	MX1	0.233703	1.85647	1.99685	0.0654824	0.262566	-4.8229	4599	MX dynamin like GTPase 1 [Source:HGNC Symbol;Acc:HGNC:7532]	21	41420304	41459214	1
ENSG00000264443	RP4-594I10.3	0.233625	1.93756	2.01407	0.063453	0.259295	-4.81668			1	24538802	24556024	-1
ENSG00000260912	RP11-363E7.4	0.233533	2.44892	2.05163	0.059225	0.250053	-4.85063			9	19453209	19455173	1
ENSG00000283674	RP11-419I17.1	0.233445	2.10055	2.00867	0.0640835	0.259953	-4.86972	729732		8	12537079	12665588	-1
ENSG00000196696	PDXDC2P	0.23343	2.64644	1.28528	0.219367	0.480953	-5.9401	283970	pyridoxal dependent decarboxylase domain containing 2, pseudogene [Source:EntrezGene;Acc:283970]	16	69976297	70065948	-1
ENSG00000251537	RP11-385D13.1	0.233336	1.7465	2.09989	0.0541719	0.239683	-4.65775			17	15571491	15651653	-1
ENSG00000108582	CPD	0.233258	7.21894	2.47831	0.0264229	0.166324	-4.38144	1362	carboxypeptidase D [Source:HGNC Symbol;Acc:HGNC:2301]	17	30378905	30469989	1
ENSG00000105559	PLEKHA4	0.233176	3.16154	2.21222	0.0439171	0.215848	-4.62797	57664	pleckstrin homology domain containing A4 [Source:HGNC Symbol;Acc:HGNC:14339]	19	48837097	48868632	-1
ENSG00000070886	EPHA8	0.233128	1.52414	1.69187	0.112602	0.342303	-5.23538	2046	EPH receptor A8 [Source:HGNC Symbol;Acc:HGNC:3391]	1	22563564	22603594	1
ENSG00000267282	CTB-129P6.4	0.233023	1.31286	1.73847	0.103865	0.329766	-5.1706			19	44882027	44890876	-1
ENSG00000005810	MYCBP2	0.233019	6.23676	2.59512	0.021058	0.148644	-4.18993	23077	MYC binding protein 2, E3 ubiquitin protein ligase [Source:HGNC Symbol;Acc:HGNC:23386]	13	77044655	77327050	-1
ENSG00000165275	TRMT10B	0.232952	2.92534	2.55498	0.0227711	0.155062	-4.00017	158234	tRNA methyltransferase 10B [Source:HGNC Symbol;Acc:HGNC:26454]	9	37753803	37778972	1
ENSG00000065526	SPEN	0.232902	5.02219	2.20196	0.0447723	0.218021	-4.84653	23013	spen family transcriptional repressor [Source:HGNC Symbol;Acc:HGNC:17575]	1	15847864	15940460	1
ENSG00000189079	ARID2	0.232833	6.5453	3.46133	0.00377262	0.0553543	-2.50892	196528	AT-rich interaction domain 2 [Source:HGNC Symbol;Acc:HGNC:18037]	12	45729665	45908040	1
ENSG00000264187	RP11-45M22.4	0.232439	3.28657	2.62224	0.0199717	0.144568	-3.95944			17	17202649	17237185	-1
ENSG00000079931	MOXD1	0.232337	1.96105	1.18734	0.254676	0.519813	-5.94973	26002	monooxygenase DBH like 1 [Source:HGNC Symbol;Acc:HGNC:21063]	6	132296055	132401545	-1
ENSG00000141858	SAMD1	0.232284	5.33275	2.18111	0.0465593	0.222456	-4.92113		sterile alpha motif domain containing 1 [Source:HGNC Symbol;Acc:HGNC:17958]	19	14087840	14091036	-1
ENSG00000054965	FAM168A	0.232198	4.88751	2.82281	0.0134618	0.115665	-3.72093	23201	family with sequence similarity 168 member A [Source:HGNC Symbol;Acc:HGNC:28999]	11	73400487	73598189	-1
ENSG00000278978	RP11-164P12.5	0.232107	2.00981	1.5141	0.15205	0.399977	-5.57908			4	151669786	151670503	1
ENSG00000104689	TNFRSF10A	0.231985	3.88176	2.72512	0.0163222	0.129369	-3.83648	8797	TNF receptor superfamily member 10a [Source:HGNC Symbol;Acc:HGNC:11904]	8	23190452	23225126	-1
ENSG00000231856	RP11-327P2.5	0.23195	0.675415	1.50289	0.154889	0.404286	-5.44532			13	51803838	51813832	1
ENSG00000215790	SLC35E2	0.231941	3.21196	2.4831	0.0261795	0.165516	-4.1933	9906	solute carrier family 35 member E2 [Source:HGNC Symbol;Acc:HGNC:20863]	1	1724838	1745992	-1
ENSG00000145687	SSBP2	0.231806	4.82851	2.91525	0.0112097	0.103879	-3.54566	23635	single stranded DNA binding protein 2 [Source:HGNC Symbol;Acc:HGNC:15831]	5	81413021	81751797	-1
ENSG00000153208	MERTK	0.231764	3.02561	2.47137	0.0267801	0.167541	-4.1638	10461	MER proto-oncogene, tyrosine kinase [Source:HGNC Symbol;Acc:HGNC:7027]	2	111898479	112029561	1
ENSG00000180071	ANKRD18A	0.23176	1.3098	1.62805	0.125604	0.361489	-5.30753	253650	ankyrin repeat domain 18A [Source:HGNC Symbol;Acc:HGNC:23643]	9	38571358	38620660	-1
ENSG00000198026	ZNF335	0.231731	4.02382	2.87101	0.0122372	0.108566	-3.56751	63925	zinc finger protein 335 [Source:HGNC Symbol;Acc:HGNC:15807]	20	45948653	45972172	-1
ENSG00000148123	PLPPR1	0.231697	1.79369	2.20718	0.0443349	0.216823	-4.49331	54886	phospholipid phosphatase related 1 [Source:HGNC Symbol;Acc:HGNC:25993]	9	101028709	101325135	1
ENSG00000124212	PTGIS	0.231613	5.40328	2.60125	0.0208075	0.147971	-4.17171	5740	prostaglandin I2 (prostacyclin) synthase [Source:HGNC Symbol;Acc:HGNC:9603]	20	49503874	49568146	-1
ENSG00000111602	TIMELESS	0.231192	6.72003	3.51458	0.0033922	0.0519314	-2.40199	8914	timeless circadian clock [Source:HGNC Symbol;Acc:HGNC:11813]	12	56416373	56449403	-1
ENSG00000109654	TRIM2	0.23113	6.97746	3.24857	0.00577045	0.0710117	-2.91558	23321	tripartite motif containing 2 [Source:HGNC Symbol;Acc:HGNC:15974]	4	153152342	153339320	1
ENSG00000176092	AIM1L	0.231054	3.25312	1.91731	0.0756476	0.280424	-5.15529	55057	absent in melanoma 1-like [Source:HGNC Symbol;Acc:HGNC:17295]	1	26321859	26354130	-1
ENSG00000204956	PCDHGA1	0.230971	3.78183	2.15378	0.049002	0.227358	-4.82612	56114	protocadherin gamma subfamily A, 1 [Source:HGNC Symbol;Acc:HGNC:8696]	5	141330571	141512981	1
ENSG00000274712	RP11-147L13.15	0.230834	1.20585	1.68186	0.114561	0.345695	-5.22879			17	68205489	68207493	1
ENSG00000099994	SUSD2	0.230744	1.87119	2.08633	0.0555499	0.243073	-4.66172	56241	sushi domain containing 2 [Source:HGNC Symbol;Acc:HGNC:30667]	22	24181259	24189110	1
ENSG00000162591	MEGF6	0.230627	3.75552	1.46847	0.16389	0.414888	-5.88543	1953	multiple EGF like domains 6 [Source:HGNC Symbol;Acc:HGNC:3232]	1	3489920	3611495	-1
ENSG00000015568	RGPD5	0.230552	2.09179	2.01126	0.0637801	0.25954	-4.83406	84220 729540	RANBP2-like and GRIP domain containing 5 [Source:HGNC Symbol;Acc:HGNC:32418]	2	109792758	109857695	1
ENSG00000159496	RGL4	0.230309	2.42613	1.54513	0.144419	0.389878	-5.58699	266747	ral guanine nucleotide dissociation stimulator like 4 [Source:HGNC Symbol;Acc:HGNC:31911]	22	23688136	23699176	1
ENSG00000269987	RP3-430N8.11	0.230172	3.69446	2.88345	0.0119394	0.107143	-3.48334			22	30976515	30978848	-1
ENSG00000105771	SMG9	0.230113	3.76545	2.54403	0.0232613	0.156826	-4.15151	56006	SMG9, nonsense mediated mRNA decay factor [Source:HGNC Symbol;Acc:HGNC:25763]	19	43727992	43754990	-1
ENSG00000133639	BTG1	0.230037	4.98382	2.3166	0.0360419	0.194876	-4.66719	694	BTG anti-proliferation factor 1 [Source:HGNC Symbol;Acc:HGNC:1130]	12	92140278	92145897	-1
ENSG00000188566	NDOR1	0.229926	4.07199	2.01714	0.0630972	0.258235	-5.10276	27158	NADPH dependent diflavin oxidoreductase 1 [Source:HGNC Symbol;Acc:HGNC:29838]	9	137205685	137217009	1
ENSG00000112531	QKI	0.229777	7.24311	3.27898	0.00543037	0.0686473	-2.85049	9444	QKI, KH domain containing RNA binding [Source:HGNC Symbol;Acc:HGNC:21100]	6	163414000	163578596	1
ENSG00000138172	CALHM2	0.229756	0.571979	1.75259	0.101339	0.32596	-5.02604	51063	calcium homeostasis modulator 2 [Source:HGNC Symbol;Acc:HGNC:23493]	10	103446786	103452402	-1
ENSG00000163644	PPM1K	0.229674	4.49627	1.86119	0.0836559	0.295121	-5.40608	152926	protein phosphatase, Mg2+/Mn2+ dependent 1K [Source:HGNC Symbol;Acc:HGNC:25415]	4	88257620	88284769	-1
ENSG00000144619	CNTN4	0.229572	0.62555	1.14484	0.271301	0.537311	-5.8444	152330	contactin 4 [Source:HGNC Symbol;Acc:HGNC:2174]	3	2098813	3057956	1
ENSG00000184194	GPR173	0.229567	2.36901	2.00597	0.0644001	0.260584	-4.87368	54328	G protein-coupled receptor 173 [Source:HGNC Symbol;Acc:HGNC:18186]	X	53049091	53080615	1
ENSG00000118960	HS1BP3	0.229486	3.44794	2.1269	0.0515212	0.23364	-4.84633	64342	HCLS1 binding protein 3 [Source:HGNC Symbol;Acc:HGNC:24979]	2	20560448	20651089	-1
ENSG00000087903	RFX2	0.229457	1.78669	1.82528	0.0891706	0.305608	-5.08419	5990	regulatory factor X2 [Source:HGNC Symbol;Acc:HGNC:9983]	19	5993164	6199572	-1
ENSG00000260853	RP11-264B17.2	0.229305	1.77132	1.31745	0.208656	0.468357	-5.78459			16	28956687	28966883	-1
ENSG00000102119	EMD	0.229272	4.79078	2.10345	0.0538157	0.238784	-5.02365	2010	emerin [Source:HGNC Symbol;Acc:HGNC:3331]	X	154379197	154381523	1
ENSG00000163249	CCNYL1	0.229156	4.69597	2.77278	0.0148597	0.122473	-3.81422	151195 100616361	cyclin Y like 1 [Source:HGNC Symbol;Acc:HGNC:26868]	2	207711540	207761839	1
ENSG00000123243	ITIH5	0.22914	1.60754	1.58656	0.134736	0.375439	-5.38598	80760	inter-alpha-trypsin inhibitor heavy chain family member 5 [Source:HGNC Symbol;Acc:HGNC:21449]	10	7559270	7666998	-1
ENSG00000235194	PPP1R3E	0.229055	0.551262	1.09456	0.292021	0.557857	-5.90023	90673	protein phosphatase 1 regulatory subunit 3E [Source:HGNC Symbol;Acc:HGNC:14943]	14	23295643	23302848	-1
ENSG00000224078	SNHG14	0.229039	9.70522	3.0939	0.00785709	0.0851457	-3.11782		small nucleolar RNA host gene 14 [Source:HGNC Symbol;Acc:HGNC:37462]	15	24978583	25419462	1
ENSG00000188185	LINC00265	0.22903	1.1803	1.9604	0.0699749	0.269679	-4.79532		long intergenic non-protein coding RNA 265 [Source:HGNC Symbol;Acc:HGNC:28019]	7	39733632	39793092	1
ENSG00000233757	AC092835.2	0.228865	2.94033	2.10667	0.0534947	0.237851	-4.79966			2	95207535	95259774	1
ENSG00000256616	RP11-815J4.6	0.228831	3.18809	2.48588	0.0260388	0.165174	-4.19401			18	12073232	12076654	-1
ENSG00000197959	DNM3	0.228767	1.02429	1.68895	0.113169	0.343187	-5.18881	26052	dynamin 3 [Source:HGNC Symbol;Acc:HGNC:29125]	1	171841498	172418466	1
ENSG00000153944	MSI2	0.228683	6.05912	2.89213	0.0117357	0.106214	-3.62607	124540	musashi RNA binding protein 2 [Source:HGNC Symbol;Acc:HGNC:18585]	17	57255851	57684685	1
ENSG00000103184	SEC14L5	0.228669	3.08491	1.71729	0.107759	0.335554	-5.44786	9717	SEC14 like lipid binding 5 [Source:HGNC Symbol;Acc:HGNC:29032]	16	4958317	5019158	1
ENSG00000270246	RP11-701H24.8	0.228548	4.55666	2.63795	0.0193673	0.142267	-4.06169			15	25041918	25042428	1
ENSG00000280710	RP11-214F16.8	0.228268	0.430612	1.86445	0.0831699	0.294432	-4.85319			13	99498524	99501315	1
ENSG00000278802	RMST_8	0.228215	0.873057	1.76124	0.0998163	0.323738	-5.07362		Rhabdomyosarcoma 2 associated transcript conserved region 8 [Source:RFAM;Acc:RF01969]	12	97560557	97560721	1
ENSG00000196912	ANKRD36B	0.228192	2.45353	2.2804	0.0386086	0.201505	-4.42522	57730	ankyrin repeat domain 36B [Source:HGNC Symbol;Acc:HGNC:29333]	2	97492663	97589965	-1
ENSG00000164061	BSN	0.228179	2.03907	1.58729	0.13457	0.375393	-5.48934	8927	bassoon presynaptic cytomatrix protein [Source:HGNC Symbol;Acc:HGNC:1117]	3	49554489	49671545	1
ENSG00000268723	CTC-444N24.9	0.228178	3.29255	2.25933	0.040181	0.206149	-4.60117			19	57317208	57317562	-1
ENSG00000132429	POPDC3	0.228013	0.791308	1.54023	0.145601	0.391041	-5.3758	64208	popeye domain containing 3 [Source:HGNC Symbol;Acc:HGNC:17649]	6	105158280	105179995	-1
ENSG00000257596	RP11-968A15.2	0.227941	0.716838	1.10314	0.288404	0.554489	-5.9404			12	54262615	54279063	1
ENSG00000181513	ACBD4	0.227939	2.38559	1.79694	0.0937514	0.313987	-5.20857	79777	acyl-CoA binding domain containing 4 [Source:HGNC Symbol;Acc:HGNC:23337]	17	45132600	45144181	1
ENSG00000213689	TREX1	0.227817	0.811172	1.28305	0.220124	0.481921	-5.72874	11277	three prime repair exonuclease 1 [Source:HGNC Symbol;Acc:HGNC:12269]	3	48465811	48467645	1
ENSG00000196267	ZNF836	0.227809	3.68052	2.60513	0.0206505	0.147466	-3.9979	162962	zinc finger protein 836 [Source:HGNC Symbol;Acc:HGNC:34333]	19	52153864	52171643	-1
ENSG00000214826	DDX12P	0.227704	2.72179	1.4788	0.161144	0.411599	-5.72197		DEAD/H-box helicase 12, pseudogene [Source:HGNC Symbol;Acc:HGNC:2737]	12	9418673	9448229	-1
ENSG00000158887	MPZ	0.227556	0.608089	1.58452	0.1352	0.376354	-5.31145	4359	myelin protein zero [Source:HGNC Symbol;Acc:HGNC:7225]	1	161304735	161309972	-1
[truncated: 15,168 more rows]
